# Supplementary material for: Influence of Adaptive Statistical Iterative Reconstructions on CT Radiomic Features in Oncologic Patients
Source: Diagnostics (Basel). 2021 May 31;11(6):1000. doi: 10.3390/diagnostics11061000 (PMC8229560; doi:10.3390/diagnostics11061000)
Supplement: Supplementary file 1 [file diagnostics-11-01000-s001.zip]

Archive with 6 entries (6 files):
- Supplementary Figure S1.tiff
- Supplementary Table S1.pdf
- Supplementary Table S2.csv
- Supplementary Table S3.csv
- Supplementary Table S4.csv
- Supplementary Table S5.csv
