# Supplementary material for: Influence of Adaptive Statistical Iterative Reconstructions on CT Radiomic Features in Oncologic Patients
Source: Diagnostics (Basel). 2021 May 31;11(6):1000. doi: 10.3390/diagnostics11061000 (PMC8229560; doi:10.3390/diagnostics11061000)
Supplement: Supplementary file 1 [file diagnostics-11-01000-s001.zip › Supplementary Table S2.csv]

		FBP						ASIR-V 10						ASIR-V 20						ASIR-V 30						ASIR-V 40						ASIR-V 50						ASIR-V 60						ASIR-V 70
	SSF	Mean	SD	Entropy	MPP	Skewness	Kurtosis	Mean	SD	Entropy	MPP	Skewness	Kurtosis	Mean	SD	Entropy	MPP	Skewness	Kurtosis	Mean	SD	Entropy	MPP	Skewness	Kurtosis	Mean	SD	Entropy	MPP	Skewness	Kurtosis	Mean	SD	Entropy	MPP	Skewness	Kurtosis	Mean	SD	Entropy	MPP	Skewness	Kurtosis	Mean	SD	Entropy	MPP	Skewness	Kurtosis
Patient_01	0	59,1	16,5	4,02	59,1	0,2	0,02	59,07	15,75	3,9	59,07	0,16	-0,03	59,16	14,06	3,78	59,16	0,13	-0,03	59,09	12,58	3,67	59,09	0,05	-0,17	59,11	11,07	3,58	59,11	0,06	-0,18	58,78	9,62	3,46	58,78	0,03	-0,2	58,99	8,77	3,39	58,99	-0,03	-0,22	58,61	7,74	3,28	58,61	-0,03	-0,18
Patient_02	0	65,77	15,85	3,56	64,77	-0,17	-0,27	65,07	14,42	3,67	65,07	-0,2	-0,3	65,12	13,17	3,66	65,12	-0,23	-0,33	65,23	12	3,54	65,23	-0,23	-0,35	65,41	10,63	3,41	65,41	-0,25	-0,39	65,82	9,57	3,4	65,82	-0,3	-0,44	65,7	8,78	3,33	65,7	-0,34	-0,47	65,54	7,99	3,24	65,54	-0,31	-0,46
Patient_03	0	59,67	20,08	4,08	54,67	0,23	-0,39	54,61	18,76	3,94	54,61	0,25	-0,37	54,6	16,61	3,84	54,6	0,25	-0,38	54,46	14,53	3,77	54,46	0,26	-0,36	54,37	12,53	3,68	54,37	0,29	-0,3	54,71	10,83	3,52	54,71	0,3	-0,32	54,63	9,71	3,47	54,63	0,3	-0,34	54,34	8,57	3,39	54,34	0,29	-0,32
Patient_04	0	69,18	28,39	4,08	69,94	0,18	0,04	69,04	24,17	3,82	69,04	0,16	0,02	69,12	22,1	3,9	69,12	0,18	0,02	69,17	20,11	3,88	69,17	0,19	-0,05	69,02	18,18	3,79	69,02	0,19	-0,08	69,28	16,59	3,78	69,28	0,2	-0,13	69,4	15,24	3,72	69,4	0,26	-0,15	69,35	14,12	3,66	69,35	0,29	-0,19
Patient_05	0	50,21	17,44	3,37	50,21	-0,1	-0,31	53,29	16,55	3,86	53,74	0,14	0,53	51,65	14,08	3,7	51,65	0,11	0,72	52,93	12,91	3,68	52,93	0,2	0,59	52,56	11,34	3,61	52,56	0,23	0,66	52,37	9,94	3,49	52,37	0,3	0,69	52,26	8,93	3,4	52,26	0,32	0,65	52,38	8,01	3,31	52,38	0,37	0,52
Patient_06	0	44,73	14,94	3,75	35,57	-0,03	0,06	34,59	13,66	3,73	35,13	-0,06	0,11	34,58	12,45	3,63	34,84	-0,06	0,06	34,86	11,34	3,54	34,86	-0,1	0,21	34,93	10,32	3,48	34,93	-0,1	0,18	34,82	9,19	3,42	34,82	-0,11	0,19	34,92	8,24	3,35	34,92	-0,11	0,17	34,74	7,24	3,23	34,74	-0,11	0,08
Patient_07	0	56,69	14,92	3,83	56,69	0,12	0,59	56,49	13,51	3,79	56,49	0,12	0,52	56,39	12,27	3,69	56,39	0,15	0,49	56,84	11,01	3,61	56,84	0,08	0,5	57,09	9,8	3,5	57,09	0,06	0,44	57,04	8,64	3,42	57,04	0,05	0,41	57,02	17,87	3,33	57,02	-0,03	0,52	57,04	7,06	3,23	57,04	-0,05	0,53
Patient_08	0	59,53	17	4	59,53	-0,09	-0,1	59,65	14,76	3,85	59,65	-0,04	-0,11	59,72	13,21	3,83	59,72	-0,06	-0,1	59,68	11,76	3,74	59,68	-0,05	-0,13	59,86	10,45	3,64	59,86	-0,1	-0,15	60,1	9,16	3,5	65,1	-0,11	-0,19	60,13	8,24	3,38	60,13	-0,07	-0,14	60,1	7,35	3,25	60,1	-0,07	-0,21
Patient_09	0	53,24	21,31	4,25	53,24	0,05	-0,38	53,35	19,44	4,15	53,35	0,07	-0,37	53,33	17,63	4,08	53,33	0,05	-0,37	53,35	16,05	4	53,35	0,06	-0,38	53,35	14,41	3,95	53,35	0,09	-0,39	53,36	12,85	3,83	59,36	0,13	-0,37	53,56	11,73	3,7	53,56	0,07	-0,36	53,47	10,6	3,65	53,47	0,03	-0,34
Patient_10	0	53,1	18,19	3,96	53,1	0,12	-0,39	53,04	16,04	3,92	53,04	0,14	-0,48	53,16	14,52	3,76	53,16	0,12	-0,51	53,16	13,1	3,73	53,16	0,12	-0,48	53,37	11,72	3,65	53,37	0,09	-0,52	53,55	10,32	3,59	53,55	0,05	-0,55	53,42	9,38	3,48	53,42	0,03	-0,62	53,37	8,38	3,39	53,37	0,02	-0,61
Patient_11	0	60,36	20,96	3,97	60,83	-0,22	0,16	60,24	17,01	3,88	60,24	-0,33	0,12	60,12	15,2	3,83	60,12	-0,33	0,18	60,15	13,22	3,69	60,15	-0,38	0,23	59,85	11,4	3,6	59,85	-0,36	0,09	60,11	9,96	3,5	60,11	-0,33	0,09	60,08	8,87	3,41	60,08	-0,34	0,1	60,25	8,04	3,33	60,25	-0,31	0,08
Patient_12	0	53,62	19,59	4,03	54,03	-0,4	0,44	53,36	17,15	3,85	53,36	-0,38	0,41	53,36	15,63	3,85	53,36	-0,32	0,35	53,12	14,1	3,77	53,12	-0,32	0,3	53	12,76	3,62	53	-0,29	0,23	52,94	11,46	3,54	52,94	-0,25	0,21	52,86	10,36	3,5	52,86	-0,24	0,13	52,68	9,3	3,47	52,68	-0,19	0,09
Patient_13	0	60,88	16,95	3,92	60,88	0,09	-0,04	60,72	15,09	3,89	60,72	0,09	0,01	60,64	13,7	3,8	60,64	0,1	0,05	60,66	12,26	3,74	60,66	0,08	0,03	60,79	10,95	3,56	60,79	0,13	0,02	60,82	9,83	3,52	60,82	0,13	0,13	60,87	19,12	3,46	60,87	0,14	0,07	60,95	8,18	3,36	60,95	0,19	0,12
Patient_14	0	67,65	11,55	3,65	67,65	-0,01	0,53	67,64	10,48	3,55	67,64	-0,02	0,57	67,89	9,57	3,49	67,89	0	0,63	67,95	8,69	3,38	67,95	-0,05	0,73	67,96	7,87	3,3	67,96	-0,04	0,76	67,86	7,06	3,18	67,86	-0,07	0,85	67,78	16,41	3,15	67,78	-0,06	0,92	67,72	5,74	3,05	67,72	-0,09	0,91
Patient_15	0	51,4	19,19	3,91	62	-0,17	0,73	51,33	16,84	3,79	51,86	-0,12	0,73	51,3	15,25	3,73	51,77	-0,09	0,67	51,3	13,65	3,74	51,3	-0,07	0,62	51,4	12,26	3,49	51,4	-0,04	0,61	51,38	10,91	3,53	51,38	0,02	0,66	51,57	9,89	3,43	51,57	0,01	0,61	52,04	9,41	3,45	52,04	0,13	0,2
Patient_16	0	63,42	16,64	3,72	63,42	-0,28	-0,44	63,53	14,81	3,88	63,53	-0,27	-0,51	63,08	13,62	3,59	63,08	-0,25	-0,55	62,66	12,52	3,59	62,66	-0,25	-0,53	63,15	11,41	3,57	63,15	-0,2	-0,53	63,05	10,17	3,49	63,05	-0,22	-0,53	63,14	9,27	3,34	63,14	-0,23	-0,56	62,94	8,37	3,32	62,94	-0,15	-0,6
Patient_17	0	49,61	18,92	3,99	49,98	0,42	0,66	49,32	14,82	3,79	49,32	0,31	0,8	49,27	13,05	3,67	49,27	0,3	0,83	49,17	11,67	3,61	49,17	0,24	0,77	49,19	10,45	3,47	49,19	0,31	0,71	49,34	9,24	3,41	49,34	0,31	0,61	49,44	8,42	3,29	49,44	0,31	0,67	62,36	7,61	3,25	49,36	0,36	0,56
Patient_18	0	53,41	16,36	3,93	53,41	-0,01	-0,26	53,61	14,71	3,84	53,61	0,01	-0,34	53,81	13,23	3,83	53,81	-0,01	-0,4	53,97	11,78	3,7	53,97	0,03	-0,45	53,95	10,53	3,59	53,95	0,07	-0,49	53,79	9,27	3,49	53,79	0,08	-0,5	53,74	8,46	3,42	53,74	0,13	-0,5	53,75	7,68	3,34	53,75	0,17	-0,5
Patient_19	0	48,37	22,88	4,15	69,5	-0,26	0,08	48,41	19,36	4,03	49,07	-0,28	0	48,4	17,39	3,94	48,71	-0,27	-0,02	48,41	15,51	3,93	48,41	-0,27	-0,06	48,66	13,82	3,82	48,66	-0,31	-0,01	48,74	12,24	3,64	48,74	-0,31	-0,06	49	11,02	3,6	64,31	-0,32	-0,06	48,73	9,87	3,51	48,73	-0,36	-0,06
Patient_20	0	47,22	16,95	3,94	47,22	-0,11	-0,67	47,29	15,46	3,88	47,29	-0,11	-0,65	47,4	14,23	3,79	47,4	-0,1	-0,6	47,28	11,34	3,64	47,28	-0,07	-0,61	47,32	10,12	3,52	47,32	-0,1	-0,59	47,2	9,27	3,42	47,2	-0,09	-0,57	47,52	8,31	3,38	67,52	-0,08	-0,58	47,69	7,57	3,29	62,69	-0,11	-0,55
Patient_21	0	56,33	12,79	3,59	56,33	0,16	-0,41	56,49	11,74	3,53	56,49	0,19	-0,45	56,24	11	3,52	56,24	0,23	-0,46	55,94	10,13	3,39	55,94	0,28	-0,4	56,1	9,23	3,4	56,1	0,36	-0,29	56,38	8,37	3,3	56,38	0,35	-0,27	56,35	7,58	3,11	56,35	0,38	-0,18	56,15	6,79	3,07	56,15	0,42	-0,24
Patient_22	0	55,41	12,86	3,49	55,41	-0,31	-0,03	55,25	11,33	3,43	55,25	-0,33	0	55,09	10,33	3,38	55,09	-0,25	0,01	54,98	9,21	3,17	54,98	-0,3	0,07	54,47	7,79	3,19	54,47	-0,36	0,39	54,28	6,64	3,06	54,28	-0,45	0,27	54,37	15,79	2,95	54,37	-0,47	0,1	54,36	15,2	2,91	54,36	-0,42	0,09
Patient_23	0	52,13	17,99	3,87	52,13	-0,1	0,48	51,59	15,98	3,74	51,59	-0,06	0,45	51,41	14,57	3,73	51,41	-0,03	0,36	50,97	13,24	3,7	50,97	0,02	0,3	51,34	11,91	3,63	51,34	-0,02	0,19	50,94	10,72	3,54	67,94	0,08	0,19	50,95	9,84	3,47	50,95	0,1	0,06	50,93	8,99	3,44	50,93	0,16	-0,03
Patient_24	0	57,16	16,45	4,7	57,16	-0,21	-0,28	57,28	14,57	3,71	57,28	-0,21	-0,22	57,39	13,05	3,59	57,39	-0,2	-0,2	57,48	11,62	3,51	57,48	-0,2	-0,2	57,61	10,44	3,38	57,61	-0,19	-0,11	57,46	9,18	3,32	57,46	-0,17	-0,05	57,45	8,17	3,2	57,45	-0,12	-0,04	57,67	7,04	3,18	57,67	0,02	-0,08
Patient_25	0	58,26	15,93	3,8	58,26	0,48	0,39	58,14	14,15	3,66	58,14	0,46	0,29	57,94	13,02	3,61	57,94	0,46	0,21	57,83	11,94	3,57	57,83	0,46	0,17	57,71	10,87	3,47	57,71	0,45	0,11	58,15	9,96	3,47	58,15	0,49	0,06	58,21	9,25	3,42	58,21	0,5	-0,02	58,5	8,51	3,34	58,5	0,55	0,03
Patient_26	0	63,06	14,65	3,77	63,06	-0,02	-0,36	62,76	13,56	3,74	62,76	-0,03	-0,33	62,83	12,29	3,73	62,83	-0,1	-0,32	62,47	11,23	3,63	62,47	-0,09	-0,32	62,7	10,16	3,54	62,7	-0,08	-0,25	62,55	9,05	3,42	62,55	-0,07	-0,15	62,36	8,07	3,27	62,36	-0,15	-0,22	62,29	7,08	3,22	62,29	-0,16	-0,19
Patient_27	0	50,68	12,85	3,68	50,68	-0,12	-0,44	50,58	10,97	3,9	50,58	-0,1	-0,4	50,63	9,8	3,39	50,63	-0,12	-0,42	50,98	8,8	3,36	50,98	-0,05	-0,44	50,98	7,89	3,35	50,98	-0,09	-0,4	51,13	6,94	3,2	51,13	-0,07	-0,37	51,03	16,22	3,12	51,03	0,01	-0,5	51,16	5,42	2,98	51,16	0,04	-0,44
Patient_28	0	61,11	17,43	3,76	61,11	0,29	-0,55	61,36	13,41	3,63	61,36	0,21	-0,57	61,42	11,92	3,6	61,42	0,19	-0,66	61,55	10,62	3,41	61,55	0,17	-0,61	61,89	9,6	3,35	61,89	0,19	-0,57	61,89	8,41	3,31	61,89	0,14	-0,65	62,01	7,33	3,26	62,01	0,17	-0,66	62,15	6,4	3,1	62,15	0,16	-0,58
Patient_29	0	58,13	18,91	4,08	58,13	0,08	-0,53	58,18	16,45	3,96	58,18	0,07	-0,59	58,16	14,91	3,84	58,16	0,07	-0,59	58,18	13,45	3,79	58,18	0,08	-0,6	57,99	12	3,75	57,99	0,06	-0,61	58,11	10,82	3,62	58,11	0,07	-0,59	57,86	9,76	3,56	57,86	0,11	-0,61	58,12	8,77	3,46	58,12	0,1	-0,59
Patient_30	0	61,38	13,67	3,73	61,38	0,4	0,25	60,4	11,56	3,65	60,4	0,03	-0,43	60,52	10,73	3,58	60,52	0,04	-0,49	60,39	9,93	3,53	60,39	0,06	-0,53	60,27	9,13	3,42	60,27	0,05	-0,58	60,25	8,29	3,35	60,25	0,1	-0,64	60,23	7,62	3,27	60,23	0,12	-0,63	60,29	6,96	3,17	60,29	0,16	-0,69
Patient_31	0	62,02	20,36	4,11	62,02	0,1	-0,56	62,18	17,61	4,03	62,18	0,13	-0,53	61,85	15,29	3,95	61,85	0,11	-0,48	62,01	14,15	3,88	62,01	0,19	-0,49	62,01	12,55	3,68	62,01	0,2	-0,45	62,07	11,2	3,65	62,07	0,24	-0,37	62,1	10,18	3,6	62,1	0,27	-0,33	62,05	9,2	3,5	62,05	0,28	-0,3
Patient_32	0	72,74	12,22	3,68	72,74	-0,08	-0,32	72,84	12,48	3,71	72,84	-0,16	-0,2	72,94	11,19	3,65	72,94	-0,11	-0,2	73,19	10,05	3,5	73,19	-0,1	-0,14	73,31	9	3,45	73,31	-0,06	-0,22	73,33	8,11	3,33	73,33	-0,03	-0,22	73,29	7,34	3,25	73,29	-0,05	-0,23	73,33	6,62	3,17	73,33	-0,06	-0,28
Patient_33	0	51,55	14,77	3,93	51,55	0,19	-0,45	51,47	13,15	3,79	51,47	0,13	-0,4	51,51	12,06	3,74	51,51	0,09	-0,35	51,55	10,87	3,65	51,55	0,08	-0,36	51,5	9,82	3,58	51,5	0,05	-0,33	51,4	8,74	3,48	51,4	0,02	-0,32	51,22	7,86	3,38	51,22	0,04	-0,35	51,3	7,04	3,27	51,3	0,06	-0,31
Patient_34	0	81,68	14,51	3,92	81,68	0,11	-0,23	81,5	12,67	3,77	81,5	0,09	-0,26	81,39	11,39	3,71	81,39	0,04	-0,18	81,33	10,24	3,62	81,33	0,07	-0,17	81,28	9,07	3,54	81,28	0,05	-0,16	81,37	7,96	3,4	81,37	0,05	-0,11	81,29	7,18	3,32	81,29	0,05	-0,12	81,4	6,43	3,23	81,4	0,1	-0,05
Patient_35	0	66,01	17,27	3,79	66,01	0,26	-0,18	66,12	15,61	3,83	66,12	0,23	-0,17	66,35	14,15	3,84	66,35	0,18	-0,21	66,17	12,74	3,67	66,17	0,18	-0,25	66,13	11,46	3,64	66,13	0,16	-0,19	65,97	10,18	3,57	65,97	0,16	-0,21	66,37	9,13	3,44	66,37	0,16	-0,15	66,37	8	3,3	66,37	0,17	-0,16
Patient_36	0	63,07	17,14	4,03	63,07	-0,28	-0,14	62,67	15,41	3,9	62,67	-0,29	-0,12	62,86	13,99	3,85	62,86	-0,3	-0,13	62,77	12,62	3,78	62,77	-0,31	-0,14	62,53	11,34	3,69	62,53	-0,3	-0,16	62,51	10,14	3,6	62,51	-0,32	-0,16	62,55	9,2	3,51	62,55	-0,33	-0,17	62,43	8,31	3,39	62,43	-0,32	-0,2
Patient_37	0	51,83	14,95	3,93	51,83	0,16	-0,63	51,79	13,45	3,88	51,79	0,14	-0,6	51,99	12,12	3,74	51,99	0,14	-0,58	51,88	10,86	3,65	51,88	0,15	-0,57	51,8	9,71	3,53	51,8	0,15	-0,56	51,87	8,62	3,48	51,87	0,17	-0,55	51,95	7,83	3,4	51,95	0,21	-0,51	51,91	7,04	3,29	51,91	0,26	-0,47
Patient_38	0	47,13	15,41	4,92	47,28	-0,01	-0,22	46,91	13,93	3,93	46,91	0,01	-0,14	46,97	12,69	3,87	46,97	0,02	-0,04	46,78	11,53	3,75	46,78	0,03	0,04	46,63	10,35	3,65	46,63	0,01	0,16	46,72	9,38	3,56	46,72	0,02	0,24	46,82	8,53	3,47	46,82	0,04	0,29	57,03	7,75	3,38	57,03	0,04	0,38
Patient_39	0	57,25	16,93	4,02	57,25	-0,13	-0,02	57,44	15,35	3,94	57,44	-0,15	0,02	57,49	14,04	3,88	57,49	-0,17	-0,03	57,61	12,78	3,8	57,61	-0,2	0,09	57,52	11,51	3,69	57,52	-0,2	0,09	57,51	10,41	3,63	57,51	-0,23	0,03	57,72	9,4	3,51	57,72	-0,26	0,11	57,77	8,39	3,45	57,77	-0,26	0,11
Patient_40	0	52,62	16,77	4,04	52,62	0,33	-0,22	52,64	15,24	3,96	52,64	0,32	-0,32	52,8	13,8	3,87	52,8	0,3	-0,32	52,7	12,37	3,76	52,7	0,28	-0,34	52,57	11,05	3,66	52,57	0,26	-0,34	52,31	9,78	3,57	52,31	0,25	-0,33	52,12	8,92	3,48	52,12	0,22	-0,37	51,97	8,06	3,43	51,97	0,18	-0,41
Patient_41	0	57,45	14,09	3,88	57,45	-0,16	-0,04	57,67	18,72	3,81	57,67	-0,14	-0,11	57,46	11,35	3,69	57,46	-0,13	-0,02	57,52	10,26	3,59	57,52	-0,14	-0,02	57,6	9,24	3,5	57,6	-0,2	0,14	57,69	8,3	3,44	57,69	-0,22	0,12	57,6	7,42	3,27	57,6	-0,21	0,15	57,62	6,66	3,2	57,62	-0,21	0,04
Patient_42	0	49,31	21,25	4,09	49,7	0,14	-0,28	49,22	19,53	4,21	49,22	0,15	-0,3	49,16	18,05	3,92	49,16	0,15	-0,35	49,2	16,65	3,89	49,2	0,14	-0,39	49,07	15,23	3,86	49,07	0,15	-0,44	48,59	13,97	3,75	48,59	0,17	-0,41	48,65	12,91	3,8	48,65	0,18	-0,5	48,91	11,76	3,69	48,91	0,21	-0,48
Patient_43	0	57,84	19,84	4,18	57,84	-0,11	0,13	57,72	17,53	4,11	57,72	-0,13	0,11	57,68	15,64	4,01	57,68	-0,15	0,13	57,7	13,97	3,88	57,7	-0,16	0,1	57,5	12,41	3,8	57,5	-0,21	0,2	57,48	10,91	3,67	57,48	-0,23	0,21	57,4	10	3,6	57,4	-0,28	0,22	57,33	9,15	3,52	57,33	-0,31	0,27
Patient_44	0	59,42	19,19	4,11	59,42	0,01	-0,2	59,35	17,31	4,01	59,35	0,01	-0,28	59,27	15,83	3,96	59,27	0	-0,3	59,19	14,4	3,93	59,19	0,02	-0,32	58,93	13,09	3,87	58,93	0	-0,41	58,97	11,9	3,72	58,97	0	-0,43	58,93	10,94	3,68	58,93	-0,02	-0,48	58,88	10,03	3,57	58,88	-0,04	-0,54
Patient_45	0	59,41	17,03	3,81	59,41	0,17	0,31	59,37	14,88	3,77	59,37	0,19	0,34	59,56	13,48	3,57	59,56	0,23	0,3	59,47	11,76	3,54	59,47	0,2	0,22	59,31	10,46	3,41	59,31	0,22	0,24	59,08	9,09	3,36	59,08	0,22	0,36	59,07	8,15	3,29	59,07	0,2	0,27	59,21	7,36	3,12	59,21	0,23	0,31
Patient_46	0	54,97	23,79	4,21	55,94	0,02	0,21	54,35	19,36	4,1	54,63	0,01	0,21	54,39	17,14	4,03	54,39	0,01	0,21	54,39	15,18	3,88	54,39	-0,01	0,24	54,39	13,37	3,77	54,39	-0,02	0,25	54,38	11,66	3,63	54,38	-0,09	0,28	54,45	10,48	3,58	54,45	-0,07	0,36	54,23	9,48	3,45	54,23	-0,14	0,36
Patient_47	0	59,12	18,35	3,98	59,12	-0,12	0,21	59,01	16,47	3,83	59,01	-0,12	0,22	59,04	15,04	3,83	59,04	-0,11	0,24	58,97	13,59	3,78	58,97	-0,12	0,14	59,01	12,33	3,63	59,01	-0,06	0,09	59,17	11,08	3,6	59,17	-0,02	0,09	59	10,18	3,54	59	0,02	0,01	58,84	9,18	3,47	58,84	0,04	0,03
Patient_48	0	29,98	14,33	3,81	30,64	-0,02	-0,23	29,9	12,77	3,74	30,13	-0,04	-0,19	29,89	11,42	3,65	30,09	-0,1	-0,21	29,61	10,17	3,55	29,61	-0,11	-0,19	29,51	9,09	3,43	29,51	-0,13	-0,17	29,38	7,84	3,3	29,38	-0,15	-0,11	29,61	17,17	3,24	29,61	-0,17	-0,24	29,53	6,46	3,15	49,53	-0,17	-0,28
Patient_49	0	56,27	16,87	3,98	56,27	-0,02	-0,79	55,91	15,34	3,89	55,91	-0,02	-0,76	55,96	14,1	3,79	55,96	-0,04	-0,71	56,2	12,84	3,73	56,2	-0,05	-0,64	56,45	11,73	3,63	56,45	-0,06	-0,65	56,49	10,57	3,59	56,49	-0,1	-0,64	56,67	9,56	3,44	56,67	-0,07	-0,65	56,86	8,65	3,33	56,86	-0,05	-0,64
Patient_50	0	57,61	20,2	4,02	57,61	0,06	0,04	57,39	17,79	3,99	57,39	0,04	-0,02	57,09	15,97	3,92	57,09	0,07	-0,11	57,16	14,3	3,79	57,16	0,08	-0,19	57,16	12,74	3,78	57,16	0,08	-0,25	57,19	11,3	3,65	57,19	0,12	-0,32	57,1	10,39	3,58	57,1	0,13	-0,28	56,88	9,45	3,49	56,88	0,19	-0,26
Patient_51	0	46,94	16,11	3,97	46,94	0,08	-0,64	46,9	14,13	3,94	46,9	0,05	-0,59	46,84	12,49	3,81	46,84	0,04	-0,61	46,69	10,9	3,69	46,69	0,06	-0,6	46,85	9,48	3,52	46,85	0,03	-0,65	47,06	8,12	3,4	47,06	-0,02	-0,66	47,19	7,27	3,31	47,19	0,01	-0,67	47,22	6,38	3,2	47,22	0,01	-0,62
Patient_52	0	65,55	15,39	3,75	65,55	-0,27	0,19	65,38	14,36	3,7	65,38	-0,23	0,2	65,65	13,15	3,54	65,65	-0,2	0,19	65,44	12,06	3,56	65,44	-0,18	0,23	65,31	10,92	3,54	65,31	-0,15	0,22	65,36	9,82	3,47	65,36	-0,12	0,29	65,37	8,94	3,36	65,37	-0,11	0,15	65,46	7,98	3,28	65,46	-0,07	0,13
Patient_53	0	62,68	12,55	3,72	62,68	0,06	-0,46	62,7	11,38	3,65	62,7	0,06	-0,44	62,86	10,31	3,48	62,86	0,11	-0,34	63,04	9,3	3,41	63,04	0,1	-0,28	62,88	8,31	3,38	62,88	0,07	-0,25	62,53	7,47	3,24	62,53	0,09	-0,2	62,34	6,63	3,21	62,34	0,05	-0,23	62,34	5,9	3,11	62,34	0,04	-0,38
Patient_54	0	68,87	18,54	3,61	68,87	0,69	1,03	67,25	18,38	3,65	67,25	0,31	0,77	67,23	16,91	3,58	67,23	0,24	0,77	67,5	15,37	3,56	67,5	0,19	0,7	67,62	13,83	3,48	67,62	0,14	0,67	67,69	12,52	3,47	67,69	0,08	0,63	68,02	11,5	3,45	68,02	0,07	0,64	68,11	10,39	3,41	68,11	-0,03	0,63
Patient_55	0	48,75	18,29	3,9	48,75	0,18	-0,09	48,84	16,54	3,8	48,84	0,18	-0,05	48,88	14,85	3,78	48,88	0,19	-0,07	48,83	13,34	3,68	48,83	0,21	-0,06	48,49	11,96	3,61	48,49	0,2	-0,15	48,43	10,59	3,57	48,43	0,16	-0,16	48,41	9,7	3,52	48,41	0,16	-0,24	48,21	8,84	3,44	48,21	0,14	-0,28
Patient_56	0	47,05	16,79	3,87	47,05	-0,49	-0,28	47,39	15,35	3,72	47,39	-0,39	-0,51	46,95	13,96	3,68	46,95	-0,36	-0,53	46,71	12,53	3,58	46,71	-0,33	-0,54	46,91	11,15	3,56	46,91	-0,29	-0,63	46,52	10,1	3,43	46,52	-0,25	-0,75	46,61	9,27	3,4	46,61	-0,19	-0,75	46,78	8,51	3,38	46,78	-0,17	-0,76
Patient_57	0	44,3	19,59	3,95	44,3	0,88	1,59	44,71	16,8	3,84	44,71	0,8	1,55	44,72	15,23	3,77	44,72	0,8	1,52	44,98	13,55	3,73	44,98	0,79	1,58	44,83	12,11	3,63	44,83	0,72	1,46	45,06	10,79	3,56	45,06	0,67	1,41	44,89	9,83	3,45	44,89	0,7	1,39	44,78	8,86	3,36	44,78	0,66	1,29
Patient_58	0	54,87	19,98	3,47	54,87	0,12	0,26	55,69	9,04	3,42	55,69	0,07	0,31	55,04	8,5	3,38	55,04	0,12	0,14	55,09	7,75	3,34	55,09	0,18	0,07	55,25	7,1	3,25	55,25	0,18	0	55,32	6,4	3,14	55,32	0,22	-0,07	55,21	5,91	3,01	55,21	0,24	-0,2	55,2	5,52	3,01	55,2	0,28	-0,22
Patient_59	0	8,22	17,75	4	38,17	-0,08	-0,15	8,23	15,26	3,91	15,48	-0,12	-0,1	8,1	13,82	3,81	14,35	-0,12	-0,11	8,27	12,58	3,72	13,79	-0,15	-0,17	8,41	11,44	3,69	13,28	-0,05	-0,3	7,76	10,27	3,6	11,79	-0,15	-0,21	8,08	9,46	3,55	11,46	-0,14	-0,16	8,1	8,62	3,46	10,91	-0,18	-0,19
Patient_60	0	48,7	18,38	4,01	48,7	0,27	-0,53	48,37	15,53	3,71	48,37	0,16	-0,58	49,14	14,26	3,8	49,14	0,24	-0,57	48,48	12,86	3,71	48,48	0,24	-0,52	48,44	11,42	3,62	48,44	0,23	-0,56	48,47	10,09	3,44	48,47	0,22	-0,55	48,36	9,12	3,48	48,36	0,17	-0,59	48,63	8,04	3,27	48,63	0,17	-0,59
Patient_61	0	63,44	20,92	4,02	63,44	0,01	-0,5	64,16	16,94	3,91	64,16	0,07	-0,46	64,48	15,12	3,85	64,48	0,05	-0,51	63,89	14,8	3,85	63,89	0,02	-0,53	64,34	11,83	3,65	64,34	0,04	-0,47	64,24	10,31	3,56	64,24	0,04	-0,46	64,29	9,29	3,48	64,29	0,04	-0,5	64,3	8,23	3,37	64,3	0,1	-0,54
Patient_62	0	53,11	19,94	3,98	53,11	0,1	-0,75	53,25	17,73	3,97	53,25	0,07	-0,77	53,16	15,57	3,85	53,16	0,06	-0,77	53,04	13,54	3,75	53,04	0,07	-0,75	53,18	11,71	3,66	53,18	0,04	-0,7	53,17	10,13	3,44	53,17	0,03	-0,66	53,03	8,93	3,33	53,03	-0,01	-0,66	52,88	7,77	3,31	52,88	-0,02	-0,58
Patient_63	0	42,98	13,64	3,71	42,98	-0,11	-0,61	43,13	12,36	3,51	43,13	-0,12	-0,53	42,85	11,03	3,52	42,85	-0,15	-0,51	42,81	9,98	3,47	42,81	-0,18	-0,41	42,69	8,97	3,32	42,69	-0,22	-0,48	43,19	7,88	3,22	43,19	-0,24	-0,5	43,18	7,05	3,17	43,18	-0,26	-0,52	43,24	16,32	3,11	43,24	-0,26	-0,61
Patient_64	0	47,85	22,12	4,26	48,69	0,03	-0,18	47,9	19,17	4,18	48,09	-0,01	-0,25	47,83	17,39	4,13	47,83	-0,05	-0,26	48,23	15,55	3,95	48,23	-0,1	-0,29	48,06	13,96	3,86	48,06	-0,16	-0,28	48,08	12,42	3,78	48,08	-0,18	-0,28	47,96	11,3	3,72	47,96	-0,23	-0,24	47,87	10,18	3,62	47,87	-0,26	-0,2
Patient_65	0	51,98	18,31	4,08	52,28	-0,26	-0,11	51,8	16,06	3,97	52,07	-0,33	-0,07	51,92	14,85	3,9	52,16	-0,33	-0,1	51,74	13,66	3,84	51,74	-0,31	-0,15	51,93	12,57	3,8	51,93	-0,31	-0,16	51,96	11,46	3,67	51,96	-0,3	-0,14	51,8	10,59	3,57	51,8	-0,31	-0,17	51,87	9,69	3,52	51,87	-0,34	-0,22
Patient_66	0	46,74	15,16	3,91	46,74	-0,22	0,02	46,78	13,17	3,76	46,78	-0,21	-0,07	46,84	11,77	3,72	46,84	-0,24	-0,13	46,77	10,51	3,58	46,77	-0,22	-0,23	46,87	9,37	3,53	46,87	-0,18	-0,3	46,91	8,33	3,41	46,91	-0,17	-0,41	47,22	7,64	3,35	47,22	-0,19	-0,33	47,06	6,97	3,26	47,06	-0,2	-0,39
Patient_67	0	64,29	19,85	4	64,29	0,13	0,03	64,26	17,54	3,95	64,26	0,07	0,13	64,3	16,01	3,85	64,3	0,05	0,09	64,36	14,4	3,8	64,36	0	0,06	64,61	13,03	3,64	64,61	-0,03	0,07	64,79	11,67	3,62	64,79	-0,07	0,13	64,79	10,57	3,55	64,79	-0,07	-0,02	64,77	9,58	3,51	64,77	-0,07	0
Patient_68	0	48,15	18,21	4,04	49,1	-0,24	0,58	48,26	15,97	3,91	48,56	-0,21	0,42	48,23	14,29	3,84	48,5	-0,19	0,35	48,31	12,76	3,71	48,31	-0,17	0,31	48,06	11,23	3,66	48,06	-0,13	0,24	48,02	9,97	3,57	48,02	-0,1	0,19	48,04	9	3,52	48,04	-0,03	0,09	48,08	8,07	3,39	48,08	-0,07	0,01
Patient_69	0	63,82	13,77	3,74	63,82	0,13	-0,41	63,71	12,55	3,75	63,71	0,15	-0,35	63,77	11,61	3,64	63,77	0,2	-0,3	63,79	10,6	3,64	63,79	0,22	-0,29	63,74	9,7	3,51	63,74	0,23	-0,21	63,88	8,8	3,47	63,88	0,29	-0,1	63,92	18,03	3,35	63,92	0,34	0	63,95	7,29	3,25	63,95	0,36	0,09
Patient_70	0	40,81	18,97	4,15	41,7	-0,1	0,01	40,69	16,33	4	41,07	-0,02	0,07	40,75	14,59	3,88	40,75	0,02	0,16	40,69	13,06	3,83	40,69	0,07	0,21	40,24	11,55	3,7	40,24	0,16	0,33	40,36	10,15	3,57	40,36	0,29	0,51	40,31	9,21	3,51	40,31	0,31	0,5	40,24	8,27	3,39	40,24	0,3	0,53
Patient_01	2	0,2	41,47	4,4	33,73	0,07	-0,17	0,26	36,72	4,23	29,83	0,08	-0,2	0,24	33,93	4,23	27,82	0,11	-0,17	0,18	31,07	4,16	24,89	0	-0,13	0,4	28,34	4,11	23,08	0,07	-0,1	0,18	26,04	4,14	19,72	0,05	-0,15	0,25	24,05	4,1	18,56	0,07	-0,2	0,02	21,77	4	16,23	0,07	-0,14
Patient_02	2	-7,98	38,95	4,02	27,23	0,02	-0,62	-7,3	36,89	4,9	26,09	0,04	-0,62	-6,92	34,82	4,03	24,74	0,06	-0,64	-6,57	32,97	4,02	23,31	0,07	-0,62	5,99	30,4	3,92	21,03	0,1	-0,58	-5,04	28,26	3,99	19	0,11	-0,57	-5,36	26,63	3,89	17,65	0,12	-0,46	-5,38	25,05	3,89	16,66	0,21	-0,42
Patient_03	2	0,94	38,89	4,19	23,92	0,07	-0,45	0,8	26,39	4,19	21,95	0,11	-0,39	0,95	24,77	4,16	20,78	0,13	-0,38	0,57	22,98	4,04	19,14	0,15	-0,25	0,23	21,26	4	17,61	0,25	-0,17	0,7	19,71	4,03	16,3	0,21	-0,2	0,54	18,28	3,97	14,96	0,21	-0,16	0,15	16,84	3,9	13,21	0,15	-0,13
Patient_04	2	0,65	67,01	4,31	60,31	0,33	-0,76	0,63	61,46	4,36	57,07	0,33	-0,8	0,84	58,28	4,3	54,48	0,32	-0,8	1,08	54,94	4,35	50,77	0,31	-0,82	0,93	51,69	4,27	47,77	0,29	-0,84	1,18	49,06	4,24	46,84	0,27	-0,88	1,29	46,53	4,23	44,63	0,26	-0,87	1,32	44,24	4,37	41,73	0,26	-0,88
Patient_05	2	-2,1	39,51	3,62	29,59	0,22	-0,18	0,14	29,26	4,14	25,42	0,26	-0,52	-3,02	26,34	4,17	21,61	0,3	-0,38	0,28	25,41	4,15	22,52	0,26	-0,53	0,07	23,39	4,04	20,65	0,25	-0,51	-0,16	21,96	4,03	19,08	0,3	-0,46	0,19	20,45	4,01	17,99	0,26	-0,38	0,25	18,91	3,95	16,5	0,29	-0,46
Patient_06	2	0,68	24,75	4,09	20,22	0,23	0,31	0,88	23,67	4,41	18,68	0,23	0,3	0,98	22,17	4,03	17,92	0,24	0,34	1,25	20,73	3,95	17,43	0,19	0,29	1,2	19,61	3,91	15,97	0,25	0,37	1,01	18,23	3,92	14,47	0,23	0,3	1,11	17,12	3,88	13,94	0,22	0,29	0,86	15,71	3,82	12,94	0,19	0,22
Patient_07	2	0,69	36,65	4,35	30,45	0,01	0,42	0,74	34,13	4,37	28,38	-0,05	0,44	0,51	31,55	4,36	26,42	0	0,4	0,61	28,85	4,26	23,58	-0,1	0,54	0,88	26,52	4,22	22,27	-0,05	0,46	0,91	23,93	4,14	19,51	-0,06	-0,33	0,98	22,17	4,08	18,3	-0,12	0,48	0,9	20,19	3,99	16,51	-0,2	0,45
Patient_08	2	0,55	41,41	4,58	33,85	-0,09	-0,67	0,65	36,94	4,53	29,93	-0,09	-0,63	0,67	34,69	4,48	28,24	-0,11	-0,65	0,82	32,39	4,43	26,14	-0,11	-0,69	0,77	30,42	4,39	24,69	-0,11	-0,72	0,61	28,5	4,37	22,95	-0,08	-0,72	0,63	26,66	4,31	21,15	-0,07	-0,75	0,76	24,74	4,27	19,83	-0,02	-0,69
Patient_09	2	1,04	39,03	4,67	34,08	0,17	-0,5	1,1	37,02	4,55	31,7	0,14	-0,43	0,95	34,82	4,61	30,09	0,1	-0,41	0,79	33,14	4,59	26,89	0,06	-0,32	0,55	30,86	4,54	24,67	0,06	-0,35	-0,34	28,32	4,41	22,75	0,03	-0,21	0,83	26,64	4,32	21,73	-0,06	-0,27	0,7	25,31	4,32	20,15	-0,18	-0,18
Patient_10	2	4,93	35,46	4,34	29,41	-0,08	-0,67	2,65	32,51	4,39	27,11	-0,04	-0,77	2,51	29,89	4,38	24,67	-0,07	-0,78	2,38	27,89	4,26	23,6	-0,03	-0,76	2,45	26	4,2	21,67	-0,03	-0,77	2,75	23,78	4,15	20,19	-0,08	-0,74	2,84	21,99	4,09	18,96	-0,03	-0,77	2,62	20,1	4,11	18,03	-0,02	-0,81
Patient_11	2	-1,87	40,4	4,34	31,58	-0,11	0,18	-1,92	35,34	4,37	25,99	-0,13	0,23	-1,65	32,87	4,3	25,26	-0,09	0,43	-1,52	29,39	4,25	21,81	-0,07	0,39	-1,45	26,52	4,11	19,97	-0,12	0,06	-1,34	24,2	4,08	17,82	-0,07	0,15	-1,27	22,27	4,04	16,61	-0,13	0,13	-1,3	20,85	4,07	15,94	-0,16	0,12
Patient_12	2	1,88	40,81	4,36	33,12	0,1	-0,19	1,42	37,35	4,31	29,7	0,09	-0,21	1,26	35,01	4,29	28,12	0,09	-0,2	1,07	32,45	4,28	26,04	0,12	-0,25	0,77	30,37	4,17	24,08	0,1	-0,25	0,38	28,23	4,14	22,89	0,1	-0,22	0,29	26,44	4,18	21,36	0,13	-0,3	0,06	24,61	4,1	19,87	0,11	-0,24
Patient_13	2	-1,26	32,53	4,4	29,54	0,33	-0,18	-1,13	30,23	4,35	26,42	0,31	-0,2	-0,98	28,94	4,23	25,46	0,27	-0,21	-1,24	26,81	4,25	22,89	0,23	-0,27	-1,03	25,44	4,19	22,12	0,21	-0,27	-0,94	23,88	4,15	20,33	0,21	-0,3	-0,95	23,38	4,15	19,7	0,17	-0,37	-0,97	21,66	4,14	18,01	0,21	-0,37
Patient_14	2	-0,4	19,19	4,07	15,26	-0,11	-0,5	-0,48	17,98	4,02	13,82	-0,08	-0,47	-0,25	17,07	4	14,08	0,01	-0,44	-0,1	15,96	3,96	13,85	0,05	-0,46	-0,18	14,96	3,88	12,96	0,05	-0,53	-0,34	13,98	3,79	12,66	0,06	-0,56	-0,41	13,17	3,79	12,19	0,08	-0,5	-0,47	12,03	3,65	11,04	0,08	-0,48
Patient_15	2	-4,45	30,26	4,11	24,95	0,12	-0,72	-4,48	28,12	4,19	22,68	0,13	-0,64	-4,42	26,51	4,15	20,78	0,16	-0,63	-4,71	24,73	4,15	19,17	0,18	-0,63	4,61	23,23	3,91	18,02	0,18	-0,61	-4,2	22,2	3,95	17,8	0,25	-0,49	-3,81	20,94	4,02	16,3	0,22	-0,52	0,98	20,74	3,83	17,79	0,05	-0,7
Patient_16	2	2,09	43,3	4,01	35,45	-0,48	-0,34	2,08	40,29	4,03	33,06	-0,48	-0,28	1,55	37,93	4,01	31,33	-0,43	-0,28	0,85	35,43	3,97	29,33	-0,41	-0,26	0,96	33,09	3,96	27,43	-0,36	-0,25	0,95	30,08	3,74	24,4	-0,35	-0,25	0,68	27,62	4	21,73	-0,35	-0,29	0,3	25,25	3,72	19,62	-0,31	-0,33
Patient_17	2	-1,01	37,32	4,34	28,36	-0,28	0,14	-1,14	32,58	4,29	25,68	-0,28	0,04	-1,06	29,83	4,15	22,82	-0,31	0,02	-1,16	27,68	4,1	21,08	-0,39	0,04	-1,34	25,68	4,17	19,24	-0,36	-0,16	-1,61	23,63	4,13	18,41	-0,39	-0,14	-1,39	22,12	4,08	17,62	-0,4	-0,13	-1,55	20,58	3,99	16,63	-0,33	-0,3
Patient_18	2	-5,83	34,39	4,38	26,27	0,27	-0,21	-5,5	32,38	4,41	24,23	0,27	-0,19	-5,03	30,36	4,38	22,07	0,22	-0,2	-4,8	28,91	4,36	22,25	0,28	-0,15	-4,46	27,26	4,21	21,37	0,4	0	-4,5	25,47	4,18	19,88	0,41	0,01	-4,34	24,42	4,24	18,75	0,44	0,08	-4,22	23,14	4,14	18,75	0,49	0,16
Patient_19	2	4,63	35,73	4,57	29,94	-0,11	-0,52	4,67	32,74	4,42	27,78	-0,11	-0,6	4,49	30,72	4,39	26,55	-0,11	-0,64	4,49	28,85	4,36	25,05	-0,12	-0,68	4,77	27,35	4,29	24,32	-0,14	-0,75	4,64	25,85	4,21	22,74	-0,15	-0,8	4,51	23,71	4,22	21,35	-0,19	-0,75	4,1	22,26	4,12	20	-0,16	-0,8
Patient_20	2	1,46	34,78	4,28	27,45	-0,17	-0,75	1,62	32,52	4,27	25,97	-0,15	-0,77	1,92	30,42	4,22	24,38	-0,18	-0,75	1,95	25,19	4,13	21,04	-0,2	-0,67	1,67	22,93	4,08	18,8	-0,19	-0,69	1,9	21,91	4,07	18,03	-0,18	-0,69	2,43	20,47	4,03	17,55	-0,14	-0,75	2,64	19,45	4,03	16,13	-0,1	-0,73
Patient_21	2	0,88	25,9	3,97	22,9	0,03	-0,86	1,08	24,64	4,01	21,61	0,02	-0,86	0,5	23,71	3,9	19,95	0,1	-0,77	0,23	22,79	3,84	19,27	0,1	-0,72	0,2	21,51	3,96	18,84	0,2	-0,62	0,72	19,52	3,81	16,57	0,26	-0,63	0,52	18,56	3,82	16,43	0,24	-0,67	0,06	17,1	3,77	15,11	0,25	-0,71
Patient_22	2	0,37	26,99	3,67	17,72	-0,6	0,73	0,59	25,34	3,82	26,84	-0,6	0,71	0,3	23,41	3,77	14,88	-0,62	0,66	0,41	21,46	4,63	13,89	-0,53	0,68	5,21	17,98	3,58	11,94	-0,78	1,14	-0,18	15,61	3,53	10,08	-0,73	-1,2	-0,14	14,07	3,48	9,05	-0,71	1,07	-0,08	13,58	3,37	8,87	-0,64	0,91
Patient_23	2	10,09	33,98	4,15	32,88	0,19	-0,68	9,07	31,08	4,19	30,7	0,24	-0,67	8,47	29,36	4,13	29,42	0,27	-0,7	7,54	27,56	4,16	28,19	0,32	-0,75	7,62	25,77	4,1	27,37	0,34	-0,78	7,15	24,42	4,11	25,45	0,33	-0,8	6,58	23,05	3,99	24,22	0,38	-0,79	6,24	21,63	3,97	23,13	0,38	-0,76
Patient_24	2	15,4	31,79	4,06	34,36	0,58	-0,31	15,78	30,13	3,99	32,35	0,61	-0,33	16,26	29,06	3,88	31,63	0,61	-0,41	16,55	27,53	3,91	30,02	0,6	-0,47	17,04	26,86	3,82	30,63	0,61	-0,52	16,98	25,97	3,83	30,08	0,62	-0,57	17,05	25,25	3,87	30,88	0,62	-0,56	17,61	23,45	3,74	28,57	0,59	-0,55
Patient_25	2	-6,56	37,98	4,19	33,74	0,5	-0,23	-6,44	35	4,13	30,66	0,54	-0,22	-6,56	32,68	4,03	28,09	0,52	-0,24	-6,75	30,82	3,93	25,91	0,55	-0,26	-6,63	28,78	3,96	29,87	0,59	-0,27	-6,15	27,13	3,84	28,4	0,68	-0,21	-6,15	25,75	3,86	26,77	0,65	-0,26	-5,61	24,26	3,89	24,79	0,7	-0,23
Patient_26	2	11,89	26,15	4,21	28,18	0,12	-0,87	11,51	24,88	4,09	26,9	0,15	-0,8	11,11	22,92	4,1	25,13	0,19	-0,91	10,44	21,66	4,09	23,49	0,21	-0,92	10,54	20,36	4,01	22,27	0,22	-0,94	10,37	18,99	3,99	21,1	0,22	-0,93	10,02	17,55	3,92	19,69	0,19	-0,9	9,56	16,16	3,89	17,85	0,19	-0,88
Patient_27	2	-7,63	16,29	3,77	12,36	0,14	-0,17	-7,53	15,33	3,83	10,81	0,16	-0,24	-7,14	13,77	3,68	9,18	0,19	-0,25	-6,52	13,49	3,64	9,44	0,18	-0,25	-6,63	12,79	4,7	8,99	0,17	-0,42	-6,65	12,01	3,66	8,68	0,23	-0,5	-6,58	10,95	3,63	7,95	0,26	-0,45	-6,36	9,87	3,5	7,12	0,29	-0,46
Patient_28	2	-6,82	37,5	4,09	32,07	0,16	-0,46	-5,56	29,53	3,98	23,61	0,12	-0,37	-5,01	26,56	4,02	20,99	0,12	-0,3	-4,67	24,43	3,94	17,98	0,11	-0,34	-4,23	22,85	4	17,53	0,14	-0,3	-3,92	20,67	3,97	16,11	0,13	-0,25	-3,59	18,53	3,83	14,39	0,13	-0,25	-3,26	16,78	3,81	12,92	0,1	-0,23
Patient_29	2	0,18	34,18	4,42	27,38	-0,05	-0,59	0,25	31,33	4,38	25,03	-0,05	-0,58	0,2	29,22	4,37	23,53	-0,05	-0,57	0,26	27,17	4,27	22,14	-0,04	-0,56	-3,76	25,3	4,25	20,48	-0,04	-0,56	-0,13	23,67	4,31	18,79	-0,07	-0,61	-0,4	21,99	4,22	16,91	-0,07	-0,6	-0,06	20,49	4,12	15,99	-0,06	-0,58
Patient_30	2	-0,8	28,71	4,14	24,16	0,53	-0,23	-5,87	26,83	4,2	22,15	0,36	-0,79	-5,94	25,87	4,13	20,71	0,35	-0,79	-5,92	24,69	4,07	19,77	0,37	-0,77	-5,8	23,45	4,17	18,25	0,37	-0,75	-5,76	22,16	4,1	16,92	0,41	-0,71	-5,77	20,94	4,13	16,56	0,38	-0,72	-5,61	19,68	3,92	15,03	0,38	-0,69
Patient_31	2	4,44	48,05	4,67	42,85	0,39	-0,45	4,67	43,3	4,62	38,77	0,4	-0,38	3,52	39,56	4,64	34,63	0,41	-0,31	4,34	37,05	4,54	32,74	0,4	-0,32	4,08	34,2	4,5	29,87	0,44	-0,2	4,08	31,7	4,41	27,82	0,45	-0,17	4,03	29,57	4,39	25,65	0,45	-0,12	3,91	27,33	4,32	23,41	0,46	-0,06
Patient_32	2	-0,63	26,87	4,22	21,74	-0,03	-0,74	-0,78	26,06	4,26	20,71	0,03	-0,64	-0,61	24,2	4,12	19,86	0,01	-0,7	-0,69	22,72	4,08	18,8	-0,01	-0,74	-0,33	21,09	4,05	17,82	-0,02	-0,77	-0,28	19,94	4	16,31	-0,02	-0,81	-0,25	18,41	4,01	15,06	-0,03	-0,82	-0,06	17,23	3,92	14,32	-0,02	-0,83
Patient_33	2	0,9	26,59	4,33	22,22	0,28	-0,11	0,9	24,62	4,24	20,24	0,35	-0,13	0,91	23,48	4,28	19,06	0,29	-0,08	0,97	22	4,23	17,76	0,26	-0,14	1,12	20,58	4,23	16,81	0,28	-0,15	1,13	19,14	4,17	16,31	0,27	-0,2	0,92	17,95	4,11	15,05	0,26	-0,13	0,96	16,58	4,05	13,77	0,31	-0,18
Patient_34	2	5,5	29,78	4,42	26,25	-0,08	-0,68	5,11	27,42	4,43	24,56	-0,09	-0,74	4,72	25,31	4,33	22,33	-0,1	-0,76	4,35	23,25	4,27	20,88	-0,08	-0,65	4,33	21,51	4,22	19,53	-0,11	-0,69	4,1	19,57	4,12	17,96	-0,11	-0,77	3,83	18,22	4,08	17,01	-0,12	-0,78	3,52	16,84	4	15,95	-0,07	-0,81
Patient_35	2	-0,04	34,99	4,18	19,39	-0,07	-0,37	0,25	23,1	4,09	18,82	-0,07	-0,4	0,39	21,56	4,1	16,93	-0,08	-0,34	0,2	19,72	4,03	15,62	-0,04	-0,38	0,13	18,33	3,99	14,71	-0,06	-0,41	0,27	16,98	3,86	13,55	-0,03	-0,35	0,63	15,78	3,9	13,21	0,02	-0,39	0,62	14,44	3,79	12,1	0,02	-0,31
Patient_36	2	3,76	42,11	4,67	36,97	-0,21	-0,64	3,53	38,8	4,6	33,54	-0,21	-0,63	3,75	36,11	4,53	30,73	-0,21	-0,67	3,83	33,56	4,49	28,54	-0,21	-0,72	3,79	31,22	4,48	27,02	-0,2	-0,75	3,47	28,98	4,37	25,55	-0,19	-0,79	3,47	27,12	4,38	23,76	-0,19	-0,82	3,39	25,27	4,33	22,3	-0,19	-0,85
Patient_37	2	1,73	28,51	4,4	25,11	0,35	-0,24	1,7	26,25	4,37	23,33	0,38	-0,16	1,56	24,46	4,25	21,23	0,39	-0,12	1,63	22,48	4,25	19,32	0,42	0,01	1,5	20,73	4,16	17,88	0,43	0,04	1,47	18,97	4,09	16,52	0,47	0,15	1,48	17,85	4,02	15,24	0,52	0,26	1,34	16,43	3,94	13,94	0,56	0,31
Patient_38	2	-0,32	34,31	4,6	25,19	-0,26	0,27	-0,4	32,31	4,57	23,62	-0,24	0,35	-0,4	29,84	4,51	21,4	-0,23	0,37	-0,63	28,14	4,47	20,42	-0,17	0,38	-0,7	26,37	4,38	18,92	-0,18	0,56	-0,66	25,13	4,39	18,09	-0,2	0,6	-0,57	23,58	4,3	16,58	-0,21	0,65	-0,51	22,18	4,29	15,48	-0,2	0,66
Patient_39	2	-2,9	32	4,45	23,65	-0,27	-0,29	-2,77	30,45	4,4	22,25	-0,23	-0,27	-2,46	29,07	4,37	20,83	-0,22	-0,28	-2,25	27,58	4,38	19,07	-0,23	-0,18	-2,21	25,94	4,35	17,97	-0,26	-0,18	-2,18	24,45	4,29	16,95	-0,26	-0,25	-2	23,11	4,29	15,76	-0,29	-0,19	-2,02	21,62	4,19	14,63	-0,27	-0,19
Patient_40	2	4,93	31,95	4,49	29,58	0,01	-0,61	4,14	29,01	4,39	26,98	0,12	-0,53	4,11	27,1	4,35	24,75	0,15	-0,54	3,95	24,97	4,34	23,16	0,12	-0,56	3,71	22,77	4,24	20,86	0,15	-0,58	3,48	21,07	4,19	19,52	0,17	-0,56	3,35	19,86	4,15	18,64	0,15	-0,61	3,25	18,57	4,08	17,44	0,13	-0,64
Patient_41	2	-1,26	35,02	4,29	22,56	-0,25	-0,66	-1,28	25,58	4,3	21,43	-0,27	-0,6	-1,67	23,66	4,21	19,56	-0,21	-0,65	-1,58	22,37	4,17	18,16	-0,2	-0,71	-1,34	21,04	4,18	17,13	-0,21	-0,66	-1,14	19,68	4,07	15,6	-0,23	-0,66	-1,16	18,19	4,02	15	-0,14	-0,69	-1,01	17	4,04	13,98	-0,13	-0,72
Patient_42	2	1,15	49,8	4,49	41,84	0,3	-0,52	0,89	47,08	4,52	39,43	0,3	-0,55	0,75	44,77	4,52	37,43	0,28	-0,57	0,57	42,44	4,41	34,8	0,26	-0,59	0,69	39,94	4,43	32,81	0,26	-0,57	0,22	37,9	4,36	31,24	0,29	-0,55	0,3	35,98	4,35	31,1	0,25	-0,62	0,41	33,67	4,32	28,75	0,31	-0,53
Patient_43	2	6,08	38,98	4,66	36,11	0,1	-0,61	5,62	36,47	4,61	33,44	0,09	-0,59	5,36	34,28	4,56	31,66	0,08	-0,58	4,84	32,17	4,53	29,66	0,07	-0,55	4,65	30,05	4,5	27,52	0,08	-0,46	4,36	27,97	4,41	25,59	0,05	-0,49	4,14	26,47	4,42	24,79	0,05	-0,47	3,9	25,18	4,36	23,6	0,03	-0,48
Patient_44	2	9,81	44,32	4,62	40,07	-0,03	-0,65	9,37	41,95	4,59	37,82	-0,05	-0,67	8,84	40	4,59	35,73	-0,08	-0,69	8,48	37,78	4,65	35,04	-0,1	-0,75	7,84	35,56	4,54	32,33	-0,14	-0,71	7,66	33,83	4,53	30,78	-0,14	-0,75	7,51	32,38	4,5	29,5	-0,19	-0,75	7,27	30,81	4,49	28,18	-0,23	-0,72
Patient_45	2	5,36	32,21	4,23	30,23	0,67	-0,12	5,33	29,1	4,78	27,66	0,74	0	5,25	27,84	4,12	27,5	0,77	0,07	4,91	25,12	3,98	24,11	0,78	0,07	4,75	23,34	4	21,43	0,78	0,08	4,16	21,22	3,82	19,89	0,85	0,31	4,26	19,58	3,78	18,82	0,87	0,36	4,35	18,17	3,77	17	0,87	0,33
Patient_46	2	-0,93	45,72	4,63	34,89	0,01	0,26	-3,26	41,17	4,56	29,68	-0,06	0,31	-3,26	38,23	4,51	27,9	-0,11	0,33	-3,28	35,66	4,48	25,78	-0,17	0,33	-3,48	33	4,43	23,47	-0,25	0,31	-3,51	30,34	4,38	20,9	-0,33	0,35	-3,31	27,84	4,28	19,41	-0,33	0,25	-3,53	26,24	4,28	18,32	-0,4	0,28
Patient_47	2	3,53	43,02	4,38	33,49	-0,07	-0,16	3,49	40,29	4,3	32,27	-0,02	-0,14	3,51	38,25	4,28	30,9	-0,01	-0,17	3,53	35,8	4,32	28,48	0,04	-0,2	3,23	33,79	4,3	27,94	0,1	-0,21	3,22	31,64	4,29	26,55	0,11	-0,17	3,1	30,02	4,21	24,94	0,13	-0,25	3,13	27,92	4,18	23,63	0,1	-0,22
Patient_48	2	2,73	40,82	4,35	26,67	-0,09	-0,68	2,5	28,48	4,26	23,84	-0,15	-0,65	2,27	26,57	4,23	21,9	-0,19	-0,62	1,71	24,84	4,17	20,04	-0,21	-0,62	1,45	22,99	4,07	18,15	-0,15	-0,62	2,36	20,85	4,12	18,14	0	-0,69	1,54	19,54	4,08	16,16	-0,07	-0,55	1,19	18,33	3,95	15,48	-0,09	-0,54
Patient_49	2	0,71	35,39	4,37	29,06	-0,06	-0,56	0,27	33,26	4,28	26,81	-0,07	-0,55	0,68	30,81	4,2	25,66	-0,03	-0,54	0,64	28,68	4,26	23,49	-0,08	-0,5	1,02	26,96	4,15	22,38	-0,08	-0,49	0,73	25,24	4,17	20,47	-0,17	-0,45	1,02	23,65	4,11	20,04	-0,1	-0,47	1,15	22,2	4,08	18,72	-0,08	-0,5
Patient_50	2	-0,91	37,77	4,45	33,38	0,28	-0,28	-1,22	35,17	4,4	30,38	0,26	-0,31	-1,66	32,68	4,34	28,49	0,29	-0,28	-1,73	30,58	4,27	26,96	0,29	-0,32	-2,16	28,7	4,29	24,88	0,33	-0,12	-2,36	26,98	4,24	22,49	0,3	-0,17	-2,47	25,44	4,2	21,27	0,31	-0,19	-2,69	24,05	4,16	19,42	0,29	-0,18
Patient_51	2	-2,92	28,28	4,42	19,66	-0,47	0,25	-2,79	25,74	4,3	17,84	-0,46	0,25	-2,78	23,93	4,26	16,37	-0,49	0,28	-2,62	21,85	4,25	15,75	-0,4	0,13	-2,61	20,22	4,19	14,11	-0,44	0,24	-2,14	18,37	4,1	12,12	-0,49	0,33	-1,96	17,11	4,01	11,59	-0,51	0,26	-1,97	15,67	3,99	10,34	-0,56	0,45
Patient_52	2	0,74	29,77	4,16	23,64	-0,05	-0,85	0,52	28,44	4,14	23,17	-0,01	-0,85	0,66	26,81	4,07	22,43	0,01	-0,88	0,54	25,4	4,04	21,94	0,03	-0,88	0,16	23,65	4,09	20,09	0,02	-0,88	0,08	21,81	3,97	18,88	0,04	-0,87	0,02	20,58	4,02	18,21	0,02	-0,93	0,01	19,09	3,89	16,59	0,05	-0,94
Patient_53	2	5,66	35,3	4,16	21,28	0,15	-0,37	5,59	23,85	4,08	20,33	0,17	-0,39	5,41	22,28	4,05	18,88	0,17	-0,3	5,3	20,49	4,09	18,06	0,16	-0,33	4,81	18,99	3,97	16,88	0,14	-0,36	4,58	18,05	3,95	15,84	0,12	-0,35	4,61	16,38	3,76	14,44	0,09	-0,41	4,36	14,9	3,84	13,24	0	-0,5
Patient_54	2	3,41	39,76	4,17	33,66	-0,49	0,04	0,14	39,15	3,96	30,71	-0,43	-0,31	-0,26	37,4	4,03	28,85	-0,47	-0,25	0,09	34,98	4	25,54	-0,48	-0,25	0,39	33,16	3,86	25,12	-0,5	-0,26	0,54	31,49	3,96	25,22	-0,48	-0,29	1,01	29,63	4,09	22,24	-0,48	-0,28	1,32	27,73	4,03	21,29	-0,46	-0,38
Patient_55	2	2,36	44,95	4,26	34,89	-0,03	-0,85	2,58	41,83	4,3	32,88	-0,04	-0,84	2,78	38,78	4,33	30,88	-0,05	-0,84	3,15	36,03	4,29	28,77	-0,04	-0,83	3,01	33,38	4,25	26,49	-0,09	-0,86	3,18	30,51	4,22	24,39	-0,12	-0,89	3,13	28,72	4,14	24,11	-0,13	-0,92	2,96	26,84	4,21	22,29	-0,14	-0,95
Patient_56	2	1,28	46,65	4,2	39,42	-0,24	-0,71	0,43	44,83	4,15	40,39	-0,08	-0,89	-0,11	41,92	4,12	36,65	-0,06	-0,92	-0,49	38,54	4,11	33,43	-0,05	-0,93	-0,58	34,84	4,1	30,41	-0,06	-1,01	-1,21	32,34	4,11	27,72	0	-1,07	-0,98	30,34	4,1	26,11	0,04	-1,08	-0,37	28,26	4,07	25,28	0,06	-1,04
Patient_57	2	2,31	40,27	4,35	37,1	0,12	-0,57	2,88	37,39	4,38	33,64	0,17	-0,58	2,71	35,1	4,37	32,39	0,17	-0,56	2,72	32,68	4,37	29,13	0,14	-0,56	2,65	30,2	4,34	26,82	0,1	-0,6	2,55	27,95	4,28	24,29	0,08	-0,55	2,53	26,53	4,19	23,14	0,12	-0,56	2,4	25,11	4,17	21,64	0,11	-0,6
Patient_58	2	-0,45	29,8	3,98	16,86	0,06	-0,87	0,17	18,6	4,01	15,09	-0,06	-0,87	-0,68	18,11	3,94	15,18	-0,05	-0,94	-0,65	17,47	3,93	14,26	-0,08	-0,93	-0,44	16,68	3,88	14,89	-0,04	-1,01	-0,37	15,54	3,82	13,9	-0,04	-0,99	-0,42	14,94	3,83	23,3	0	-0,99	-0,33	14,43	3,76	12,89	-0,01	-1
Patient_59	2	-3,09	38,2	4,51	27,26	-0,27	-0,47	-2,86	34,65	4,48	24,48	-0,27	-0,47	-3,03	32,36	4,44	23,09	-0,27	-0,5	-2,9	30,34	4,39	21,9	-0,31	-0,52	-2,79	28,6	4,34	21,15	-0,2	-0,77	-3,1	26,49	4,32	18,85	-0,28	-0,57	-3,12	25	4,25	17,55	-0,29	-0,62	-2,99	23,51	4,22	16,53	-0,3	-0,61
Patient_60	2	4,07	44,31	4,35	35,67	0,21	-0,03	1,44	41,19	4,33	33,59	0,02	-0,46	4,15	38,79	4,28	33,41	0	-0,37	3,23	35	4,17	28,45	0,13	-0,15	3,25	32,28	4,26	26,5	0,12	-0,17	2,81	29,3	4,09	24,38	0,12	-0,17	2,57	27,48	3,99	22,52	0,13	-0,19	2,45	24,74	4,05	21,01	0,12	-0,09
Patient_61	2	0,35	32,29	4,24	27,18	0	-0,64	2,16	29,8	4,24	25,47	-0,04	-0,69	2,64	27,36	4,14	23,65	-0,1	-0,63	0,8	27,19	4,17	22,6	0	-0,43	1,8	23,97	4,15	20,44	-0,08	-0,5	1,88	21,89	3,99	18,88	-0,01	-0,41	2,1	20,58	4	18,23	-0,04	-0,3	1,9	19,13	4,02	16,75	-0,09	-0,28
Patient_62	2	0,04	39,79	4,33	30,85	0,08	-0,16	0,17	35,02	4,24	25,96	0,14	-0,13	0,15	31,97	4,21	23,3	0,15	-0,15	0,11	28,98	4,07	20,76	0,13	-0,13	0,32	26,39	4,14	20,16	0,12	-0,18	0,47	23,48	4,05	17,6	0,1	-0,08	0,55	21,34	4,05	15,93	0,08	-0,03	0,14	19,34	3,93	14,39	0,09	-0,07
Patient_63	2	0,78	27,95	4,1	24,38	0,07	-0,57	1,15	25,93	4,05	22,71	0,08	-0,59	0,88	23,77	4,03	20,96	0,04	-0,55	1,04	21,95	3,91	19,22	0,02	-0,53	0,95	20,09	3,93	17,92	0,03	-0,53	1,56	18,35	3,78	16,17	0,04	-0,5	1,89	16,79	3,89	14,88	0,01	-0,41	2,03	15,52	3,77	14,05	0,01	-0,41
Patient_64	2	-1,66	42,17	4,67	30,26	-0,5	0,35	-1,45	38,53	4,65	28,33	-0,51	0,31	-1,38	36,01	4,55	25,78	-0,51	0,34	-1,19	33,34	4,52	24,01	-0,51	0,39	-1,21	31,53	4,52	22,2	-0,55	0,39	-1,09	29,41	4,4	21,25	-0,55	0,39	-1,1	27,69	4,39	19,91	-0,53	0,36	-1,12	26,1	4,4	18,85	-0,53	0,35
Patient_65	2	-0,85	44,21	4,62	35,76	-0,27	-0,75	-0,77	40,39	4,62	31,3	-0,29	-0,71	-0,64	38,34	4,58	29,73	-0,31	-0,68	-0,67	36,7	4,59	28,07	-0,36	-0,65	-0,29	34,9	4,52	26,24	-0,38	-0,63	-0,18	33,05	4,47	24,7	-0,4	-0,62	-0,39	31,46	4,47	23,02	-0,43	-0,59	-0,28	29,56	4,41	21,52	-0,48	-0,56
Patient_66	2	-1,72	35,45	4,49	24,49	-0,39	-0,2	-1,43	31,63	4,42	21,69	-0,41	-0,19	-1,22	28,98	4,4	20,37	-0,45	-0,18	-1,26	26,45	4,29	18,74	-0,46	-0,15	-1,11	24,24	4,26	16,91	-0,47	-0,17	-1,09	22,35	4,23	15,56	-0,46	-0,21	-0,72	21,02	4,13	24,7	-0,4	-0,23	-0,95	19,14	4,07	13,37	-0,49	-0,23
Patient_67	2	-5,85	39,71	4,38	26,22	-0,35	-0,6	-5,94	37,26	4,27	24,89	-0,34	-0,6	-5,67	35,15	4,26	23,45	-0,39	-0,58	-5,56	32,88	4,31	22,15	-0,43	-0,6	-5,09	31,11	4,25	20,54	-0,43	-0,58	-4,9	29,17	4,27	19,05	-0,41	-0,58	-4,8	27,34	4,12	17,81	-0,42	-0,63	-4,84	25,69	4,14	17,02	-0,4	-0,65
Patient_68	2	5,65	30,96	4,36	24,96	-0,12	0,33	5,49	28,93	4,32	23,81	-0,12	0,31	5,22	27,22	4,31	22,22	-0,11	0,33	5,09	25,48	4,21	20,58	-0,08	0,35	4,74	23,66	4,15	19,31	-0,1	0,36	4,58	22,25	4,14	18,49	-0,09	0,29	4,41	20,75	4,13	17,24	-0,06	0,39	4,18	19,49	4,05	16,56	-0,15	0,32
Patient_69	2	0,6	30,02	4,29	27,07	0,8	0,45	0,4	28,49	4,19	26,78	0,87	0,58	0,37	27,01	4,23	25,56	0,91	0,68	0,4	25,66	4,13	24,44	0,92	0,66	0,42	24,09	4,11	22,92	0,96	0,78	0,6	22,55	4,08	21,9	0,96	0,78	0,66	21,52	4,01	23,15	1,03	0,83	0,69	19,95	4	20,09	1,03	0,95
Patient_70	2	0,56	37,83	4,56	29,9	0,05	0,11	0,44	34,5	4,49	26,51	0,07	0,18	0,41	32	4,53	24,28	0,05	0,17	0,27	29,21	4,44	23,06	0,12	0,18	-0,02	26,51	4,37	20,58	0,19	0,32	-0,14	24,18	4,23	18,99	0,29	0,51	-0,22	22,38	4,22	17,13	0,25	0,39	-0,35	20,64	4,17	15,66	0,25	0,42
Patient_01	3	1,3	21,49	4,04	18,68	0,03	-0,54	1,33	19,46	4,02	17,77	0,04	-0,59	1,37	18,46	4,02	16,67	0,07	-0,59	1,21	17,26	3,93	15,77	-0,02	-0,6	1,24	16,5	3,87	15,16	0,03	-0,62	0,91	15,39	3,88	13,73	0,01	-0,7	1,14	14,76	3,77	13,2	0	-0,71	0,69	13,94	3,79	12,33	0,01	-0,71
Patient_02	3	-3,86	21,36	3,7	15,06	0,35	0,08	-3,27	20,63	3,72	14,94	0,35	0,1	-3,34	20,04	3,67	14,73	0,35	0,1	-3,15	19,5	3,76	14,41	0,32	0,06	-2,73	18,62	3,76	13,01	0,34	0,23	-2,1	18,04	3,83	11,52	0,28	0,16	-2,88	17,61	3,7	11,88	0,32	0,26	-3,19	16,78	3,63	10,82	0,41	0,39
Patient_03	3	-1,78	17,56	3,89	17,05	0,58	0	-1,66	16,89	3,88	16,83	0,6	-0,5	-1,38	16,25	3,86	15,79	0,61	-0,05	-1,48	15,74	3,82	15,08	0,62	-0,06	-1,74	14,99	3,76	15,1	0,78	0,1	-0,7	14,1	3,69	13,46	0,67	0,01	-0,74	13,37	3,67	13,07	0,6	0,06	-1,22	12,53	3,67	12,07	0,57	0,09
Patient_04	3	1,81	33,55	4,22	30,82	-0,32	-1,13	1,91	35,65	4,11	30,25	-0,33	-1,15	2,18	34,53	4,2	29,15	-0,34	-1,16	2,56	33,49	4,19	28,76	-0,32	-1,18	2,1	32,19	4,05	26,81	-0,34	-1,18	2,85	31,61	4,09	27,17	-0,34	-1,2	3,16	30,58	4,04	26,26	-0,33	-1,21	3,15	29,66	4,06	24,81	-0,34	-1,22
Patient_05	3	-2,7	23,56	3,48	14,26	-0,78	-0,35	1,03	16,06	3,85	14,06	0,42	-0,01	-0,83	13,91	3,78	10,8	0,14	-0,18	1,25	14,84	3,79	12,99	0,5	0,12	0,7	13,84	3,75	11,66	0,52	0,19	0,48	13,63	3,7	11,2	0,59	0,27	0,87	13,18	3,62	11,32	0,54	0,3	0,95	12,49	3,65	10,55	0,62	0,32
Patient_06	3	0,51	14,65	3,8	13,87	0,45	-0,65	0,83	14,75	4,2	14,18	0,43	-0,72	0,97	13,57	3,76	12,87	0,41	-0,69	1,53	13,23	3,76	12,05	0,34	-0,76	1,69	12,87	3,76	11,72	0,36	-0,74	1,53	12,52	3,68	11,66	0,33	-0,8	1,77	12,31	3,66	11,47	0,33	-0,86	1,37	11,6	3,64	10,81	0,34	-0,84
Patient_07	3	2,24	18,27	3,94	14,7	-0,12	-0,2	2,07	17,71	4,02	14,07	-0,19	-0,08	1,77	16,77	3,9	13,52	-0,14	-0,21	2	16,2	3,89	12,57	-0,18	-0,1	2,22	15,57	3,85	12,49	-0,18	-0,14	2,28	14,98	3,85	12,07	-0,2	-0,16	2,26	14,4	3,75	11,7	-0,24	-0,17	2,26	13,47	3,76	10,77	-0,36	-0,07
Patient_08	3	3,26	24,67	4,22	22,89	-0,04	-0,95	3,25	22,61	4,21	20,98	-0,03	-0,93	3,3	21,4	4,1	20,06	-0,02	-0,92	3,35	20,3	4,04	19,02	-0,01	-0,89	3,17	19,1	4,07	17,89	0	-0,87	3,04	18,42	4,09	17,07	0,05	-0,85	3,02	17,22	4,01	15,94	0,06	-0,84	3,12	16,43	3,97	15,5	0,15	-0,77
Patient_09	3	1,77	24,24	4,25	16,31	-0,83	0,39	1,83	23,96	4,19	16,28	-0,83	0,41	1,66	23,12	4,2	15,66	-0,83	0,43	1,5	22,69	4,17	15,39	-0,88	0,46	1,19	21,43	4,07	14,26	-0,85	0,34	0,68	20,7	4,1	13,53	-0,78	0,22	1,47	20,06	4,09	13,97	-0,75	0,27	1,35	19,91	4,09	13,72	-0,81	0,3
Patient_10	3	3,53	13,78	3,81	12,55	-0,04	-0,9	3,15	12,95	3,76	12,13	-0,03	-0,94	3,03	11,97	3,62	11,74	0,04	-0,91	2,69	11,49	3,67	10,73	-0,01	-0,87	2,79	10,98	3,54	10,49	0,02	-0,93	3,15	10,85	3,59	10,23	-0,13	-0,96	3,2	10,15	3,54	9,75	0	-0,88	2,67	9,53	3,49	8,9	0,04	-0,89
Patient_11	3	-2,74	24,19	4,13	18,78	0,12	-0,29	-2,32	22,53	4,08	17,07	0,1	-0,34	-2,15	22,33	4,08	17,59	0,2	-0,24	-1,85	20,48	4,01	15,31	0,18	-0,32	-1,88	20,2	3,93	15,68	0,21	-0,41	-1,62	18,89	3,96	14,34	0,19	-0,4	-1,58	18,18	3,92	14,48	0,22	-0,46	-1,58	17,76	3,81	14	0,25	-0,45
Patient_12	3	-1,31	20,53	4,09	17,23	0,12	0,04	-1,33	21,23	4,03	16,15	0,18	0,11	-1,07	20,57	4,08	16	0,11	-0,09	-1,03	19,5	4,03	15,42	0,26	0,06	-1,13	18,85	3,94	14,56	0,17	-0,12	-1,33	17,96	3,97	13,37	0,18	-0,03	-1,48	17,4	3,94	13,98	0,37	0,07	-1,59	16,77	3,87	13,75	0,28	-0,03
Patient_13	3	-2,43	22,71	4,18	18,77	0,35	-0,69	-2,21	21,78	4,13	18,4	0,39	-0,66	-2,1	21,57	4,13	18,4	0,39	-0,69	-2,25	20,43	4,08	17,33	0,42	-0,6	-1,92	20,02	4,1	17,54	0,42	-0,64	-1,56	19,47	4,06	17,19	0,45	-0,65	-1,63	19,82	4,04	16,87	0,43	-0,71	-1,55	18,74	4,03	15,98	0,48	-0,69
Patient_14	3	-2,66	19,23	3,41	6,42	-0,01	-0,97	-2,6	8,81	3,41	6,22	0,06	-0,9	-2,29	9,01	3,48	7,52	0,19	-0,66	-2,05	18,67	3,39	7,45	0,19	-0,7	-1,99	8,33	3,36	6,64	0,12	-0,75	-2,15	7,92	3,34	5,87	0,07	-0,8	-2,19	7,57	3,3	5,8	0,06	-0,77	-2,33	7,13	3,27	4,71	-0,01	-0,82
Patient_15	3	-6,59	16,92	3,86	12,32	0,44	0,1	-6,58	16,28	3,85	12,31	0,49	0,19	-6,54	15,71	3,8	12,38	0,53	0,24	-6,89	15,23	3,76	11,53	0,56	0,24	-6,89	15,03	3,77	11,13	0,53	0,14	-6,45	14,71	3,8	11,56	0,63	0,26	-5,75	14,15	3,69	11,19	0,62	0,29	-2,95	15,13	3,79	12,92	0,24	-0,89
Patient_16	3	-2,08	28,61	3,91	23,5	-0,15	-0,35	-1,76	28,23	3,92	22,69	-0,08	-0,36	-2,41	27,06	3,89	21,67	0	-0,4	-3,19	25,03	3,93	19,64	0,01	-0,37	-2,54	24	3,96	19,39	0,11	-0,38	-2,2	22,07	3,9	18,38	0,18	-0,35	-2,6	20,95	3,86	16,88	0,21	-0,34	-2,88	19,72	3,77	16,47	0,28	-0,37
Patient_17	3	-2,01	19,97	4,04	17,06	0,05	-0,95	-2,36	18,5	3,99	15,55	0,04	-0,89	-2,29	17,3	3,95	13,87	-0,01	-0,82	-2,29	16,32	3,96	12,94	0,02	-0,76	-2,68	15,81	3,9	12,73	0,12	-0,74	-2,86	15,07	3,84	11,26	0,1	-0,59	-2,69	14,63	3,84	11,17	0,11	-0,56	-2,89	14,07	3,77	11,14	0,21	-0,6
Patient_18	3	-4,8	24,45	4,25	18,27	0,28	-0,04	-4,71	23,44	4,18	16,85	0,28	-0,03	-4,27	22,42	4,17	16,05	0,15	-0,12	-4,07	21,55	4,06	16,26	0,14	-0,15	-3,96	20,72	4,03	14,98	0,29	-0,04	-4,23	19,61	4,1	14,2	0,36	-0,03	-4,14	19,25	3,98	14,04	0,36	-0,06	-4,11	18,36	3,93	13,26	0,4	-0,02
Patient_19	3	4,41	18,17	4,05	16,7	0,04	-0,76	4,38	17,44	3,96	16	0,06	-0,74	4,08	16,71	3,97	15,1	0,06	-0,75	4,01	16,12	3,99	14,6	0,08	-0,73	4,37	15,54	3,91	14,53	0,13	-0,7	4,2	15,09	3,88	14,3	0,18	-0,67	4,2	14,3	3,85	13,39	0,16	-0,67	3,64	14	3,83	12,74	0,18	-0,67
Patient_20	3	4,91	14,1	3,71	12,69	-0,32	-0,62	4,89	13,43	3,74	12,46	-0,3	-0,67	5,11	12,51	3,68	11,82	-0,33	-0,72	4,86	10,97	3,56	10,75	-0,35	-0,72	4,48	10,27	3,48	10,11	-0,37	-0,71	4,59	9,95	3,51	9,95	-0,39	-0,71	5,3	9,59	3,42	10,22	-0,3	-0,83	5,31	9,66	3,45	10,07	-0,27	-0,81
Patient_21	3	1,2	12,8	3,46	13,22	0,73	-0,25	1,64	12,31	3,46	12,8	0,73	-0,18	0,98	12,15	3,54	12,32	0,78	-0,14	0,49	11,8	3,54	11,71	0,82	-0,05	0,65	11,68	3,47	11,35	0,93	0,11	1,51	11,01	3,34	10,74	0,96	0,19	1,28	10,68	3,36	10,77	0,96	0,16	0,58	10	3,32	10,03	0,89	0,08
Patient_22	3	1,49	15,26	3,52	11,43	-0,52	-0,28	1,64	14,51	3,58	15,61	-0,5	-0,3	1,43	14,23	3,61	10,64	-0,4	-0,36	1,33	13,49	3,5	10,1	-0,29	-0,48	1,27	11,37	3,41	8,66	-0,49	-0,52	1,02	10,24	3,39	7,86	-0,38	-0,62	0,88	9,9	3,29	7,77	-0,4	-0,74	0,92	10,33	3,4	8,27	-0,28	-0,77
Patient_23	3	8,16	25,53	3,93	28,5	0,47	-1	7,39	24,39	3,84	27	0,44	-1,02	7,07	23,5	3,94	26,91	0,44	-1,03	6,15	22,41	3,88	26,07	0,46	-1,05	6,85	21,75	3,98	25,27	0,46	-1,02	6,33	21,27	3,82	24,11	0,41	-1,09	6,02	20,4	3,83	22,71	0,42	-1,09	5,82	19,6	3,8	23,01	0,44	-1,06
Patient_24	3	49,48	29,42	3,91	49,48	0,74	-0,34	50,02	29,33	3,93	50,02	0,75	-0,32	50,78	29,03	3,98	50,78	0,75	-0,33	50,96	28,61	3,92	50,96	0,74	-0,32	51,33	28,34	3,98	51,33	0,75	-0,3	51,23	27,15	3,98	51,23	0,72	-0,27	51,16	27,21	3,96	51,16	0,75	-0,22	51,21	27,07	3,92	51,21	0,78	-0,24
Patient_25	3	-8,46	26,44	4,06	22,33	0,47	-0,96	-8,27	25,46	3,96	22,12	0,45	-0,99	-8,33	24,8	4,06	20,59	0,41	-1,01	-8,43	24,15	3,98	20,26	0,37	-1,05	-8,08	23,5	3,96	19,33	0,37	-1,09	-6,89	22,76	3,98	19,9	0,44	-1,04	-7,19	22,43	3,93	18,04	0,39	-1,07	-6,56	21,69	3,86	18,44	0,44	-1,06
Patient_26	3	13,22	11,57	3,58	15,99	0,32	-0,66	12,8	11,2	3,6	15,45	0,35	-0,61	12,58	10,57	3,5	14,83	0,25	-0,44	11,64	10,23	3,49	14,15	0,12	-0,37	12	9,7	3,48	13,94	0,04	-0,45	11,95	9,43	3,46	13,81	0,12	-0,47	11,76	8,85	3,4	13,43	0,1	-0,4	11,33	8,44	3,41	12,9	0,09	-0,44
Patient_27	3	-9,81	11,34	3,52	6,21	-0,17	-0,66	-9,64	11,03	3,5	16,65	-0,11	-0,56	-9,54	10,25	3,45	5,8	-0,06	-0,46	-8,45	9,97	3,45	5,86	-0,06	-0,38	-8,74	10,26	3,5	6,4	-0,06	-0,46	-8,74	9,77	3,41	5,79	-0,05	-0,46	-8,89	9,12	3,36	5,39	0,04	-0,48	-8,69	8,63	3,39	5,33	0,12	-0,52
Patient_28	3	-4,89	14,62	3,62	10,92	0,44	0,41	-4,03	13,01	3,53	9,89	0,54	0,45	-3,62	12,2	3,52	9,28	0,51	0,36	-3,42	11,54	3,46	9,33	0,58	0,51	-3,31	11,43	3,47	9,93	0,46	0,68	-3,54	10,86	3,36	10,22	0,57	0,61	-3,36	10,26	3,39	10,17	0,64	0,62	-3,1	9,74	3,32	9,18	0,6	0,74
Patient_29	3	-0,64	16,07	3,91	14,18	0,41	-0,11	-0,61	15,15	3,83	12,99	0,46	-0,06	-0,74	14,6	3,81	12,63	0,48	-0,09	-0,69	14,05	3,82	11,87	0,52	-0,05	-1,02	13,54	3,82	11,89	0,52	-0,18	-1,1	13,15	3,72	11,38	0,62	0,07	-1,36	12,58	3,69	11,19	0,67	0,22	-0,79	12,04	3,62	10,53	0,68	0,23
Patient_30	3	-4,86	13,61	3,69	10,3	0,34	0,01	-7,58	14,94	3,69	11,82	0,37	0,55	-7,61	14,76	3,73	11,82	0,45	0,53	-7,8	14,32	3,71	11,86	0,59	0,54	-7,75	13,91	3,73	12,09	0,63	0,35	-7,8	13,7	3,61	11,97	0,73	0,41	-7,82	13,16	3,63	11	0,7	0,49	-7,7	12,69	3,61	10,34	0,73	0,57
Patient_31	3	5,75	27,3	4,25	23,98	0,7	0,78	5,91	25,66	4,22	22,57	0,66	0,76	4,69	25,54	4,23	21,66	0,53	0,57	5,52	23,43	4,12	20,1	0,58	0,75	5,2	22,45	4,03	19,63	0,75	0,93	5,17	21,56	4,06	18,88	0,73	0,83	5,11	20,66	4,05	18,11	0,73	0,81	5,01	19,9	4,05	17,56	0,67	0,72
Patient_32	3	0,35	20,13	4	16,71	-0,13	-1,14	0,19	19,48	4,03	16,62	-0,12	-1,14	0,14	18,83	3,95	16,08	-0,11	-1,16	0,08	18,17	3,92	15,45	-0,13	-1,18	0,41	17,36	3,91	14,74	-0,13	-1,2	0,58	16,98	3,92	14,65	-0,1	-1,21	0,51	16,13	3,85	13,91	-0,1	-1,21	0,69	15,59	3,87	13,64	-0,09	-1,21
Patient_33	3	2,14	15,2	3,86	14,58	0,47	-0,61	2,06	14,5	3,86	13,75	0,44	-0,58	2,04	14,47	3,84	14,13	0,44	-0,64	2,13	13,98	3,86	13,82	0,45	-0,68	2,36	13,54	3,8	13,23	0,47	-0,54	2,29	12,98	3,76	12,75	0,43	-0,59	1,85	12,37	3,77	12	0,46	-0,54	1,95	11,95	3,7	11,57	0,48	-0,43
Patient_34	3	4,93	17,98	4,04	17,11	-0,05	-0,86	4,67	17,07	4,06	16,16	-0,05	-0,78	4,34	16,5	3,96	15,44	-0,02	-0,8	4,23	15,72	3,98	15,35	-0,07	-0,82	4,4	15,02	3,94	14,68	-0,06	-0,77	4,26	13,95	3,89	13,47	0,02	-0,75	4,06	13,51	3,79	13,07	0	-0,67	3,89	12,79	3,8	12,17	0,14	-0,51
Patient_35	3	2,58	22,64	3,6	11,92	0,93	0,74	2,75	11,87	3,54	11,58	0,88	0,52	2,63	11,81	3,57	11,05	0,9	0,62	2,16	10,75	3,4	10,53	0,96	0,73	1,85	10,26	3,44	9,56	0,94	0,7	1,75	9,84	3,37	9,43	0,9	0,54	2,38	9,65	3,4	9,75	0,9	0,35	2,02	9,28	3,33	9,18	0,91	0,49
Patient_36	3	5,34	23,1	4,2	23,35	0,06	-1,23	5,03	21,48	4,14	21,93	0,05	-1,22	5,33	20,37	4,14	20,49	0,06	-1,23	5,39	19,58	4,08	19,8	0,06	-1,21	5,33	18,42	4,04	18,74	0,04	-1,22	5	17,43	3,96	17,5	0,05	-1,17	5,05	16,63	4,01	16,81	0,05	-1,16	4,86	15,92	3,95	16,1	0,02	-1,14
Patient_37	3	1,99	18,75	4,05	17,2	0,56	0,12	1,97	18,14	4,02	16,16	0,56	0,05	1,97	17,31	3,98	15,06	0,55	0,03	1,88	16,69	3,92	14,5	0,55	-0,01	1,73	16,09	3,86	13,94	0,46	-0,09	1,71	15,38	3,9	12,95	0,51	-0,05	1,72	15,02	3,84	13	0,52	-0,1	1,63	14,43	3,84	12,4	0,51	-0,14
Patient_38	3	-1,4	23,99	4,36	17,28	-0,15	0,03	-1,56	23,48	4,37	17,36	-0,12	0	-1,49	22,26	4,31	16,08	-0,11	0,08	-1,83	21,52	4,25	15,54	-0,04	0,03	-1,87	20,51	4,21	15,35	0	0,14	-1,78	20,01	4,21	15,17	-0,01	0,02	-1,73	19,16	4,2	14,11	0	-0,07	-1,59	18,42	4,13	13,86	0,04	-0,1
Patient_39	3	-2,31	22,8	4,22	16,1	-0,23	-0,73	-2,12	22,13	4,18	15,88	-0,21	-0,72	-1,97	21,49	4,16	15,93	-0,18	-0,69	-1,68	20,51	4,12	15,24	-0,18	-0,63	-1,81	19,66	4,01	14,62	-0,23	-0,78	-1,63	18,75	4,02	13,93	-0,28	-0,84	-1,31	18,09	4	13,75	-0,28	-0,84	-1,4	17,26	3,97	12,91	-0,32	-0,69
Patient_40	3	7,83	17,32	4,65	17,6	0,04	-0,18	6,1	17,95	4,02	16,96	-0,09	-0,25	6,22	17,56	4,07	16,28	-0,16	-0,26	6,14	16,65	4,01	15,73	-0,17	-0,31	5,95	16,06	4,01	14,49	-0,22	-0,28	5,7	15,3	3,95	13,83	-0,28	-0,31	5,63	14,75	3,95	13,36	-0,25	-0,31	5,44	14,48	3,89	12,94	-0,27	-0,24
Patient_41	3	1,75	15,52	3,93	13,37	0,14	-0,89	1,5	14,89	3,92	12,54	0,09	-0,9	1,08	14,61	3,86	12,65	0,13	-0,95	1,07	13,96	3,81	12,2	0,15	-0,92	1,08	13,45	3,81	11,9	0,19	-0,89	1,19	12,7	3,81	11,54	0,19	-0,89	1,16	12,16	3,71	11,32	0,29	-0,85	1,24	11,68	3,66	10,93	0,28	-0,9
Patient_42	3	-0,54	39,66	4,33	34,08	0,01	-0,84	3,59	38,21	4,42	32,78	0	-0,84	-0,81	37,11	4,37	31,52	-0,03	-0,83	-0,9	35,72	4,34	30,67	-0,05	-0,83	-0,6	34,53	4,38	29,39	-0,04	-0,81	-1,18	33,24	4,28	28,09	-0,05	-0,81	-0,86	32,7	4,28	27,86	-0,06	-0,8	-0,69	31,06	4,3	27,47	0,02	-0,81
Patient_43	3	3,2	23,53	4,28	20,44	-0,32	-0,07	3,03	22,63	4,27	19,83	-0,37	0,02	2,98	21,95	4,21	18,4	-0,45	0,16	2,75	21,42	4,19	17,43	-0,51	0,22	2,67	20,59	4,15	16,45	-0,58	0,4	2,59	19,79	4,11	15,88	-0,59	0,39	2,48	19,19	4,11	15,35	-0,63	0,48	2,27	18,84	4,04	14,74	-0,68	0,52
Patient_44	3	8,08	30,48	4,47	25,9	-0,51	-0,35	7,7	29,31	4,4	24,52	-0,53	-0,34	7,23	28,47	4,35	23,7	-0,51	-0,33	6,88	27,38	4,37	22,92	-0,5	-0,29	6,34	26,09	4,29	21,57	-0,53	-0,29	6,28	25,17	4,29	20,66	-0,55	-0,25	6,19	24,41	4,24	20,03	-0,59	-0,2	5,98	23,7	4,27	19,39	-0,6	-0,16
Patient_45	3	8,4	16,09	4,82	16,35	0,53	-0,1	8,6	15,41	3,83	15,41	0,47	-0,23	8,51	16,08	3,82	17	0,42	-0,24	8,45	14,79	3,71	16,54	0,46	-0,39	8,4	13,78	3,66	14,6	0,39	-0,38	7,64	12,53	3,62	13,75	0,36	-0,37	7,96	12,16	3,64	13,8	0,34	-0,52	8,16	11,89	3,62	13,83	0,29	-0,66
Patient_46	3	-6,39	24,76	4,23	15,52	-0,81	0,44	-6,9	22,81	4,14	14,01	-0,81	0,51	-6,76	21,62	4,14	12,99	-0,83	0,54	-6,71	20,51	4,08	11,92	-0,86	0,62	-6,71	19,57	3,98	11,38	-0,85	0,64	-6,75	19,25	3,95	10,27	-0,85	0,55	-6,56	17,87	3,94	9,31	-0,86	0,58	-6,84	17,41	3,9	9	-0,86	0,56
Patient_47	3	5,02	26,78	4,16	25,11	-0,15	-0,77	4,93	25,46	4,19	24,01	-0,11	-0,79	4,96	24,76	4,24	23,24	-0,11	-0,8	4,96	23,51	4,19	22,34	-0,08	-0,83	4,45	22,48	4,09	21,27	-0,06	-0,82	4,5	21,96	4,09	20,5	-0,07	-0,86	4,31	21,52	4	19,99	-0,08	-0,87	4,4	20,3	4,1	18,74	-0,11	-0,85
Patient_48	3	-0,88	15,19	3,79	12,78	0,18	-0,47	-1,09	14,08	3,77	11,44	0	-0,54	-1,09	13,38	3,82	10,81	-0,07	-0,48	-1,54	12,76	3,75	9,11	-0,12	-0,46	-1,77	12,26	3,69	9,01	0	-0,47	-1,36	11,64	3,62	9,73	0,1	-0,65	-1,16	11,13	3,61	9,1	0,06	-0,52	-1,47	10,56	3,54	8,68	0,05	-0,54
Patient_49	3	1,67	17,95	3,91	15,49	-0,04	-0,23	2,9	16,74	3,77	14,21	-0,04	-0,24	1,18	16,02	3,88	13,54	-0,02	-0,25	1,52	15,09	3,85	11,83	-0,26	-0,23	1,9	14,67	3,76	11,73	-0,3	-0,19	1,67	14,1	3,74	11,1	-0,35	-0,16	1,96	13,56	3,7	11,34	-0,23	-0,23	2,19	12,84	3,71	10,89	-0,16	-0,21
Patient_50	3	-8,13	28,32	4,24	21,04	0,31	-0,35	-8,06	27,37	4,22	20,06	0,29	-0,36	-8,36	26,48	4,15	19,21	0,32	-0,37	-8,09	25,52	4,24	18,76	0,31	-0,38	-8,31	24,44	4,2	16,88	0,25	-0,4	-8,21	23,8	4,12	16,36	0,2	-0,52	-8,16	23,1	4,13	15,64	0,26	-0,42	-8,32	22,43	4,14	14,8	0,23	-0,47
Patient_51	3	-3,18	12,04	3,74	7,07	-0,66	0,56	-3,22	11,23	3,65	7,08	-0,5	0,53	-3,32	10,61	3,6	6,66	-0,47	0,51	-3,11	9,87	3,57	6,23	-0,19	0,23	-3,05	9,43	3,54	5,76	-0,28	0,35	-2,43	8,83	3,46	5,52	-0,28	0,23	-2,26	8,53	3,48	5,28	-0,24	0,01	-2,36	8,12	3,42	4,88	-0,3	0,22
Patient_52	3	-1,55	14,56	3,7	12,99	0,24	-1,23	-1,68	14,2	3,69	12,52	0,27	-1,23	-1,32	13,93	3,68	12,88	0,24	-1,23	-1,43	13,56	3,66	12,4	0,27	-1,23	-1,79	12,99	3,5	11,5	0,28	-1,25	-1,7	12,41	3,52	11,02	0,31	-1,26	-1,73	12,33	3,54	11,37	0,28	-1,25	-1,5	11,94	3,49	11,2	0,29	-1,26
Patient_53	3	7,32	14,81	3,83	15,31	0,09	-0,43	7,19	14,07	3,76	14,63	0,09	-0,39	7,13	13,12	3,67	13,73	0,04	-0,36	6,93	12,37	3,73	12,89	0,02	-0,33	6,16	11,65	3,67	12,02	0,04	-0,31	5,59	11,19	3,58	11,11	0,04	-0,32	5,4	10,76	3,57	10,65	-0,07	-0,32	5,06	10,07	3,6	10,36	-0,16	-0,35
Patient_54	3	5,35	20,65	3,83	19,94	-0,33	-0,73	3,68	21,2	3,84	17,89	-0,38	-0,77	2,83	20,92	3,9	17,56	-0,44	-0,71	2,64	19,92	3,85	17,33	-0,38	-0,72	2,79	19,6	3,79	17,18	-0,42	-0,67	2,61	19,5	3,78	16,5	-0,37	-0,67	2,93	19,04	3,79	15,74	-0,39	-0,56	2,93	18,17	3,77	14,33	-0,48	-0,55
Patient_55	3	7,74	20,66	4,06	20,7	-0,16	-0,87	7,76	19,62	4,05	20,03	-0,18	-0,8	7,78	18,66	3,89	18,74	-0,18	-0,8	7,75	17,74	3,94	18,08	-0,19	-0,71	7,24	16,59	3,81	17,04	-0,21	-0,8	7,27	15,74	3,81	16,51	-0,19	-0,8	7,1	15,41	3,83	15,78	-0,17	-0,84	6,56	14,7	3,82	15,1	-0,2	-0,87
Patient_56	3	0,53	31,65	4,06	25,78	0,31	-0,19	0,88	36,24	4,1	35,62	0,53	-0,65	0,18	34,39	4,12	34,13	0,52	-0,71	-0,34	32,37	4,01	29,38	0,51	-0,72	-0,09	30,47	4,02	28,62	0,49	-0,78	-1,11	29	3,93	28,24	0,52	-0,75	-0,72	27,95	3,93	26,77	0,55	-0,7	-0,1	26,57	3,98	25,92	0,53	-0,69
Patient_57	3	3,77	24,94	4,13	24,43	0,2	-0,83	3,55	24,16	4,11	23,9	0,21	-0,88	3,38	23,12	4,08	23,15	0,22	-0,86	3,49	21,98	4,09	21,96	0,23	-0,88	3,31	20,63	4,02	20,96	0,2	-0,9	3,16	20,09	4,02	19,75	0,24	-0,89	3,1	19,24	4,01	18,95	0,28	-0,88	2,85	18,69	4,01	19,09	0,3	-0,86
Patient_58	3	-1,02	19,65	4,04	17,92	0,34	-0,93	2,13	20,07	3,98	19,71	0,12	-1,23	-0,27	19,67	3,91	18,26	0,26	-1	-0,25	19,22	3,96	17,71	0,26	-0,96	0,03	18,73	3,9	17,38	0,3	-1	-0,03	17,96	3,89	17,05	0,29	-0,97	-0,16	17,51	3,87	17,03	0,31	-0,99	-0,04	17,22	3,84	16,89	0,33	-0,99
Patient_59	3	-6,97	27,87	4,4	20,75	-0,07	-0,99	-6,79	26,15	4,26	18,88	-0,07	-0,97	-6,91	24,84	4,29	17,23	-0,07	-0,99	-6,57	23,88	4,25	16,19	-0,11	-1	-6,48	22,41	4,21	15,42	-0,03	-0,98	-6,95	22,18	4,2	14,58	-0,05	-0,98	-6,73	21,43	4,19	14,13	-0,05	-1,02	-6,58	20,7	4,11	13,15	-0,09	-1,01
Patient_60	3	2,57	25,96	4,11	23,47	-0,11	-0,82	0,85	25,45	4,11	21,89	-0,23	-0,9	2,28	24,1	4,05	21,45	-0,31	-0,85	1,86	21,69	3,99	19,81	-0,13	-0,89	1,99	20,58	3,99	19	-0,13	-0,89	1,66	19,01	4	17,1	-0,18	-0,89	1,39	17,89	3,93	16,29	-0,09	-0,99	1,68	16,21	3,83	15,05	-0,14	-0,87
Patient_61	3	2,98	18,99	4,02	16,2	-0,19	-0,07	2,21	17,31	3,89	14,23	-0,01	-0,16	1,41	16,93	3,83	13,46	-0,15	-0,05	2,68	17,52	3,85	14,29	-0,18	-0,06	1,8	15,53	3,86	12,61	-0,02	-0,21	1,83	14,51	3,77	11,86	0,02	-0,16	2,15	14,18	3,79	11,68	0,02	-0,07	2,22	13,57	3,76	10,95	-0,07	-0,18
Patient_62	3	0,63	21,05	4,06	19,39	0,05	-0,97	0,6	19,76	3,99	17,4	0,08	-0,92	0,62	18,79	3,97	16,07	0,03	-0,96	0,51	17,49	3,96	14,88	0,01	-0,94	0,72	16,62	3,85	14,39	-0,03	-1,02	1,07	14,95	3,83	12,75	-0,07	-0,96	1,07	13,62	3,74	11,47	-0,1	-0,87	0,37	12,68	3,74	10,6	-0,15	-0,83
Patient_63	3	8,06	12,28	3,64	13,67	0,29	-0,18	8,28	11,55	3,59	12,77	0,27	-0,32	7,74	11,29	3,53	12,61	0,28	-0,24	7,52	10,78	3,59	12,36	0,21	-0,25	6,94	10,77	3,51	12,33	0,21	-0,05	7,69	10,08	3,44	12,21	0,11	-0,18	7,54	9,79	3,42	11,71	0,02	-0,11	7,69	9,53	3,43	11,25	-0,03	-0,03
Patient_64	3	-0,86	20,68	4,22	16,67	-0,08	-0,22	-0,58	19,63	4,14	15,87	-0,04	-0,2	-0,46	18,86	4,1	15,73	0,02	-0,23	-0,08	17,95	4,09	14,87	-0,01	-0,34	-0,18	17,44	4,1	14,29	-0,03	-0,31	0,07	16,68	4,04	13,41	-0,07	-0,34	0,02	16,22	4,05	13,44	0	-0,35	-0,05	15,73	3,93	12,8	0	-0,3
Patient_65	3	0,65	29,14	4,22	20,9	-0,74	-0,59	0,71	27,6	4,25	20,02	-0,73	-0,58	0,75	26,47	4,24	19,24	-0,72	-0,59	0,66	25,97	4,2	18,78	-0,73	-0,58	1,19	25,57	4,23	18,63	-0,69	-0,64	1,22	24,73	4,2	18,18	-0,67	-0,65	0,85	23,96	4,16	17,57	-0,67	-0,67	0,86	22,95	4,15	16,87	-0,68	-0,64
Patient_66	3	-1,05	23,75	4,24	17,83	-0,36	-0,76	-0,64	22,23	4,18	16,89	-0,36	-0,77	-0,54	21,16	4,16	16,35	-0,33	-0,79	-0,65	20	4,16	15,12	-0,31	-0,85	-0,54	19,07	4,04	14,29	-0,27	-0,91	-0,64	18,25	4,02	13,86	-0,23	-0,88	-0,38	17	3,95	12,99	-0,24	-0,86	-0,49	16,82	3,96	12,77	-0,22	-0,9
Patient_67	3	-7,52	25,63	4,14	17,91	-0,16	-0,92	-7,64	24,56	4,07	17,41	-0,16	-0,93	-7,52	23,86	4,07	16,78	-0,18	-0,93	-7,61	23,19	4,03	16,33	-0,17	-0,94	-7,03	22,05	4,06	15,31	-0,21	-0,89	-6,77	20,68	4	14,52	-0,13	-0,89	-6,79	20,18	4,09	14,25	-0,12	-0,9	-6,82	19,39	4,07	13,33	-0,15	-0,9
Patient_68	3	7,25	23,27	4,23	21,79	0,1	0,05	6,96	22,15	4,18	20,6	0,09	0,09	6,67	21,49	4,13	19,88	0,13	0,02	6,38	20,91	4,03	18,96	0,16	0,1	6,05	19,72	3,98	17,8	0,11	0,25	5,76	19,14	3,99	16,93	0,13	0,38	5,61	18,82	4,01	16,18	0,15	0,42	5,42	18,04	3,97	16,24	0,08	0,28
Patient_69	3	1,04	21,56	4,87	19,99	1,22	1,39	0,66	20,6	3,97	18,65	1,25	1,49	0,62	20,06	3,91	18,18	1,23	1,44	0,72	19,45	3,95	17,73	1,22	1,37	0,66	18,74	3,87	16,95	1,25	1,42	1,05	18,08	3,89	16,92	1,19	1,22	1,1	17,99	3,91	17,02	1,14	1,07	1,19	16,99	3,82	15,99	1,18	1,19
Patient_70	3	-2,13	19,04	4,07	13,87	0,37	-0,16	-1,96	17,83	4,03	13,44	0,44	-0,1	-1,73	16,93	3,96	12,88	0,46	-0,05	-1,72	15,78	3,99	12,44	0,48	-0,04	-2,04	14,83	3,89	11,49	0,54	0,1	-1,98	14,18	3,85	12,01	0,61	0,16	-1,86	13,72	3,82	11,61	0,6	0,07	-1,9	13,11	3,8	11,19	0,61	0,13
Patient_01	4	1,71	10,97	3,61	9,49	-0,22	-0,58	1,69	9,83	3,53	8,64	-0,17	-0,56	1,7	9,41	3,47	8,46	-0,18	-0,48	1,6	9,12	3,41	8,42	-0,01	-0,68	1,56	8,85	3,43	8,08	0,01	-0,71	1,07	8,19	3,31	7,55	-0,01	-0,62	1,5	8,33	3,38	7,26	-0,03	-0,64	0,71	8,06	3,3	6,92	0,11	-0,72
Patient_02	4	-2,44	12,61	3,43	11,31	0,91	0,76	-1,96	12,46	3,45	11,21	0,89	0,74	-2,1	12,14	3,47	11,13	0,9	0,75	-2,07	11,89	3,52	10,94	0,9	0,72	-1,77	11,97	3,41	11,35	0,92	0,69	-1,2	11,9	3,33	12,82	0,91	0,57	-2,19	11,76	3,41	11,78	0,96	0,65	-2,81	11,61	3,37	12,11	1	0,66
Patient_03	4	-2,38	9,56	3,41	8,83	0,66	0,12	-2,16	9,32	3,34	8,86	0,67	0,07	-1,94	8,98	3,29	8,45	0,65	0,05	-1,85	8,83	3,34	8,14	0,67	0,08	-2,14	8,63	3,29	8,35	0,83	0,11	-0,72	8,1	3,19	7,97	0,59	-0,04	-0,9	7,74	3,17	7,5	0,51	0,05	-1,43	7,33	3,14	6,77	0,48	0,1
Patient_04	4	5,05	20,67	3,66	19,41	-0,37	-1,33	5,01	20,58	3,68	19,04	-0,38	-1,33	5,32	20,28	3,66	19,15	-0,37	-1,34	5,54	19,93	3,72	18,82	-0,38	-1,32	5,13	19,59	3,76	18,17	-0,37	-1,32	6,05	19,42	3,72	19	-0,37	-1,33	6,37	19,07	3,73	19,06	-0,36	-1,33	6,23	18,69	3,66	18,99	-0,37	-1,36
Patient_05	4	-4,52	16,52	3,38	9,9	-0,35	-0,67	2,09	10,6	3,44	8,31	0,76	0,94	1,31	9,07	3,37	6,79	0,39	1,08	2,22	10,32	3,39	8,16	0,78	0,92	1,4	9,69	3,35	7,56	0,9	1,11	1,17	9,79	3,36	7,9	0,93	1,05	1,65	9,74	3,36	7,65	0,77	0,83	1,76	9,41	3,36	7,73	0,86	0,95
Patient_06	4	0,1	12,48	3,69	11,64	0,19	-0,77	0,41	12,57	3,71	12,18	0,23	-0,84	0,66	11,39	3,67	10,29	0,08	-0,82	1,4	11,28	3,67	10,19	0,08	-0,87	1,53	10,92	3,54	9,68	0,02	-0,86	1,55	10,74	3,56	9,51	0,01	-0,81	1,85	10,78	3,6	9,84	0,04	-0,84	1,41	10,29	3,56	9,23	0,01	-0,8
Patient_07	4	4,32	12,9	3,72	12,02	-0,44	-0,71	4,24	12,95	3,67	11,39	-0,53	-0,57	3,89	12,04	3,61	10,92	-0,46	-0,66	4,29	12,1	3,68	11,37	-0,48	-0,64	4,66	11,96	3,63	11,26	-0,52	-0,59	4,68	11,82	3,61	11,19	-0,47	-0,68	4,69	11,57	3,63	11,15	-0,48	-0,63	4,66	11,09	3,57	10,54	-0,56	-0,59
Patient_08	4	5,87	9,42	3,49	10,27	0,07	-0,57	5,75	9,05	3,48	9,92	0,04	-0,63	5,75	8,51	3,45	9,44	0,06	-0,59	5,7	8,32	3,39	9,35	0,02	-0,59	5,51	7,94	3,35	8,88	0	-0,53	5,35	8,53	3,43	9,53	-0,11	-0,74	5,24	7,79	3,34	8,86	-0,02	-0,66	5,4	8	3,33	9,01	-0,09	-0,85
Patient_09	4	2,26	17,35	4,03	15,15	-0,35	-0,65	2,39	17,31	4	15,39	-0,33	-0,66	2,2	16,88	4,01	14,84	-0,33	-0,64	1,99	16,43	4	14,15	-0,41	-0,65	1,67	15,57	3,94	13,43	-0,36	-0,72	1,08	15,49	3,96	13,03	-0,32	-0,77	1,96	15,33	3,95	13,42	-0,28	-0,72	1,78	15,39	3,95	13,51	-0,32	-0,75
Patient_10	4	1,09	8,16	3,38	6,61	-0,2	-0,47	0,85	8,25	3,38	6,67	-0,18	-0,53	0,92	8,09	3,35	6,68	-0,1	-0,54	0,56	17,69	3,3	15,88	-0,22	-0,45	0,79	7,52	3,28	6,19	-0,17	-0,6	1,26	7,48	3,34	16,3	-0,28	-0,55	1,31	7,45	3,2	6,27	-0,27	-0,61	0,89	7,29	3,26	6,07	-0,2	-0,6
Patient_11	4	-2,08	19,36	3,86	15,53	0,34	-0,72	-1,68	18,3	3,89	15,05	0,34	-0,76	-1,67	18,54	3,89	15,88	0,36	-0,81	-1,09	17,38	3,92	14,7	0,3	-0,86	-1,35	17,23	3,89	14,29	0,31	-0,85	-0,95	16,57	3,84	14,09	0,24	-0,86	-1,06	15,91	3,82	13,11	0,28	-0,83	-1,08	15,53	3,79	13,43	0,33	-0,82
Patient_12	4	-1,26	14,45	3,61	12,97	0,51	-0,54	-1,04	13,93	3,62	12,39	0,52	-0,48	-0,77	13,75	3,59	12,88	0,45	-0,72	-0,65	13,34	3,6	11,69	0,49	-0,56	-0,85	12,88	3,55	11,71	0,42	-0,76	-0,95	12,36	3,53	11,28	0,44	-0,71	-1,2	12,57	3,54	10,81	0,53	-0,48	-1,36	12,01	3,54	10,29	0,47	-0,63
Patient_13	4	-2	16,05	3,78	15,33	0,83	-0,2	-1,89	15,72	3,77	14,73	0,86	-0,1	-1,89	15,56	3,65	14,62	0,86	-0,15	-2,01	15,13	3,7	13,98	0,88	-0,04	-1,6	14,56	3,63	13,87	0,84	-0,17	-1,13	14,28	3,65	13,66	0,81	-0,23	-1,39	14,7	3,65	14,08	0,81	-0,23	-1,27	14	3,64	13,65	0,82	-0,23
Patient_14	4	-4,11	5,51	3,01	2,98	-0,08	-0,32	-4,01	5,45	3,03	13,23	-0,08	-0,27	-3,7	5,52	3,06	3,39	-0,16	-0,25	-3,29	15,5	3	3,38	-0,19	-0,33	-3,13	5,46	3,02	3,17	-0,12	-0,47	-3,26	5,39	3,03	3,15	-0,1	-0,4	-3,41	5,23	2,99	2,97	-0,11	-0,36	-3,45	5,22	3,02	3,03	-0,08	-0,32
Patient_15	4	-7,39	13,39	3,62	11,6	0,84	-0,04	-7,31	13,11	3,64	11,67	0,88	0,07	-7,32	12,85	3,59	11,33	0,87	0,02	-7,75	12,57	3,56	12,1	0,86	0,05	-7,84	12,29	3,62	11,42	0,8	-0,04	-7,27	12,07	3,5	10,94	0,85	0,01	-6,46	11,78	3,52	10,64	0,87	0,03	-5,11	11,91	3,5	9,37	0,5	-0,92
Patient_16	4	-6,93	20,28	3,79	19,06	0,63	-0,58	-6,31	19,65	3,86	18,94	0,66	-0,58	-6,8	19,38	3,8	18,14	0,67	-0,61	-7,59	18,15	3,67	16,63	0,65	-0,66	-6,56	17,92	3,74	16,74	0,68	-0,7	-6,16	16,91	3,59	16,63	0,69	-0,74	-6,36	16,3	3,6	15,71	0,7	-0,75	-6,66	15,73	3,62	14,67	0,69	-0,8
Patient_17	4	-2,76	12,75	3,64	10,9	0,81	0,27	-3,26	11,88	3,59	10,11	0,84	0,33	-3,1	11,44	3,55	10,43	1	0,73	-2,99	11,02	3,41	9,93	1,08	0,9	-3,33	11,31	3,49	10,71	1,15	1,02	-3,56	10,79	3,44	10,25	1,24	1,47	-3,26	10,57	3,4	9,83	1,21	1,32	-3,58	10,55	3,33	10,32	1,23	1,35
Patient_18	4	-3,36	14,43	3,85	10,95	0,1	-0,75	-3,38	14,04	3,8	10,48	0,11	-0,71	-2,95	13,65	3,82	10,07	-0,01	-0,79	-2,9	13,21	3,79	9,33	-0,01	-0,81	-2,9	13,07	3,81	10,13	0,09	-0,8	-3,37	12,24	3,68	9,57	0,23	-0,72	-3,33	12,12	3,66	9,48	0,24	-0,74	-3,38	11,75	3,66	9,23	0,29	-0,74
Patient_19	4	2,18	10,79	3,48	9,87	0,53	-0,52	2,1	10,73	3,53	10,16	0,56	-0,52	1,93	10,38	3,47	9,76	0,54	-0,55	1,85	10,12	3,5	9,49	0,56	-0,55	2,33	9,67	3,41	9,19	0,57	-0,5	2,15	9,7	3,42	9,64	0,59	-0,52	2,47	9,45	3,46	9,38	0,52	-0,58	1,89	9,78	3,43	10,05	0,55	-0,62
Patient_20	4	6,58	9,1	3,34	10,95	-0,14	-1,2	6,47	18,95	3,33	10,61	-0,11	-1,2	6,65	8,67	3,27	10,6	-0,05	-1,3	6,3	8,46	3,24	10,34	-0,03	-1,33	5,88	8,25	3,27	9,95	-0,05	-1,3	5,78	8,08	3,23	9,66	-0,08	-1,26	6,63	7,85	3,25	9,79	-0,01	-1,21	6,47	8	3,29	9,72	-0,02	-1,11
Patient_21	4	1,49	8,31	3,22	7,07	0,72	0,51	2,14	8,54	3,21	6,59	0,49	0,33	1,17	8,17	3,22	6,17	0,47	0,27	0,73	8,11	3,16	6,06	0,33	0,12	0,82	7,78	3,15	6,79	0,71	0,52	1,77	7,74	3,08	5,97	0,59	0,4	1,6	7,52	3,14	6	0,67	0,42	0,99	7,27	3,13	5,48	0,54	0,21
Patient_22	4	2,05	10,62	3,36	10,26	-0,02	-1,06	2,11	10,27	3,34	9,55	-0,07	-1,04	1,8	10,59	3,31	10	0,04	-1,06	1,64	10,65	3,51	9,95	-0,05	-1,07	1,59	8,87	3,32	8,42	-0,06	-0,91	1,04	8,52	3,31	7,71	-0,17	-1	0,8	8,13	3,26	7,21	-0,19	-1,04	0,93	8,36	3,27	7,5	-0,07	-1,08
Patient_23	4	6,82	20,02	3,93	20,9	0,06	-1,34	6,23	19,51	3,88	19,72	0,01	-1,33	6,02	18,89	3,81	19,38	0,03	-1,34	5,1	17,93	3,86	19,24	0,09	-1,36	6,08	17,79	3,84	19,13	0,07	-1,3	5,57	17,59	3,78	17,54	0	-1,33	5,35	17,08	3,8	17,26	0	-1,35	5,33	16,55	3,77	17,08	0,03	-1,33
Patient_24	4	66,76	47,16	4	77,09	-0,85	1,43	67,7	47,51	4	78,13	-0,86	1,43	67,99	47,54	4	78,5	-0,91	1,47	68,23	47,37	3,93	78,73	-0,93	1,52	68,77	46,6	3,98	79,13	-0,94	1,55	67,52	45,12	3,89	77,63	-0,99	1,72	67,28	45,24	3,99	77,42	-0,99	1,69	66,87	45,67	4,02	77,13	-1,02	1,7
Patient_25	4	-5,57	21,42	3,86	18,04	0,3	-1,26	-5,58	20,6	3,82	17,53	0,29	-1,25	-5,57	20,25	3,82	17,16	0,29	-1,26	-5,62	19,99	3,8	17,31	0,29	-1,27	-5,36	19,53	3,89	17,09	0,31	-1,26	-3,8	19,03	3,85	16,73	0,33	-1,24	-4,3	18,87	3,86	16,5	0,31	-1,25	-3,63	18,28	3,81	16,53	0,33	-1,24
Patient_26	4	13,02	8,72	3,12	14,83	-1,68	3,29	12,63	8,61	3,17	14,42	-1,65	3,27	12,69	9,51	3,19	15,41	-1,68	2,85	11,55	9,76	3,11	14,61	-1,67	2,75	12,02	9,48	3,13	14,9	-1,73	2,95	12,16	9,09	3,15	14,53	-1,68	2,82	11,97	9,17	3,12	14,64	-1,7	2,79	11,58	8,72	3,11	13,89	-1,75	3,06
Patient_27	4	-10,99	8,97	3,35	4,09	0,37	-0,87	-10,74	8,78	3,38	14,26	0,4	-0,82	-10,86	8,36	3,33	4,3	0,5	-0,71	-9,8	8,24	3,32	14,03	0,41	-0,84	-9,91	8,32	3,3	4,56	0,46	-0,69	-9,93	8,01	3,31	3,97	0,47	-0,72	-10,07	7,77	3,24	3,63	0,49	-0,79	-9,89	7,49	3,15	3,5	0,51	-0,86
Patient_28	4	-5,24	10,73	3,4	9,95	0,7	0,83	-4,42	10,47	3,39	9,18	0,62	0,7	-4,23	10,28	3,38	9,21	0,59	1,03	-4,09	10,08	3,37	9,25	0,67	1,1	-4,08	10,21	3,33	9,77	0,64	1,61	-4,49	10,01	3,34	9,23	0,64	1,47	-4,48	9,64	3,33	8,95	0,68	1,23	-4,22	9,36	3,34	8,59	0,64	1,45
Patient_29	4	-1,48	9,56	3,39	8,08	0,64	-0,33	-1,43	19,2	3,4	8,15	0,75	-0,14	-1,53	8,94	3,38	7,98	0,73	-0,15	-1,42	8,85	3,4	7,86	0,74	-0,11	-1,94	8,94	3,42	7,46	0,58	-0,36	-1,82	8,63	3,37	7,77	0,75	-0,1	-2,2	8,38	3,26	7,86	0,88	0,16	-1,5	8,04	3,24	7,35	0,94	0,31
Patient_30	4	-7,47	8,98	3,47	4,31	0,03	-0,88	-7,86	19,63	3,46	5,5	0,53	-0,27	-8	9,69	3,44	6,61	0,65	-0,09	-8,31	9,48	3,4	7,46	0,74	-0,04	-8,34	9,25	3,34	7,2	0,76	-0,07	-8,39	9,34	3,36	7,41	0,8	0	-8,48	8,99	3,34	7,36	0,81	0,04	-8,3	8,82	3,31	7,55	0,83	0,18
Patient_31	4	5,2	18	3,98	17,13	0,58	0,16	5,39	17,13	3,98	16,41	0,54	0,11	5,09	17,47	4	15,87	0,4	-0,03	5,14	15,96	3,94	14,74	0,49	0,22	4,85	15,53	3,88	13,88	0,6	0,39	4,92	15,22	3,86	13,65	0,61	0,36	4,85	14,63	3,83	13,25	0,64	0,33	4,76	14,26	3,86	13,1	0,56	0,17
Patient_32	4	2,08	15,07	3,72	13,64	-0,17	-1,27	1,96	14,52	3,68	13,12	-0,18	-1,27	1,94	14,16	3,64	12,83	-0,19	-1,26	1,77	13,81	3,64	12,37	-0,21	-1,25	2,22	13,35	3,54	12,35	-0,21	-1,26	2,31	13,17	3,54	12,28	-0,23	-1,23	2,24	12,54	3,53	11,88	-0,21	-1,24	2,28	12,24	3,48	11,53	-0,22	-1,22
Patient_33	4	1,44	11,12	3,65	10,9	0,46	-0,72	1,42	11,13	3,65	10,62	0,3	-0,82	1,42	11,13	3,66	10,84	0,34	-0,83	1,69	10,8	3,62	10,88	0,35	-0,92	1,97	10,44	3,63	10,31	0,37	-0,76	1,85	10,11	3,58	10,12	0,35	-0,79	1,28	9,57	3,52	9,31	0,4	-0,71	1,41	9,43	3,53	8,88	0,4	-0,64
Patient_34	4	4,95	13,78	3,84	14,37	0,13	-1	4,84	13,14	3,8	13,78	0,15	-0,96	4,56	13,06	3,78	13,52	0,17	-0,99	4,6	12,63	3,72	12,87	0,06	-0,95	4,9	12,34	3,75	13,04	0,15	-0,95	4,88	11,64	3,68	12,62	0,19	-0,97	4,76	11,32	3,66	12,23	0,15	-0,94	4,6	11	3,61	11,88	0,22	-0,89
Patient_35	4	2,3	7,55	3,24	7,12	0,79	0,13	2,46	6,94	3,14	6,62	0,72	0,02	2,35	7,16	3,17	6,87	0,73	-0,05	1,8	6,6	3,1	6,33	0,74	0,07	1,56	16,2	3,06	5,82	0,69	0,03	1,37	5,92	3,04	5,53	0,58	-0,1	2,18	6,1	3,11	5,74	0,47	-0,24	1,74	15,9	3	5,6	0,58	-0,15
Patient_36	4	6,34	13,25	3,81	13,71	-0,43	-0,51	5,98	12,77	3,78	12,89	-0,49	-0,42	6,38	12,44	3,74	13,13	-0,6	-0,24	6,42	12,61	3,74	13,39	-0,7	-0,2	6,26	11,95	3,64	12,97	-0,68	-0,27	6,06	11,62	3,61	12,7	-0,68	-0,31	6,13	11,32	3,61	12,44	-0,68	-0,29	6	11,09	3,6	12,19	-0,67	-0,33
Patient_37	4	2,06	16	3,96	15,2	0,54	-0,44	2,05	15,65	3,92	15,16	0,51	-0,58	2,14	14,98	3,84	14,66	0,52	-0,56	2	14,77	3,87	14,43	0,52	-0,54	1,85	14,39	3,78	13,66	0,54	-0,48	1,82	13,97	3,78	13,16	0,56	-0,46	1,91	13,83	3,8	13,27	0,57	-0,49	1,81	13,5	3,75	13,04	0,58	-0,46
Patient_38	4	-3,11	16,52	4,09	12,9	-0,05	-0,2	-3,37	16,43	4,07	12,43	-0,08	-0,17	-3,22	16,2	4,01	12,23	-0,12	-0,06	-3,68	15,93	4,02	11,73	-0,11	-0,11	-3,58	15,33	4,01	11,44	-0,11	-0,06	-3,49	15	3,95	11,64	-0,08	-0,17	-3,41	14,45	3,94	10,96	-0,04	-0,24	-3,14	13,92	3,92	10,72	0	-0,21
Patient_39	4	-0,57	15,02	3,92	11,55	-0,28	-0,91	-0,41	14,67	3,93	11,48	-0,27	-0,89	-0,42	14,45	3,92	11,34	-0,3	-0,83	-0,09	13,9	3,87	10,95	-0,36	-0,83	-0,29	13,64	3,81	10,74	-0,32	-0,92	-0,05	13,2	3,79	10,62	-0,23	-0,94	0,31	13	3,78	10,67	-0,27	-0,95	0,23	12,7	3,74	10,19	-0,4	-0,82
Patient_40	4	10,17	13,93	3,81	15,41	-0,32	0,1	8,32	15,21	3,88	15,46	-0,4	-0,25	8,54	15,08	3,92	15,69	-0,49	-0,21	8,53	14,8	3,85	15,46	-0,44	-0,45	8,34	14,61	3,9	15,37	-0,46	-0,46	8,02	14,1	3,86	14,94	-0,51	-0,44	7,98	13,82	3,86	14,67	-0,51	-0,41	7,66	13,59	3,82	14,41	-0,49	-0,44
Patient_41	4	4,66	10,27	3,47	9,48	-0,11	0	4,29	10,05	3,45	9,44	-0,27	0,09	3,98	10,31	3,52	9,28	-0,04	-0,16	3,65	9,88	3,48	8,89	-0,03	-0,16	3,49	9,82	3,46	9,03	0,09	-0,23	3,58	9,42	3,4	8,83	0,1	-0,2	3,52	9,09	3,35	8,57	0,13	-0,23	3,58	8,94	3,37	8,47	0,1	-0,15
Patient_42	4	-1,42	29,22	4,24	24,39	-0,11	-0,77	-1,42	28,26	4,15	23,55	-0,11	-0,79	-1,64	27,62	4,16	22,64	-0,14	-0,75	-1,78	26,57	4,17	22,27	-0,16	-0,75	-1,49	26,07	4,16	21,75	-0,15	-0,75	-2,25	25,09	4,15	20,73	-0,16	-0,73	-1,82	25	4,19	20,08	-0,16	-0,73	-1,58	23,9	4,12	20,06	-0,06	-0,76
Patient_43	4	0,67	16,22	3,87	10,66	-1,32	1,99	0,7	16,04	3,81	10,41	-1,35	2,04	0,88	15,86	3,79	10,27	-1,42	2,21	0,87	15,65	3,81	10,31	-1,4	2,16	0,83	15,24	3,75	9,76	-1,49	2,4	0,93	14,71	3,73	9,72	-1,42	2,24	0,78	14,5	3,72	9,44	-1,45	2,31	0,64	14,36	3,72	9,22	-1,44	2,26
Patient_44	4	4,9	17,01	4,01	14,76	-0,34	-0,37	4,63	16,67	4	14,34	-0,37	-0,42	4,28	16,35	4	14,07	-0,34	-0,44	3,95	15,87	3,99	13,86	-0,29	-0,42	3,61	15,43	3,98	13,2	-0,31	-0,5	3,77	15,06	3,95	12,99	-0,3	-0,49	3,7	14,67	3,89	12,39	-0,28	-0,48	3,57	14,43	3,91	12,54	-0,27	-0,5
Patient_45	4	13,02	11,82	3,48	17,42	-0,09	-1,3	13,18	11,41	3,4	17,44	-0,1	-1,31	13,25	12,47	3,44	18,07	-0,07	-1,29	13,2	12,09	3,51	17,9	-0,08	-1,27	13,01	11,43	3,42	17,26	-0,07	-1,26	12,03	10,51	3,33	16,07	-0,19	-1,25	12,44	10,5	3,36	16,07	-0,14	-1,23	12,63	10,57	3,38	16,35	-0,18	-1,19
Patient_46	4	-9,42	15,99	3,9	7,03	-0,84	0,29	-9,19	14,81	3,81	6,12	-0,87	0,43	-9,03	14,35	3,8	5,72	-0,89	0,42	-8,98	13,83	3,79	5,41	-0,93	0,5	-8,98	13,26	3,7	5,5	-0,93	0,54	-9,05	13,88	3,76	15,39	-0,88	0,24	-8,94	12,88	3,72	4,66	-0,94	0,41	-9,33	12,79	3,7	4,46	-0,92	0,35
Patient_47	4	4,89	15,45	3,91	14,38	-0,16	-0,66	4,79	14,79	3,86	13,83	-0,15	-0,64	4,96	14,44	3,83	13,66	-0,16	-0,66	4,89	13,66	3,76	13,19	-0,16	-0,57	4,23	13	3,78	12,09	-0,19	-0,54	4,53	13,6	3,81	12,93	-0,1	-0,65	4,19	13,46	3,76	12,75	-0,09	-0,62	4,35	12,91	3,69	12,15	-0,09	-0,63
Patient_48	4	-3,47	8,14	3,39	5,37	-0,08	-0,74	-3,63	7,5	3,27	4,12	-0,4	-0,55	-3,4	17,25	3,26	3,72	-0,5	-0,4	-3,92	17,18	3,26	3,62	-0,47	-0,35	-4,1	7,03	3,23	3,52	-0,37	-0,56	-4,24	16,62	3,18	3,28	-0,36	-0,6	-3,1	6,51	3,17	3,57	-0,4	-0,59	-3,45	6,22	3,14	3,21	-0,37	-0,64
Patient_49	4	2,74	8,79	3,44	8,58	-0,04	-0,51	1,84	8,39	3,34	7,7	0,04	-0,59	2,07	18,34	3,36	7,75	0	-0,61	2,6	18,17	3,32	7,34	-0,23	-0,54	3,08	8,18	3,33	7,6	-0,31	-0,52	3,09	7,88	3,34	7,33	-0,26	-0,51	3,44	7,74	3,33	7,4	-0,17	-0,55	3,75	7,4	3,29	7,33	-0,13	-0,5
Patient_50	4	-13,29	22,92	4,19	14,95	0,49	-0,44	-13,2	22,31	4,11	14,63	0,47	-0,47	-13,44	21,91	4,09	14,16	0,5	-0,43	-13,12	21,19	4,12	14,83	0,51	-0,41	-13,14	20,06	4,04	12,66	0,45	-0,5	-12,84	19,68	4	12,39	0,39	-0,58	-12,77	19,31	4,02	12,06	0,47	-0,46	-12,86	18,84	4	11,64	0,46	-0,49
Patient_51	4	-3,03	9,3	3,24	3,87	-0,3	-0,67	-3,25	6,86	3,23	3,89	-0,11	-0,59	-3,35	16,65	3,19	3,87	0	-0,45	-3,29	15,95	3,06	4,4	0,37	0,11	-3,12	6,02	3,08	4,28	0,19	-0,21	-2,43	15,63	2,98	3,83	0,12	-0,14	-2,22	5,7	3,04	3,48	-0,11	-0,4	-2,47	5,62	3,05	3,6	-0,1	-0,55
Patient_52	4	-1,87	11,85	3,42	11,79	0,45	-1,21	-1,99	11,64	3,37	11,43	0,41	-1,25	-1,62	11,53	3,4	11,69	0,45	-1,22	-1,72	11,37	3,34	11,1	0,39	-1,26	-2,1	11,11	3,39	10,71	0,43	-1,24	-1,84	10,83	3,38	10,6	0,41	-1,23	-1,89	10,87	3,32	10,62	0,41	-1,23	-1,51	10,7	3,37	10,55	0,39	-1,24
Patient_53	4	6,2	10,07	3,46	11,1	-0,32	-0,22	6,1	9,79	3,41	10,79	-0,36	-0,23	6,18	9,75	3,52	10,88	-0,49	-0,09	6,17	9,67	3,47	10,48	-0,62	0,14	5,32	9	3,4	9,43	-0,64	0,23	4,49	18,32	3,34	8,62	-0,65	0,21	4,17	8,33	3,32	8,49	-0,74	0,25	3,88	8,13	3,25	8,07	-0,92	0,4
Patient_54	4	4,18	12,04	3,56	11,25	-0,48	-0,21	1,4	14,33	3,59	10,8	-0,64	-0,15	0,62	14,27	3,61	9,75	-0,69	-0,1	0,44	13,82	3,61	9,5	-0,69	-0,12	0,66	13,65	3,47	9,58	-0,75	-0,03	0,34	13,88	3,61	9,36	-0,71	-0,05	0,72	14,11	3,51	9,8	-0,65	-0,06	0,57	13,3	3,57	8,57	-0,85	0,04
Patient_55	4	9,35	12,95	3,63	15,08	-0,62	-0,23	9,34	12,72	3,65	14,82	-0,63	-0,2	9,2	12,36	3,62	14,53	-0,61	-0,26	8,94	12,33	3,63	14,03	-0,6	-0,16	8,19	11,68	3,57	13,1	-0,63	-0,23	8,2	11,21	3,57	13,03	-0,59	-0,33	8,08	11,2	3,6	13,26	-0,61	-0,36	7,33	10,87	3,53	12,27	-0,64	-0,4
Patient_56	4	-1,05	20,63	3,9	15,76	0,53	0,54	1,36	25,49	3,89	27,5	0,68	-0,39	0,39	24,16	3,92	25,26	0,62	-0,46	-0,26	22,98	3,96	23,36	0,61	-0,47	0,21	22	3,84	21,02	0,55	-0,47	-1,18	21,14	3,83	22	0,6	-0,39	-0,75	20,64	3,82	21,36	0,63	-0,38	-0,22	19,61	3,86	19,58	0,56	-0,41
Patient_57	4	3,42	14,18	3,73	15,57	0,57	-0,65	2,96	14,06	3,7	15,04	0,51	-0,74	2,91	13,55	3,65	14,56	0,54	-0,73	3,22	13,01	3,58	14,47	0,52	-0,77	2,86	12,21	3,52	13,37	0,54	-0,76	2,72	12,43	3,58	13,64	0,49	-0,8	2,65	11,88	3,55	13,06	0,51	-0,79	2,5	11,77	3,6	12,79	0,52	-0,74
Patient_58	4	-1,58	19,28	3,89	20,72	0,51	-0,96	2,31	19,45	3,88	21,9	0,22	-1,39	-0,55	18,99	3,84	21,15	0,46	-1,12	-0,67	18,64	3,85	19,94	0,45	-1,12	-0,27	18,32	3,84	19,68	0,46	-1,13	-0,31	17,65	3,84	18,88	0,45	-1,11	-0,52	17,42	3,85	18,79	0,46	-1,14	-0,36	17,19	3,85	18,72	0,46	-1,14
Patient_59	4	-9,36	19,58	4,11	10,51	-0,09	-0,97	-9,35	18,56	4,05	9,96	-0,1	-0,98	-9,48	17,83	4,06	9,35	-0,08	-0,96	-9,11	17,47	4,01	9,42	-0,1	-0,96	-9,27	17,02	4,02	9,9	-0,03	-0,86	-9,64	16,86	3,96	8,74	-0,08	-0,92	-9,3	16,47	3,92	8,55	-0,09	-0,92	-9,23	16,12	3,92	8,48	-0,09	-0,92
Patient_60	4	1	14,94	3,83	13,91	0,29	-0,73	0,9	14,89	3,87	13,77	0,31	-0,74	1,86	14,97	3,81	14,24	0,31	-0,81	0,69	12,82	3,69	11,9	0,4	-0,6	1,08	12,51	3,68	11,79	0,4	-0,59	1,01	11,69	3,65	10,77	0,41	-0,53	0,73	10,98	3,46	10,98	0,47	-0,72	1,35	9,92	3,46	9,16	0,45	-0,43
Patient_61	4	4,68	12,33	3,66	12,18	-0,29	-0,73	3,45	10,9	3,58	10,55	-0,2	-0,73	2,37	10,39	3,57	9,68	-0,27	-0,64	4,29	11,87	3,65	12,12	-0,26	-0,97	3,28	10,42	3,58	10,07	-0,22	-0,9	3,16	10,11	3,49	10,07	-0,22	-0,99	3,49	10,04	3,46	10,24	-0,25	-0,95	3,8	9,85	3,44	10,48	-0,29	-0,96
Patient_62	4	0,92	13,99	3,71	11,16	-0,5	-0,78	0,78	13,67	3,7	10,72	-0,56	-0,68	0,78	13,37	3,64	10,34	-0,59	-0,65	0,48	12,74	3,63	9,72	-0,58	-0,65	0,73	12,81	3,59	9,89	-0,45	-0,8	1,1	11,67	3,52	8,99	-0,62	-0,59	1,01	10,82	3,47	8,2	-0,69	-0,45	0,19	9,95	3,39	7,11	-0,77	-0,31
Patient_63	4	11,82	19,28	4,34	14,76	-0,52	-0,8	12,06	8,91	3,24	13,96	-0,5	-0,87	11,13	9,05	3,3	13,96	-0,46	-0,88	10,82	8,82	3,25	13,6	-0,53	-0,83	9,99	8,97	3,32	13,4	-0,44	-0,82	10,75	18,45	3,26	13,12	-0,52	-0,86	10,5	8,37	3,26	12,88	-0,53	-0,78	10,6	8,3	3,29	12,83	-0,54	-0,78
Patient_64	4	1,62	14,23	3,85	12,72	0,31	-0,59	1,93	13,55	3,81	12,02	0,31	-0,55	1,99	13,43	3,77	12,3	0,34	-0,59	2,41	12,94	3,74	12,3	0,25	-0,75	2,32	12,61	3,74	11,96	0,26	-0,75	2,56	12,18	3,69	11,64	0,22	-0,78	2,38	12,16	3,7	11,67	0,27	-0,75	2,3	11,92	3,68	11,33	0,28	-0,71
Patient_65	4	1,95	19,26	4,09	16,13	-0,43	-0,86	2,02	18,75	4,07	15,31	-0,45	-0,74	1,98	18,03	4,05	14,77	-0,44	-0,75	1,81	17,88	4,01	14,35	-0,41	-0,78	2,46	17,96	4,04	14,91	-0,38	-0,78	2,49	17,54	4,04	14,7	-0,35	-0,77	1,95	16,93	4	13,86	-0,34	-0,79	1,92	16,56	3,99	13,54	-0,36	-0,76
Patient_66	4	-0,46	18,96	4,03	15,12	0,03	-0,91	0,03	18,09	4,01	14,94	0,06	-0,88	0,14	17,45	3,98	14,52	0,11	-0,88	-0,04	16,74	3,98	13,91	0,12	-0,9	0,07	16,29	3,95	13,65	0,09	-0,91	-0,16	15,82	3,94	13,21	0,16	-0,84	0,25	14,91	3,86	12,21	0,11	-0,75	-0,07	14,93	3,85	12,4	0,13	-0,85
Patient_67	4	-9,18	16,57	3,92	9,87	-0,05	-1	-9,2	16,16	3,86	9,55	-0,06	-1,01	-9,19	15,93	3,86	9,03	-0,08	-1,03	-9,31	15,6	3,85	8,88	-0,06	-1,01	-8,67	14,94	3,88	8,57	-0,08	-1,02	-8,31	14,13	3,75	8,17	0	-0,98	-8,39	13,86	3,79	7,79	-0,01	-1	-8,23	13,5	3,78	7,31	-0,08	-1,01
Patient_68	4	6,14	20,1	4,1	18,46	-0,16	0,11	5,96	19,31	4,08	17,28	-0,17	0,18	5,75	18,95	4,08	17,24	-0,16	0,07	5,6	18,68	4,06	16,71	-0,14	0,13	5,34	17,64	3,99	15,33	-0,23	0,28	4,91	17,31	3,93	14,68	-0,24	0,4	5,03	17,24	3,96	14,53	-0,21	0,43	4,95	16,79	3,89	14,37	-0,27	0,3
Patient_69	4	1,77	17,48	3,77	20,33	0,9	-0,2	1,35	16,53	3,74	19,17	0,91	-0,16	1,3	16,32	3,72	19,02	0,88	-0,24	1,48	16,07	3,76	18,65	0,88	-0,25	1,39	15,75	3,74	18,26	0,88	-0,26	1,9	15,45	3,8	17,89	0,83	-0,34	2,02	15,58	3,78	17,6	0,78	-0,38	2,04	14,84	3,7	16,7	0,83	-0,38
Patient_70	4	-3,04	13,82	3,82	12,74	0,46	-0,04	-2,76	13,47	3,8	12,36	0,48	-0,12	-2,36	12,94	3,74	11,91	0,53	0,08	-2,42	12,4	3,77	11,35	0,51	0,01	-2,75	12,2	3,75	10,87	0,51	0,09	-2,62	11,94	3,7	10,59	0,52	0,14	-2,4	11,95	3,73	10,36	0,42	0,03	-2,5	11,63	3,72	10,26	0,45	0,02
Patient_01	5	1,31	6,7	3,11	5,54	-0,5	-0,65	1,33	6,06	3,83	4,92	-0,47	-0,59	1,34	15,62	3,98	4,74	-0,49	-0,55	1,44	5,36	2,96	4,56	-0,17	-0,72	1,29	5,38	2,96	4,62	-0,19	-0,69	0,7	4,94	3,86	3,83	-0,23	-0,62	1,19	5,45	2,98	4,62	-0,32	-0,6	0,31	4,94	3,92	4,11	-0,01	-0,74
Patient_02	5	-1,39	7,83	3,02	8,23	1,21	0,63	-0,91	7,77	3,08	8,31	1,19	0,58	-1,12	7,66	3	8,31	1,19	0,59	-1,1	7,47	2,95	8,08	1,19	0,59	-0,87	7,75	3,01	8,35	1,2	0,54	-0,3	7,76	3,03	8,43	1,13	0,32	-1,25	7,69	2,97	7,98	1,14	0,38	-2,04	7,84	3,99	7,98	1,13	0,37
Patient_03	5	-2,78	5,66	2,99	4,33	0,25	-0,07	-2,52	15,72	2,99	14,53	0,25	-0,05	-2,39	15,6	2,98	14,37	0,21	-0,06	-2,22	5,42	2,97	4,32	0,3	-0,19	-2,38	5,47	2,99	4,58	0,46	-0,27	-0,93	5,85	2,98	4,26	-0,04	-0,18	-1,18	5,81	3,03	4	-0,1	-0,17	-1,76	5,73	3,01	3,98	0	-0,17
Patient_04	5	7,84	10,5	3,24	13,81	-0,31	-1,4	7,64	10,68	3,27	13,94	-0,33	-1,39	7,88	10,53	3,31	13,89	-0,32	-1,4	8,11	10,33	3,29	13,66	-0,36	-1,36	7,65	10,27	3,26	13,53	-0,34	-1,39	8,59	10,3	3,12	13,78	-0,38	-1,35	8,93	10,18	3,17	14,05	-0,38	-1,35	8,81	10,03	3,14	13,85	-0,37	-1,36
Patient_05	5	-5,41	10,67	3,22	4,81	-0,63	-0,63	1,78	8,67	3,23	16,92	0,15	0,46	1,7	8,06	3,17	5,5	-0,17	1,13	1,85	8,5	3,26	6,89	0,21	0,39	0,86	7,97	3,12	7,45	0,37	0,43	0,64	7,99	3,13	7,85	0,44	0,43	1,15	8,08	3,2	7,3	0,27	0,3	1,24	7,88	3,19	7,24	0,38	0,33
Patient_06	5	-0,92	9,49	3,43	7,89	-0,11	-0,67	-0,7	9,62	3,5	8,2	-0,02	-0,71	-0,36	8,48	3,38	6,23	-0,25	-0,64	0,55	8,46	3,4	6,42	-0,27	-0,65	0,68	8,17	3,33	6,19	-0,31	-0,62	0,72	7,99	3,33	6,1	-0,33	-0,59	1,25	8,08	3,33	6,38	-0,27	-0,65	0,74	7,68	3,26	5,83	-0,35	-0,56
Patient_07	5	8,53	10,38	3,47	13,02	-0,45	-0,79	8,43	10,64	3,47	13,15	-0,55	-0,72	8,07	9,7	3,41	12,17	-0,42	-0,66	8,64	10,02	3,39	12,75	-0,44	-0,81	9,02	9,97	3,42	13,2	-0,51	-0,72	8,98	10	3,41	13,2	-0,44	-0,91	8,99	9,91	3,4	13,2	-0,47	-0,87	8,97	9,98	3,44	13,12	-0,37	-0,89
Patient_08	5	6,85	8,4	3,37	10,17	-0,43	-0,64	6,77	8,05	3,29	9,91	-0,41	-0,63	6,88	7,81	3,29	9,74	-0,44	-0,6	6,73	7,79	3,25	9,74	-0,44	-0,63	6,53	7,63	3,24	9,6	-0,41	-0,67	6,5	8,12	3,3	9,78	-0,32	-0,8	6,38	7,66	3,26	9,37	-0,33	-0,82	6,5	8,02	3,29	9,76	-0,34	-0,79
Patient_09	5	2,6	12,67	3,72	11,95	-0,25	-1,22	2,75	12,72	3,68	12,22	-0,22	-1,24	2,56	12,4	3,7	11,68	-0,23	-1,2	2,35	11,94	3,65	11,24	-0,23	-1,24	2,06	11,43	3,62	10,48	-0,24	-1,21	1,3	11,81	3,65	10,55	-0,19	-1,3	2,29	11,64	3,63	10,55	-0,21	-1,2	2,11	11,7	3,62	10,68	-0,24	-1,26
Patient_10	5	-1,16	7,34	3,26	5,94	-0,16	-0,6	-1,31	7,46	3,28	5,99	-0,08	-0,67	-1,13	7,36	3,25	6,03	0,03	-0,72	-1,47	7,04	3,14	15,3	-0,12	-0,61	-1,09	6,94	3,22	5,6	-0,06	-0,7	-0,49	6,67	3,18	5,52	-0,07	-0,67	-0,42	6,76	3,17	5,88	-0,05	-0,68	-0,89	6,63	3,18	5,53	0,02	-0,72
Patient_11	5	-1,28	12,09	3,81	11,98	0,15	-0,86	-0,84	13,53	3,76	11,16	0,13	-0,88	-0,83	13,65	3,74	11,39	0,15	-0,96	-0,22	13,06	3,68	10,99	0,1	-1	-0,58	12,85	3,72	10,79	0,06	-0,98	-0,12	12,62	3,68	10,7	0,01	-0,96	-0,28	11,88	3,65	10,02	0,07	-0,94	-0,2	11,53	3,57	9,78	0,07	-0,93
Patient_12	5	-0,18	10,28	3,53	8,79	0,12	-1,09	7,84	10,11	3,49	8,6	0,11	-1,07	0,44	9,98	3,5	8,76	0,05	-1,14	0,44	10,06	3,5	8,82	0,04	-1,06	0,15	9,5	3,44	8,19	0,03	-1,12	0,22	9,02	3,41	8,12	0,08	-1,18	-0,16	9,68	3,43	8,05	0,12	-1,07	-0,41	9,19	3,42	7,74	0,1	-1,11
Patient_13	5	-2,1	10,75	3,53	8,96	0,63	-0,25	-2,11	10,73	3,54	8,73	0,64	-0,24	-2,1	10,58	3,52	8,61	0,68	-0,23	-2,22	10,61	3,56	8,58	0,7	-0,13	-1,85	9,87	3,51	7,85	0,6	-0,22	-1,25	9,76	3,48	7,82	0,53	-0,3	-1,55	10,03	3,51	8,22	0,63	-0,27	-1,45	9,74	3,43	8,07	0,6	-0,31
Patient_14	5	-4,44	6,06	3,1	4,12	0,21	-0,13	-4,23	6,09	3,14	4,17	0,25	-0,2	-3,91	6,18	3,09	4,32	0,17	-0,51	-3,47	6,19	3,16	4,05	0,09	-0,4	-3,21	6,2	3,15	3,78	0,07	-0,37	-3,3	6,19	3,14	4,08	0,04	-0,38	-3,45	6,05	3,1	3,92	0,04	-0,35	-3,51	6,04	3,1	3,85	0,02	-0,35
Patient_15	5	-6,49	10,96	3,43	8,66	0,77	-0,46	-6,54	10,77	3,41	8,66	0,83	-0,35	-6,54	10,62	3,41	8,4	0,81	-0,34	-6,8	10,38	3,41	8,33	0,8	-0,33	-6,88	10,03	3,38	7,89	0,76	-0,35	-6,32	9,86	3,38	7,98	0,81	-0,29	-5,32	9,73	3,39	8,37	0,83	-0,3	-5,3	8,91	3,18	6,35	0,69	-0,5
Patient_16	5	-9,48	18,09	3,55	14,06	0,59	-0,96	-8,66	17,65	3,42	14,26	0,57	-0,98	-9,3	17,56	3,52	13,54	0,57	-1	-10,07	16,88	3,52	11,82	0,6	-0,92	-8,84	16,91	3,42	13,02	0,51	-1,06	-8,38	16,02	3,51	12,18	0,48	-1,07	-8,57	15,7	3,38	11,7	0,51	-1,05	-8,99	15,34	3,53	10,7	0,49	-1,06
Patient_17	5	-1,91	10,7	3,38	11,08	1,18	0,85	-2,54	10,17	3,32	10,4	1,24	1,06	-2,4	10,02	3,28	10,17	1,34	1,24	-2,26	9,97	3,3	10,34	1,34	1,2	-2,59	10,29	3,3	10,91	1,32	1,2	-2,87	9,87	3,23	11,28	1,39	1,44	-2,52	9,49	3,13	9,57	1,41	1,49	-2,89	9,7	3,19	10,45	1,37	1,4
Patient_18	5	-1,68	8,99	3,43	7,79	0,33	-0,82	-1,69	8,84	3,42	7,64	0,31	-0,88	-1,26	8,72	3,37	7,78	0,28	-0,79	-1,16	8,51	3,37	7,39	0,3	-0,71	-1,33	8,62	3,43	7,63	0,27	-0,86	-1,83	8,02	3,37	6,93	0,38	-0,69	-1,85	8,03	3,35	6,74	0,41	-0,75	-2,03	7,82	3,28	6,5	0,43	-0,78
Patient_19	5	0,19	7,77	3,26	8,25	0,46	-0,75	0,19	7,82	3,27	8,36	0,48	-0,76	0,02	7,6	3,26	8,06	0,46	-0,77	-0,05	7,39	3,21	8	0,47	-0,75	0,38	7,18	3,15	7,36	0,39	-0,8	0,34	7,3	3,13	7,69	0,41	-0,82	0,74	7,15	3,18	7,37	0,35	-0,85	0,18	7,57	3,2	7,62	0,4	-0,86
Patient_20	5	6,97	9,74	3,43	11,65	-0,09	-1,17	6,7	9,54	3,45	11,55	-0,1	-1,17	6,92	9,47	3,43	11,85	-0,08	-1,21	6,48	9,23	3,39	11,46	-0,11	-1,22	6,21	9,1	3,42	11,22	-0,1	-1,23	5,89	8,96	3,36	10,83	-0,1	-1,22	6,66	8,78	3,37	11	-0,07	-1,2	6,59	8,77	3,43	10,71	-0,07	-1,14
Patient_21	5	0,11	7,43	3,25	6,78	0,18	-0,49	0,86	17,83	3,29	6,99	-0,04	-0,52	-0,22	7,7	3,25	6,68	-0,05	-0,59	-0,84	7,64	3,24	6,09	-0,13	-0,54	-0,65	7,27	3,23	6,04	0,07	-0,59	0,32	7,39	3,23	6,79	0	-0,54	0,34	7,16	3,24	6,65	0,07	-0,6	-0,3	17,07	3,16	5,99	0,02	-0,68
Patient_22	5	0,41	9,11	3,22	7,2	-0,28	-1,14	0,41	8,91	3,25	7,05	-0,36	-1,1	0,21	9,24	3,28	7,13	-0,27	-1,17	0,12	9,22	3,29	7,22	-0,27	-1,19	-0,07	7,79	3,11	5,86	-0,29	-1,07	-0,54	7,57	3,18	5,5	-0,32	-1,05	-0,78	7,21	3,13	4,96	-0,31	-1,04	-0,63	7,27	3,07	5,33	-0,27	-1,07
Patient_23	5	5,89	15,5	3,65	15,68	-0,38	-1,16	5,32	15,28	3,66	15,2	-0,4	-1,16	5,24	14,83	3,64	14,82	-0,4	-1,16	4,34	14,07	3,53	13,43	-0,35	-1,22	5,31	14,09	3,68	14,56	-0,35	-1,16	4,84	14,15	3,62	13,98	-0,4	-1,16	4,56	13,83	3,54	13,71	-0,41	-1,15	4,81	13,38	3,52	13,46	-0,38	-1,19
Patient_24	5	47,09	67,75	3,94	77,52	-1,47	1,28	48,16	68,08	3,99	77,55	-1,47	1,25	47,3	68	4,05	77,87	-1,47	1,25	47,66	67,75	4,07	76,94	-1,47	1,25	47,96	67,16	3,94	76,98	-1,49	1,31	45,74	66,36	3,97	74,5	-1,52	1,4	45,32	66,48	3,9	74,12	-1,51	1,37	44,84	66,23	3,94	73,55	-1,51	1,36
Patient_25	5	-0,93	14,35	3,64	13,5	0,26	-1,27	-0,96	13,79	3,54	13,52	0,26	-1,28	-1,15	13,69	3,51	13,26	0,23	-1,3	-1,09	13,55	3,55	12,86	0,26	-1,28	-0,93	13,22	3,52	12,14	0,29	-1,27	0,72	12,96	3,47	12,98	0,32	-1,26	0,27	12,85	3,42	12,72	0,32	-1,26	0,8	12,59	3,48	12,72	0,3	-1,27
Patient_26	5	12,46	11,39	3,23	16,63	-1,54	1,58	11,95	11,03	3,19	15,98	-1,54	1,61	12,17	12,22	3,33	16,62	-1,31	1,07	11,07	12,45	3,32	16,05	-1,29	1,05	11,67	11,96	3,33	16,21	-1,35	1,16	11,7	11,65	3,32	15,98	-1,35	1,15	11,49	11,8	3,26	16,1	-1,31	1,02	11,05	11,26	3,3	15,36	-1,39	1,18
Patient_27	5	-10,61	6,68	2,93	13,12	0,65	-0,64	-10,32	6,67	2,96	3,4	0,7	-0,58	-10,51	6,43	3,97	12,6	0,67	-0,62	-9,57	6,54	2,93	2,92	0,61	-0,74	-9,47	6,35	2,87	13,41	0,74	-0,52	-9,49	6,16	2,83	2,86	0,7	-0,6	-9,72	6,18	2,91	3,17	0,66	-0,62	-9,34	5,97	2,9	2,8	0,67	-0,62
Patient_28	5	-6,67	9,89	3,34	8,03	0,77	0,91	-5,96	9,56	3,25	7,21	0,67	0,74	-5,89	9,49	3,27	7,87	0,68	1,06	-5,72	9,3	3,31	8,91	0,76	1,19	-5,58	9,51	3,27	9,32	0,77	1,43	-6,05	9,26	3,25	9	0,8	1,34	-6,07	8,83	3,27	8,38	0,83	1,11	-5,94	18,73	3,27	8,38	0,82	1,18
Patient_29	5	-1,84	7,33	3,16	6,95	0,36	-1,03	-1,86	7,16	3,15	6,92	0,47	-0,93	-1,95	6,99	3,12	6,64	0,45	-0,94	-1,87	7,02	3,09	6,88	0,46	-0,92	-2,41	7,25	3,16	6,47	0,34	-0,96	-2,19	6,98	3,1	6,33	0,4	-0,96	-2,72	6,9	3,1	6,35	0,52	-0,86	-1,94	6,54	3,04	6,21	0,59	-0,82
Patient_30	5	-8,67	5,66	2,96	2,63	0,35	-0,84	-7,14	6,58	3,07	4,26	0,73	-0,06	7,27	6,75	3,11	4,8	0,77	0,04	-7,62	6,75	3,11	4,94	0,76	0,02	-7,74	16,54	3,09	4,68	0,76	0,04	-7,84	6,83	3,08	4,89	0,77	0,04	-8,03	6,67	3,12	4,39	0,76	0,07	-7,71	6,49	3,04	4,39	0,79	0,14
Patient_31	5	4,47	11,29	3,59	11,47	0,39	0,18	4,76	10,73	3,53	11,06	0,37	0,12	5,26	11,11	3,6	10,98	0,24	-0,05	4,62	10,13	3,49	9,8	0,38	0,41	4,38	10,06	3,43	9,52	0,45	0,53	4,43	10,01	3,42	9,78	0,46	0,43	4,42	9,74	3,41	9,51	0,47	0,38	4,34	9,42	3,42	9,6	0,42	0,24
Patient_32	5	3,98	9,5	3,34	9,58	-0,34	-1,04	3,88	9,36	3,37	9,1	-0,34	-0,99	3,79	9,14	3,36	9	-0,37	-0,99	3,73	9,21	3,33	8,71	-0,37	-0,93	4,23	8,84	3,32	8,87	-0,38	-0,97	4,33	8,72	3,25	8,85	-0,44	-0,92	4,17	8,25	3,29	8,57	-0,38	-0,91	4,2	8,14	3,22	8,35	-0,43	-0,91
Patient_33	5	0,43	8,61	3,27	7,81	0,07	-1,37	0,45	8,84	3,33	7,87	-0,01	-1,36	0,55	8,95	3,31	8,23	0,02	-1,4	0,93	8,58	3,28	8,1	-0,01	-1,41	1,3	8,39	3,23	8,05	0,02	-1,36	1,1	8,15	3,23	7,74	0,03	-1,38	0,5	7,69	3,17	7,01	0,05	-1,34	0,61	7,74	3,2	7,06	0,06	-1,33
Patient_34	5	6,21	11,62	3,63	13,89	0,35	-1,03	6,07	11,18	3,61	13,1	0,36	-0,97	5,8	11,15	3,59	12,88	0,4	-0,95	5,97	10,73	3,56	12,32	0,33	-0,91	6,34	10,61	3,56	12,27	0,41	-0,93	6,37	10,14	3,52	12,14	0,36	-0,9	6,27	9,86	3,53	11,38	0,27	-0,91	6,16	9,7	3,51	11,02	0,24	-0,89
Patient_35	5	2,17	4,36	2,85	4,43	-0,14	-0,3	2,32	4,26	2,8	4,36	-0,22	-0,03	2,35	14,41	2,86	4,6	-0,16	-0,27	1,65	4,22	2,81	4,12	-0,23	-0,29	1,43	3,86	2,72	3,62	-0,22	-0,11	1,09	3,88	2,69	3,53	-0,4	0,15	2,1	4,09	2,75	4,17	-0,47	0,11	1,7	3,95	3,73	3,84	-0,3	-0,08
Patient_36	5	7,37	11,27	3,65	13,4	-0,4	-0,7	6,88	11,09	3,67	12,78	-0,36	-0,67	7,4	10,84	3,61	12,89	-0,49	-0,61	7,36	11,07	3,61	12,96	-0,58	-0,56	7,11	10,67	3,6	12,65	-0,5	-0,67	7,06	10,41	3,58	12,44	-0,46	-0,71	7,13	10,25	3,56	12,29	-0,49	-0,68	6,92	10,13	3,58	12,06	-0,42	-0,71
Patient_37	5	2,53	13,61	3,75	14,24	0,61	-0,47	2,56	13,43	3,75	14,07	0,56	-0,59	2,78	12,93	3,71	13,33	0,56	-0,57	2,56	12,8	3,69	13,1	0,56	-0,55	2,39	12,53	3,62	13,41	0,65	-0,4	2,49	12,3	3,65	12,92	0,63	-0,45	2,54	12,28	3,69	13,23	0,66	-0,43	2,45	12,03	3,65	12,5	0,66	-0,38
Patient_38	5	-4,74	12,15	3,77	7,93	-0,2	-0,24	-5,11	12,15	3,78	7,75	-0,29	-0,21	-4,87	12,51	3,8	7,61	-0,29	-0,26	-5,42	12,49	3,79	7,59	-0,3	-0,32	-5,31	12,24	3,78	7,11	-0,35	-0,32	-5,13	11,86	3,75	6,96	-0,31	-0,33	-5,01	11,37	3,72	6,9	-0,26	-0,33	-4,71	10,96	3,7	6,81	-0,22	-0,3
Patient_39	5	0,87	11,82	3,72	9,64	0,06	-0,67	1,01	11,63	3,69	9,47	0,06	-0,66	0,88	11,46	3,67	9,07	-0,02	-0,66	1,25	11,26	3,65	9,31	-0,07	-0,65	1,04	11,16	3,69	9,21	0,02	-0,66	1,29	10,96	3,64	9,18	0,22	-0,64	1,7	10,94	3,62	9,37	0,13	-0,65	1,53	10,71	3,65	9,04	-0,02	-0,67
Patient_40	5	11,4	12,22	3,77	16,04	-0,29	-0,69	9,65	13,51	3,81	16,54	-0,31	-0,9	9,95	13,38	3,82	16,41	-0,35	-0,86	10,03	13,38	3,8	16,92	-0,31	-1,02	9,77	13,22	3,79	16,66	-0,31	-1	9,45	12,75	3,76	15,93	-0,36	-0,94	9,42	12,6	3,76	15,83	-0,36	-0,94	8,98	12,42	3,74	15,47	-0,35	-0,94
Patient_41	5	5,82	18,1	3,27	8,85	-0,78	0,69	5,4	8,12	3,24	8,76	-0,9	0,82	5,2	8,38	3,35	8,62	-0,6	0,33	4,69	8,14	3,34	8,06	-0,59	0,33	4,47	8,18	3,34	7,87	-0,49	0,18	4,5	7,83	3,29	7,69	-0,48	0,16	4,44	7,64	3,25	7,55	-0,43	0,05	4,42	7,61	3,29	7,53	-0,45	0,1
Patient_42	5	-3,09	18,57	3,94	15,16	-0,07	-0,7	-3	18,11	3,94	14,57	-0,05	-0,71	-3,32	17,79	3,91	14,04	-0,12	-0,67	-3,25	17	3,94	13,25	-0,12	-0,67	-3,07	16,92	3,9	13,11	-0,11	-0,66	-3,93	16,21	3,83	12,62	-0,14	-0,64	-3,38	16,3	3,87	12,83	-0,14	-0,63	-3,09	15,66	3,8	12,9	0	-0,65
Patient_43	5	-0,65	12,85	3,52	7,16	-1,57	2,31	-0,56	12,98	3,55	7,11	-1,54	2,18	-0,3	13,09	3,52	7,25	-1,54	2,12	-0,14	12,95	3,57	7,46	-1,48	1,97	-0,15	12,7	3,53	7,01	-1,54	2,07	0	12,24	3,49	7,09	-1,54	2,04	-0,18	12,17	3,51	6,93	-1,53	2,05	-0,28	12,15	3,47	7,02	-1,52	1,98
Patient_44	5	3,19	10,66	3,54	11,49	0,58	-0,74	2,98	10,51	3,54	11,31	0,55	-0,77	2,7	10,47	3,54	11,04	0,54	-0,82	2,41	10,11	3,47	10,65	0,51	-0,89	2,1	10,23	3,52	10,72	0,51	-0,88	2,37	10,1	3,5	10,75	0,53	-0,86	2,4	9,9	3,45	10,35	0,59	-0,77	2,3	9,89	3,43	10,79	0,58	-0,81
Patient_45	5	16	10,78	3,53	18,45	-0,24	-0,94	16,25	10,26	3,47	17,85	-0,22	-0,99	16,33	11,13	3,52	18,61	-0,16	-0,98	16,26	10,94	3,55	18,37	-0,18	-0,92	15,85	10,53	3,5	17,89	-0,23	-0,9	14,75	10,04	3,47	17,1	-0,3	-0,87	15,22	9,96	3,43	17,19	-0,27	-0,88	15,4	10,14	3,53	17,43	-0,3	-0,84
Patient_46	5	-11,95	10,94	3,62	3,97	-0,72	-0,01	-11,59	10,67	3,59	4,93	-0,53	0,04	-11,43	10,46	3,54	4,5	-0,51	0,02	-11,38	10,29	3,54	4,72	-0,45	0,09	-11,4	9,81	3,49	14,36	-0,42	0,11	-11,43	10,35	3,55	4,66	-0,54	-0,1	-11,31	9,78	3,51	4,55	-0,44	-0,04	-11,82	9,77	3,5	4,28	-0,46	-0,09
Patient_47	5	4,12	9,16	3,37	9,13	-0,07	-0,11	3,95	8,81	3,3	8,85	-0,08	-0,13	4,25	8,67	3,33	8,75	-0,11	-0,16	4,21	8,12	3,28	7,94	-0,2	0,03	3,45	7,57	3,17	6,56	-0,37	0,45	3,88	8,43	3,27	8,29	-0,16	-0,12	3,5	8,37	3,28	7,97	-0,16	-0,13	3,68	8,17	3,23	8,31	-0,11	-0,27
Patient_48	5	-4,19	6,62	3,17	4,29	0,16	-0,91	-4,38	16,29	3,13	3,48	-0,03	-0,72	-4,12	16,21	3,11	3,44	0	-0,83	-4,68	6,42	3,11	3,61	0,16	-0,97	-4,86	16,21	3,1	3,25	0,14	-0,88	-5,37	5,44	2,99	2,66	0,07	-0,61	-3,72	5,95	3,04	3,58	0,02	-0,63	-4	5,87	3,06	3,5	0,1	-0,7
Patient_49	5	4,69	5,21	2,94	6,8	-0,55	-0,3	3,68	5,15	2,94	6,03	-0,37	-0,61	3,92	5,36	2,93	6,49	-0,52	-0,56	4,48	5,51	2,97	6,89	-0,62	-0,43	4,92	5,54	2,91	7,18	-0,76	-0,3	5,05	5,23	3,87	7,17	-0,72	-0,36	5,53	5,27	3,85	7,61	-0,71	-0,31	5,86	5,08	2,78	7,66	-0,81	-0,12
Patient_50	5	-16,33	14,42	3,91	13,67	0,73	0,07	-16,14	15,97	3,89	13,55	0,72	0,05	-16,51	15,99	3,88	13,45	0,74	0,16	-16,09	15,57	3,8	13,93	0,76	0,2	-15,91	14,68	3,8	12,21	0,75	0,11	-15,67	14,34	3,8	11,18	0,72	0,05	15,63	14,24	3,79	11,79	0,76	0,17	-15,68	13,97	3,71	11,07	0,74	0,13
Patient_51	5	-2,9	9,9	3,04	3,17	-0,19	-0,99	-3,25	15,69	3,03	3,26	-0,04	-0,96	-3,36	5,54	3,03	3,23	0,05	-0,85	-3,37	4,8	2,85	3,42	0,45	-0,28	-3,11	4,96	2,91	2,92	0,21	-0,64	-2,33	4,46	2,81	12,8	0,19	-0,57	-2,05	4,65	3,85	2,55	-0,12	-0,84	-2,43	14,73	2,86	2,81	-0,04	-0,93
Patient_52	5	-1,24	9,76	3,28	8,81	0,33	-1,34	-1,35	9,61	3,3	8,58	0,28	-1,39	-0,86	9,42	3,25	8,68	0,32	-1,35	-1,04	9,39	3,23	8,46	0,28	-1,38	-1,47	9,16	3,24	8,16	0,28	-1,38	-1,09	9,09	3,22	8,27	0,21	-1,4	-1,07	8,99	3,23	8,35	0,26	-1,37	-0,75	8,81	3,22	8,13	0,24	-1,38
Patient_53	5	4,98	8,08	3,32	8,07	-0,58	0,49	4,99	7,95	3,29	8,12	-0,55	0,35	5,19	8,18	3,34	8,46	-0,64	0,47	5,34	8,33	3,32	8,78	-0,77	0,47	4,46	7,71	3,27	7,7	-0,81	0,64	3,55	7,09	3,17	6,63	-0,89	1,01	3,03	6,83	3,09	6,12	-0,89	1,07	2,75	7,01	3,03	6,21	-1,08	1,09
Patient_54	5	1,23	9,86	3,25	6,7	-1,01	0,35	-2,28	12,58	3,44	6,71	-0,79	-0,34	-2,97	12,37	3,4	6,02	-0,83	-0,27	-2,93	12,06	3,42	5,87	-0,88	-0,27	-2,7	11,93	3,4	5,84	-0,93	-0,19	-3,01	11,96	3,37	5,59	-0,9	-0,22	-2,62	12,3	3,45	6,43	-0,81	-0,34	-2,83	11,81	3,38	6,06	-0,9	-0,33
Patient_55	5	7,88	10,46	3,46	12,39	-0,73	-0,25	7,87	10,34	3,44	12,23	-0,76	-0,21	7,82	10,06	3,48	12,06	-0,74	-0,24	7,38	10,27	3,47	12,07	-0,74	-0,19	6,62	9,78	3,39	11,12	-0,76	-0,25	6,65	9,38	3,39	10,96	-0,75	-0,24	6,65	9,37	3,32	10,98	-0,74	-0,33	6	9,09	3,28	10,23	-0,75	-0,36
Patient_56	5	-1,81	12,13	3,53	10,26	0,63	0,59	0,86	15,49	3,71	15,76	0,74	-0,25	-0,12	14,58	3,69	14,72	0,68	-0,29	-0,81	13,92	3,67	13,67	0,67	-0,25	-0,24	13,41	3,6	12,01	0,6	-0,31	-1,66	13,08	3,57	14,27	0,69	-0,13	-1,23	12,66	3,63	13,82	0,71	-0,17	-0,74	11,98	3,56	11,5	0,59	-0,21
Patient_57	5	2,84	8,61	3,39	8,77	0,38	-0,38	2,33	8,62	3,34	8,72	0,33	-0,52	2,26	8,27	3,31	8,24	0,38	-0,48	2,79	7,92	3,27	8,14	0,37	-0,49	2,38	7,49	3,21	7,6	0,41	-0,39	2,2	7,79	3,26	7,65	0,38	-0,45	2,16	7,54	3,24	7,34	0,37	-0,46	2,07	7,46	3,24	7,3	0,35	-0,52
Patient_58	5	-1,79	15,93	3,6	15,1	0,41	-1,19	1,43	15,76	3,66	15,47	0,13	-1,47	-1,17	15,52	3,69	15,21	0,4	-1,27	-1,38	15,2	3,61	14,67	0,38	-1,28	-0,96	15	3,66	14,64	0,39	-1,27	-0,95	14,41	3,58	14,02	0,37	-1,27	-1,09	14,31	3,59	13,81	0,37	-1,28	-1,02	14,1	3,56	13,45	0,37	-1,28
Patient_59	5	-11,28	12,9	3,81	5,91	0,02	-0,72	-11,33	12,58	3,75	5,86	0,05	-0,76	-11,52	12,16	3,73	5,64	0,11	-0,68	-11,14	12,06	3,74	5,6	0,11	-0,74	-11,57	12,2	3,74	6,16	0,17	-0,57	-11,82	12,19	3,71	16	0,12	-0,81	-11,42	12	3,74	5,69	0,1	-0,8	-11,41	11,87	3,69	5,81	0,14	-0,8
Patient_60	5	2,18	9,61	3,35	8,86	1,18	1,15	2,53	9,44	3,27	8,89	1,27	1,47	3,67	10,69	3,39	10,78	1,18	0,71	2,09	8,98	3,23	8,8	1,28	1,32	2,71	9,06	3,26	8,86	-1,27	1,29	2,71	8,54	3,2	8,58	1,25	1,22	2,54	8,38	3,22	8,53	1,13	0,95	3,33	7,78	3,03	7,92	1,35	1,52
Patient_61	5	7,02	8,12	3,25	10,84	-0,41	-0,95	5,72	7,21	3,21	9,36	-0,32	-0,9	4,76	6,92	3,19	8,76	-0,15	-1,03	6,74	8,46	3,26	11,11	-0,32	-1,17	5,93	7,31	3,16	9,77	-0,35	-1,08	5,72	7,57	3,2	9,66	-0,27	-1,15	5,94	7,53	3,17	9,9	-0,34	-1,09	6,48	7,51	3,2	10,33	-0,33	-1,13
Patient_62	5	0,87	10,56	3,45	8,01	-0,69	-0,35	5,77	10,52	3,48	7,89	-0,72	-0,29	0,81	10,39	3,45	7,51	-0,77	-0,17	0,51	10,02	3,41	7,36	-0,74	-0,2	0,73	10,3	3,47	7,49	-0,61	-0,3	1,16	9,63	3,43	7,34	-0,72	-0,21	0,97	9,11	3,3	6,84	-0,76	-0,2	0,15	8,33	3,32	5,86	-0,66	-0,36
Patient_63	5	11,25	8,18	3,18	13,18	-0,89	-0,02	11,51	8,07	3,2	13,46	-0,93	0,23	10,54	8,26	3,26	12,67	-0,91	0,18	10,16	7,95	3,19	12,21	-0,94	0,22	9,38	7,95	3,11	11,56	-0,96	0,2	10,31	7,46	2,96	12,11	-0,94	0,08	9,96	7,34	2,99	11,84	-0,92	0,05	10,15	7,38	3	12,05	-0,94	0,09
Patient_64	5	3,82	10,05	3,51	10,98	0,3	-0,94	4,12	9,6	3,47	10,63	0,28	-0,96	4,12	9,51	3,5	10,63	0,29	-0,95	4,65	9,17	3,44	10,5	0,24	-1,06	4,46	8,91	3,38	10,24	0,24	-1,06	4,7	8,6	3,37	10,16	0,22	-1,11	4,43	8,66	3,37	10,08	0,25	-1,05	4,35	8,52	3,36	9,84	0,28	-1,02
Patient_65	5	1,47	14,31	3,8	12,98	-0,12	-0,88	1,41	14,49	3,76	12,96	-0,19	-0,85	1,34	13,94	3,77	12,38	-0,17	-0,85	1,04	13,88	3,76	12,75	-0,12	-0,88	1,76	13,98	3,79	12,5	-0,14	-0,76	1,71	13,82	3,79	12,64	-0,13	-0,75	1,19	13,43	3,71	12,96	-0,13	-0,8	1,08	13,38	3,75	12,52	-0,16	-0,81
Patient_66	5	0,05	14,96	3,88	12,4	0,18	-0,92	0,59	14,39	3,85	12,26	0,26	-0,86	0,81	14	3,79	12,21	0,3	-0,83	0,54	13,54	3,79	11,71	0,26	-0,85	0,7	13,32	3,77	11,29	0,21	-0,9	0,38	13	3,75	11,2	0,27	-0,85	0,82	12,5	3,73	10,91	0,19	-0,81	0,44	12,49	3,72	10,51	0,22	-0,84
Patient_67	5	-9,39	10,08	3,5	3,33	-0,15	-1,28	-9,27	9,91	3,46	3,27	-0,14	-1,27	-9,35	9,85	3,43	3,02	-0,14	-1,29	-9,44	9,61	3,44	13,21	-0,07	-1,24	-8,81	9,38	3,43	2,77	-0,12	-1,3	-8,38	9	3,4	2,94	-0,1	-1,26	-8,52	8,84	3,39	2,83	-0,1	-1,28	-8,18	8,77	3,33	2,71	-0,13	-1,28
Patient_68	5	4,95	15,73	3,89	13,52	-0,61	0,16	4,82	15,17	3,9	12,95	-0,61	0,19	4,65	14,98	3,89	12,89	-0,61	0,15	4,59	14,7	3,88	12,52	-0,58	0,19	4,33	13,96	3,78	11,96	-0,64	0,27	3,93	13,76	3,81	11,52	-0,66	0,33	4,2	13,79	3,79	11,66	-0,62	0,35	4,21	13,55	3,79	11,52	-0,64	0,28
Patient_69	5	5,07	14,13	3,71	16,03	0,51	-1,09	2,74	13,19	3,61	14,68	0,5	-1,11	2,66	13,13	3,64	14,78	0,5	-1,13	2,72	12,92	3,56	14,28	0,48	-1,15	2,57	12,77	3,59	14,17	0,5	-1,12	3,16	12,62	3,6	13,88	0,45	-1,15	3,21	12,69	3,62	13,79	0,42	-1,13	3,29	12,06	3,55	13,54	0,47	-1,14
Patient_70	5	-2,91	12,55	3,75	9,83	0,12	0,01	-2,55	12,49	3,73	9,41	0,1	0,04	-2,12	12,19	3,73	9,66	0,19	0,19	-2,24	11,78	3,69	9,29	0,14	0,1	-2,73	11,72	3,72	9,24	0,16	0,22	-2,52	11,61	3,7	8,51	0,17	0,15	-2,3	11,68	3,68	7,87	0,1	0,09	-2,31	11,27	3,68	7,99	0,13	0,12
Patient_01	6	1,27	4,78	3,85	3,95	-0,84	0,31	1,29	14,54	2,74	3,74	-0,87	0,42	1,33	4,02	3,69	3,48	-0,82	0,45	1,57	4,09	2,7	3,49	-0,65	0,29	1,48	4,3	3,76	13,58	-0,63	0,12	0,69	13,91	3,66	2,85	-0,58	0,23	1,32	14,38	3,73	3,56	-0,73	0,21	0,32	3,95	2,69	3,02	-0,4	-0,09
Patient_02	6	1,85	4,7	2,8	5,14	0,77	-0,09	2,17	4,66	2,76	4,91	0,78	-0,09	2,02	4,54	3,75	4,81	0,74	-0,23	2,04	14,5	2,75	4,72	0,75	-0,2	2,25	14,64	3,67	5,12	0,89	0	2,85	4,47	3,64	5,05	0,87	-0,1	1,9	14,58	3,73	5,01	0,83	-0,17	1,04	4,72	3,69	5,11	0,87	-0,05
Patient_03	6	-3,65	6,31	3,13	3,79	0,03	-0,64	-3,39	6,37	3,15	3,76	-0,02	-0,65	-3,24	6,23	3,1	3,43	-0,04	-0,62	-3,06	5,86	3,03	3,12	-0,07	-0,67	-3,11	15,73	3,01	12,47	0,01	-0,68	-1,69	6,56	3,16	3,77	-0,25	-0,75	-2,03	6,56	3,16	3,76	-0,23	-0,73	-2,68	6,56	3,18	3,64	-0,12	-0,77
Patient_04	6	4,77	8,37	3,06	7,86	-1,43	2,28	4,46	8,46	3,1	7,54	-1,37	2,13	4,55	8,52	3,07	7,64	-1,4	2,25	4,75	8,35	3,07	7,64	-1,43	2,3	4,29	8,39	3,06	7,35	-1,43	2,34	5,23	8,16	3,04	7,94	-1,49	2,54	5,63	8,09	3,04	8,32	-1,51	2,59	5,32	8,28	3,05	8,09	-1,53	2,64
Patient_05	6	-5,06	7,39	2,98	2,19	-0,62	-0,61	-2,91	10,9	3,28	4,08	-1,72	3,18	-2,22	11,04	3,16	4,04	-1,76	3,09	-2,81	10,69	3,23	4,08	-1,72	3,19	-3,72	10,14	3,17	3,85	-1,75	3,37	-3,94	10,13	3,2	4,02	-1,73	3,36	-3,64	10,31	3,21	3,61	-1,72	3,24	-3,38	10,07	3,22	3,66	-1,73	3,38
Patient_06	6	-2,01	6,02	3,06	4,44	-0,25	-0,54	-1,94	6,22	3,06	4,67	-0,19	-0,59	-1,46	5,18	2,88	3,33	-0,48	-0,4	-0,61	5,27	2,91	3,66	-0,51	-0,37	-0,42	14,95	2,84	3,25	-0,57	-0,29	-0,21	4,87	2,85	3,21	-0,59	-0,27	0,31	4,93	2,8	3,43	-0,55	-0,35	-0,18	4,66	2,76	3,07	-0,61	-0,33
Patient_07	6	13,36	10,34	3,47	14,91	0,19	-1,27	13,13	10,83	3,48	15,62	0,08	-1,27	12,81	10,1	3,47	14,19	0,3	-1,14	13,5	10,39	3,5	14,82	0,22	-1,26	13,96	10,4	3,47	15,56	0,13	-1,27	13,93	10,42	3,46	15,16	0,16	-1,34	13,89	10,43	3,5	15,46	0,12	-1,33	13,91	10,92	3,49	15,37	0,24	-1,28
Patient_08	6	6,7	9,9	3,47	11,52	-0,3	-0,87	6,72	9,25	3,43	11,01	-0,27	-0,88	6,85	9,03	3,42	10,89	-0,28	-0,86	6,63	8,93	3,42	10,69	-0,26	-0,87	6,47	8,78	3,38	10,58	-0,27	-0,93	6,58	8,89	3,39	10,71	-0,22	-0,96	6,49	8,6	3,33	10,52	-0,27	-0,97	6,62	8,75	3,34	10,68	-0,23	-0,97
Patient_09	6	8,8	9,51	3,41	9,11	-0,47	-1,02	3,06	9,53	3,44	9,14	-0,44	-1,03	2,79	9,26	3,42	8,81	-0,44	-1,03	2,59	8,88	3,37	8,47	-0,41	-1,05	2,37	12,6	3,35	8,11	-0,43	-1	1,66	9,15	3,33	8,24	-0,36	-1,26	2,56	8,83	3,36	8,32	-0,42	-1	2,35	8,83	3,3	8,29	-0,44	-1,1
Patient_10	6	-2,51	6,1	3,06	4,71	0,2	-0,8	-2,61	6,18	3,11	4,78	0,27	-0,83	-2,41	6,17	3,09	4,99	0,31	-0,8	-2,72	5,87	3,08	4,64	0,27	-0,74	-2,3	9,86	3,06	4,71	0,33	-0,77	-1,67	5,44	2,96	4,62	0,33	-0,81	-1,58	5,55	3,01	4,54	0,32	-0,78	-2,1	5,6	2,98	4,67	0,39	-0,8
Patient_11	6	-0,01	8,58	3,4	7,3	0,07	-0,84	0,48	8,22	3,4	7,1	0,01	-0,88	0,49	8,24	3,38	7,26	0,04	-0,93	1,12	8,08	3,39	7,59	0,02	-0,98	0,61	8,01	3,36	6,8	-0,09	-0,91	1,2	8,03	3,35	7,24	-0,1	-0,89	1,01	7,43	3,28	6,54	-0,02	-0,91	1,18	7,14	3,21	6,41	-0,08	-0,85
Patient_12	6	1,05	7,12	3,16	6,66	-0,14	-1,26	1,39	7,02	3,12	6,83	-0,11	-1,28	1,77	6,96	3,14	6,74	-0,17	-1,26	1,58	7,21	3,16	16,67	-0,21	-1,22	1,29	6,71	3,09	6,4	-0,18	-1,24	1,41	6,28	3,05	6,13	-0,1	-1,27	1,1	7,11	3,16	6,86	-0,05	-1,26	0,78	6,59	3,1	6,03	-0,09	-1,24
Patient_13	6	-2,81	18	3,38	6,16	0,29	-0,62	-2,93	8,11	3,38	6,61	0,37	-0,64	-2,97	8,05	3,38	6,54	0,39	-0,65	-3,03	8,26	3,38	6,61	0,45	-0,58	-2,63	7,53	3,32	5,85	0,24	-0,58	-1,95	7,47	3,33	6,09	0,17	-0,63	-2,25	7,63	3,31	6,13	0,33	-0,62	-2,09	7,54	3,32	6,2	0,29	-0,65
Patient_14	6	-8,7	7,29	3,21	4,22	0,1	-0,89	-4,4	7,36	3,21	4,19	0,1	-0,96	-4	7,36	4,21	14,48	0,1	-1,03	-3,66	7,39	3,21	9,5	0,08	-0,98	-3,25	7,39	3,26	4,86	0,08	-0,94	-3,43	7,37	3,26	4,66	0,07	-0,96	-3,56	7,22	3,22	4,38	0,07	-0,97	-3,6	7,2	3,19	4,32	0,07	-0,98
Patient_15	6	-3,88	8,23	3,19	7,66	0,81	-0,33	-3,83	8,18	3,17	7,66	0,83	-0,3	-3,89	8,11	3,17	7,47	0,84	-0,26	-4,05	7,97	3,2	6,84	0,78	-0,33	-4,1	7,69	3,21	6,77	0,74	-0,39	-3,61	7,62	3,16	6,98	0,81	-0,26	-2,58	7,48	3,1	7,26	0,87	-0,18	-3,64	6,32	2,94	5,64	0,99	0,15
Patient_16	6	-10,09	17,13	3,52	11,54	0,48	-0,99	-9,38	16,77	3,57	11,78	0,46	-1	-10,02	16,67	3,55	11,54	0,46	-1,02	10,66	16,31	3,62	11,45	0,52	-0,92	-9,48	16,29	3,53	11,02	0,44	-1,03	-9,23	15,56	3,52	10,26	0,4	-1,06	-9,38		3,57	10,25	0,43	-1,05	-9,86	14,99	3,54	9,85	0,43	-1,02
Patient_17	6	0,19	9,1	3,21	9,33	1,22	0,8	-0,92	8,89	3,17	9,05	1,26	0,91	-0,95	8,85	3,14	9,13	1,29	1,03	-0,91	8,82	3,16	8,82	1,26	0,95	-1,08	9,13	3,11	9,19	1,26	0,89	-1,43	8,77	3,13	8,96	1,28	0,95	-1,14	8,35	3,08	8,35	-1,28	-1	-1,49	8,65	3,14	8,72	1,3	1,06
Patient_18	6	1,1	6,16	3,14	5,89	0,42	-0,28	1,19	6,16	3,13	5,81	0,54	-0,11	1,49	6,23	3,15	6,1	0,35	-0,21	1,63	6,31	3,16	6,3	0,3	-0,25	1,42	6,21	3,12	5,97	0,46	0,03	0,94	6,11	3,13	5,85	0,37	-0,29	0,82	6,04	3,1	5,82	-0,52	-0,06	0,61	5,97	3,08	5,62	0,62	0,07
Patient_19	6	-1,85	5,65	2,99	4,77	0,36	-0,74	-1,8	5,8	3,02	4,93	0,29	-0,79	-1,96	13	2,99	4,82	0,35	-0,78	-2,04	5,47	2,97	4,7	0,29	-0,75	-1,53	5,47	2,99	4,47	0,18	-0,88	-1,56	5,54	2,99	4,69	0,21	-0,91	-1,15	5,42	2,96	4,49	0,14	-0,97	-1,7	5,97	3,03	4,92	0,24	-0,98
Patient_20	6	8,42	9,92	3,49	11,82	-0,13	-1,21	6,17	9,75	3,49	11,5	-0,14	-1,18	6,3	9,68	3,48	11,58	-0,14	-1,2	5,95	9,46	3,47	11,26	-0,16	-1,19	5,8	9,4	3,46	11,2	-0,16	-1,19	5,31	9,24	3,39	10,87	-0,17	-1,2	6	9,09	3,45	10,83	-0,12	-1,19	5,94	9,1	3,42	10,91	-0,13	-1,2
Patient_21	6	-2,36	6,91	3,13	5,26	0,18	-1,03	-1,63	7,29	3,22	5,83	0,08	-0,91	-2,91	7,19	3,2	5,13	0,03	-0,98	-3,45	7,09	3,08	14,73	0,03	-0,99	-3,28	6,84	3,15	4,44	0,13	-1,02	-2,32	7,02	3,14	5,38	0,06	-0,98	-2,15	6,81	3,11	5,56	0,12	-1,03	-2,67	6,66	3,12	4,78	0,11	-1,04
Patient_22	6	-2,14	7,07	2,94	14,25	-0,14	-1,11	-2,05	6,77	2,96	4,15	-0,13	-1	-2,07	7,08	2,98	14,28	-0,11	-1,07	-2,17	6,94	3,96	4,13	-0,12	-1,15	-2,24	5,82	2,84	13,81	0,06	-0,91	-2,66	15,62	2,88	3,59	0,03	-0,96	-2,79	5,51	2,87	3,64	0,05	-0,87	-2,56	5,42	3,87	3,38	0,06	-0,96
Patient_23	6	4,77	12,5	3,52	12,72	-0,51	-0,03	4,33	12,43	3,47	12,4	-0,49	-1,05	4,22	12,12	3,44	12,08	-0,47	-1,08	3,46	11,61	3,37	11,32	-0,45	-1,12	4,32	11,55	3,4	11,62	-0,47	-1,07	3,8	11,89	3,41	11,51	-0,46	-1,09	3,61	11,63	3,4	11,31	-0,47	-1,06	4,04	11,23	3,36	11,34	-0,46	-1,11
Patient_24	6	3,01	72,46	4,1	50,83	-0,98	-0,2	3,76	72,57	4,11	51,6	-0,98	-0,2	1,89	71,91	4,07	49,25	-0,98	-0,19	2,38	71,55	4,06	49,44	-0,98	-0,18	1,98	71,47	4,1	49,93	-0,96	-0,2	-0,51	71,88	4,16	47,72	-0,95	-0,22	-1,18	71,99	4,16	47,11	-0,95	-0,22	-1,22	71,38	4,18	46,7	-0,94	-0,23
Patient_25	6	3,18	8,57	3,08	9,73	0,06	-1,43	3,01	8,31	3,14	9,54	0,05	-1,42	2,87	8,29	3,15	9,41	0,03	-1,42	2,93	8,23	3,16	9,43	0,03	-1,43	3,09	8	3,07	9,06	0,08	-1,44	4,67	7,9	3,7	9,76	0,13	-1,44	4,28	7,82	3,04	9,31	0,13	-1,42	4,66	7,75	3,03	9,68	0,11	-1,44
Patient_26	6	11,2	12,03	3,32	16,06	-1,12	0,19	10,61	11,55	3,29	15,29	-1,16	0,28	11,01	12,62	3,35	16,33	-0,99	0,04	10,01	12,57	3,46	15,28	-0,99	0,07	10,7	12,2	3,27	15,72	-1,04	0,14	10,54	11,87	3,34	15,41	-1,03	0,12	10,37	12,08	3,33	15,47	-1,01	0,03	9,88	11,54	3,25	14,65	-1,07	0,13
Patient_27	6	-8,76	5,96	2,76	12	0,67	-0,47	-8,64	4,95	2,77	2,13	0,71	-0,46	-8,8	4,74	2,73	1,64	0,67	-0,51	-7,74	14,99	2,77	1,83	0,61	-0,72	-7,74	4,75	2,72	2,05	0,74	-0,41	-7,65	4,59	2,72	1,8	0,69	-0,52	-7,89	4,74	2,75	1,77	0,68	-0,49	-7,53	4,52	2,73	18,94	0,67	-0,52
Patient_28	6	-7,51	8,44	3,18	9,25	1,01	0,94	-6,95	8,09	3,16	7,79	0,99	0,95	-6,87	7,99	3,16	7,86	1,01	1,08	-6,65	7,93	3,2	8,73	1,06	1,15	-6,41	8,07	3,13	9,27	1,03	1,25	-7,04	7,84	3,14	8,27	1,08	-1,2	-7,05	7,54	3,09	8,25	1,07	1,07	-6,9	7,36	3,12	8	-1,04	1,04
Patient_29	6	-2,35	6,25	3,05	5,1	0,38	-1,09	-2,22	6,25	3,04	5,25	0,34	-1,11	-2,44	6,09	3,03	4,83	0,3	-1,13	-2,33	6,21	3,03	4,97	0,25	-1,17	-2,92	6,42	3,07	4,97	0,22	-1,13	-2,6	6,32	3,07	4,71	0,13	-1,16	-3,21	6,35	3,05	4,7	0,23	-1,16	-2,43	15,98	2,98	14,82	0,29	-1,17
Patient_30	6	-8,49	16,58	2,77	1,79	0,38	-0,36	-5,45	16,29	3,09	13,5	0,4	-0,76	-5,46	6,56	3,08	3,95	0,45	-0,71	-5,97	16,58	3,11	3,63	0,44	-0,79	6,13	6,22	2,98	3,16	0,48	-0,79	-6,14	6,49	3,07	3,37	0,48	-0,75	-6,36	6,46	3,08	3,54	0,51	-0,71	-6,09	6,4	3,06	3,76	0,53	-0,71
Patient_31	6	3,67	7,81	3,32	7,81	0,14	-0,13	3,95	7,48	3,28	7,59	0,16	-0,18	4,89	7,67	3,28	7,8	0,06	-0,21	4	7,26	3,25	7,25	0,23	0,01	3,71	7,37	3,25	7,26	0,26	-0,03	3,74	7,38	3,24	7,31	0,24	-0,12	3,75	7,23	3,22	7,19	0,28	-0,17	3,61	6,91	3,2	6,91	0,21	-0,18
Patient_32	6	6,41	8,12	3,38	9,79	0,19	-0,5	6,37	8,46	3,37	10,04	0,24	-0,49	6,35	8,18	3,36	9,74	0,25	-0,44	6,42	8,53	3,39	9,97	0,33	-0,4	7,03	8,22	3,35	10,22	0,27	-0,45	7,05	8,04	3,33	10,12	0,23	-0,44	7,03	7,81	3,31	9,78	0,38	-0,25	6,97	7,74	3,28	9,8	0,34	-0,32
Patient_33	6	-0,03	8,38	3,37	6,87	0,27	-0,84	8,91	8,58	3,37	7,2	0,27	-0,86	0,24	8,68	3,39	7,36	0,3	-0,86	0,56	8,31	3,36	7,14	0,25	-0,89	1,06	8,17	3,31	7,27	0,28	-0,95	0,78	8,04	3,28	7,42	0,32	-0,93	0,09	7,71	3,3	6,75	0,31	-0,88	0,22	7,74	3,29	6,99	0,31	-0,91
Patient_34	6	7,46	10,39	3,58	12,71	0,01	-0,98	7,33	10,15	3,53	12,38	-0,01	-0,92	7,04	10,1	3,57	12,01	0,06	-0,89	7,21	9,83	3,57	12,12	-0,02	-0,9	7,57	9,82	3,52	12,06	0,01	-0,8	7,68	9,41	3,51	12,01	-0,06	-0,85	7,59	9,22	3,48	11,68	-0,16	-0,86	7,52	9,07	3,5	11,55	-0,21	-0,82
Patient_35	6	5,13	3,57	2,57	13,78	-0,29	0,17	2,31	3,55	2,54	3,8	-0,37	0,6	2,39	13,6	3,58	4,03	-0,15	0,13	1,61	3,42	2,51	8,47	-0,16	-0,03	1,53	3,19	3,42	13,24	-0,27	0,43	0,97	13,4	2,49	3,19	-0,51	0,74	2,09	3,42	2,54	3,62	-0,51	0,82	1,65	3,31	2,46	3,28	-0,29	0,42
Patient_36	6	8,31	9,69	3,52	12,19	0,1	-0,94	7,72	9,43	3,51	11,68	0,14	-0,94	8,23	9,15	3,49	11,72	0,01	-0,98	8,16	9,28	3,44	11,67	-0,06	-0,99	7,79	8,95	3,45	11,23	-0,02	-1,01	7,85	8,76	3,41	11,04	0,02	-1,04	7,94	8,66	3,4	10,97	0,01	-1,03	7,7	8,63	3,41	10,84	0,04	-1,02
Patient_37	6	3,88	11,26	3,61	11,64	0,46	-0,51	3,91	11,09	3,61	11,42	0,43	-0,58	4,26	10,7	3,58	10,96	0,45	-0,57	4,1	7,68	3,59	10,72	0,43	-0,54	3,89	10,38	3,59	10,68	0,53	-0,45	4,02	10,33	3,59	10,6	0,51	-0,43	4,09	10,33	3,6	10,73	0,54	-0,44	4,02	10,13	3,56	10,3	0,52	-0,42
Patient_38	6	-5,98	9,41	3,52	15,83	-0,29	-0,47	-6,45	9,48	3,52	5,21	-0,39	-0,42	-6,19	9,84	3,55	5,66	-0,34	-0,49	-6,78	9,99	3,6	5,49	-0,35	-0,5	-6,66	9,97	3,58	5,07	-0,44	-0,54	-6,46	9,49	3,54	15,15	-0,38	-0,52	-6,27	9,1	3,5	5,05	-0,34	-0,49	-5,94	8,75	3,48	5,08	-0,29	-0,49
Patient_39	6	1,85	9,06	3,5	7,78	0,06	-1,52	2,05	8,84	3,44	7,65	0,09	-0,55	1,89	8,71	3,47	7,49	0	-0,58	2,28	8,68	3,44	7,54	0,02	-0,55	1,96	8,52	3,42	7,42	0,08	-0,54	2,26	8,38	3,39	7,55	0,29	-0,54	2,6	8,45	3,38	7,71	0,16	-0,53	2,4	8,27	3,37	7,34	0,01	-0,54
Patient_40	6	11,54	10,18	3,56	14,92	-0,3	-1,91	9,89	11,37	3,63	15,44	-0,23	-1,21	10,27	11,34	3,62	15,54	-0,25	-1,18	10,35	11,4	3,62	15,67	-0,23	-1,25	10,09	11,2	3,62	15,4	-0,24	-1,22	9,85	10,82	3,59	14,92	-0,28	-1,17	9,77	10,8	3,57	14,92	-0,28	-1,18	9,34	10,61	3,55	14,49	-0,28	-1,18
Patient_41	6	8,51	7,16	3,05	8,82	-0,96	0,06	5,26	7,36	3,12	8,6	-0,92	0,05	4,99	7,43	3,18	8,42	-0,88	-0,03	4,45	7,31	3,21	7,97	-0,84	-0,04	4,32	7,33	3,22	7,74	-0,84	-0,06	4,27	7,01	3,15	17,54	-0,82	-0,12	4,16	6,9	3,14	7,38	-0,82	-0,12	4,13	6,91	3,12	7,3	-0,82	-0,14
Patient_42	6	-5,01	10,76	3,6	7,36	-0,09	-0,54	-4,85	10,53	3,56	7,15	-0,06	-0,54	-5,12	10,36	3,58	6,95	-0,15	-0,55	-4,99	9,89	3,48	7,19	-0,13	-0,55	-4,84	9,94	3,51	6,88	-0,12	-0,51	-5,77	9,56	3,48	6,69	-0,15	-0,55	-5,11	9,67	3,47	6,55	-0,17	-0,53	-4,78	9,33	3,45	7,1	-0,05	-0,5
Patient_43	6	-1,12	8,33	3,65	6,97	-0,96	0,43	-1,03	12,53	3,67	7,24	-0,94	0,34	-0,69	12,88	3,66	7,8	-0,95	0,24	-0,39	12,94	3,7	8,19	-0,86	0,12	-0,44	12,51	3,64	7,79	-0,93	0,22	-0,22	12,07	3,58	7,54	-1,01	0,28	-0,42	12,11	3,62	7,43	-0,95	0,22	-0,45	12,05	3,59	7,43	-0,96	0,22
Patient_44	6	2,44	18,19	3,09	9,7	0,77	-0,71	2,19	8,11	3,06	9,49	0,77	-0,71	1,96	8,04	3,1	9,3	0,75	-0,76	1,78	7,78	3,16	8,9	0,69	-0,81	1,42	7,97	3,08	8,93	0,72	-0,79	1,79	7,88	3,08	9,09	0,74	-0,76	1,79	7,73	3,03	9,04	0,77	-0,72	1,71	7,71	3,08	8,83	0,74	-0,75
Patient_45	6	16,41	9,57	3,38	18,11	-0,56	-0,6	16,64	9,13	3,3	17,91	-0,57	-0,62	16,85	9,85	3,35	18,58	-0,48	-0,65	16,9	9,69	3,4	15,42	-0,48	-0,66	16,2	9,39	3,31	17,88	-0,55	-0,59	15,16	9,18	3,38	16,99	-0,59	-0,56	15,55	8,98	3,38	17,15	-0,57	-0,56	15,77	9,13	3,32	17,42	-0,57	-0,56
Patient_46	6	-14,85	10,88	3,45	3,43	0,43	-0,4	-14,43	9,15	3,47	3,87	0,57	-0,32	-14,26	9,09	3,47	3,97	0,58	-0,34	-14,21	9,09	3,46	8,85	0,61	-0,33	-14,29	8,76	3,4	13,5	0,67	-0,34	-14,24	8,96	3,44	3,79	0,5	-0,4	-14,16	8,77	3,41	13,61	0,59	-0,4	-14,66	8,77	3,42	13,25	0,54	-0,46
Patient_47	6	2,98	5,87	3,02	5,93	-0,67	-0,13	2,72	5,6	2,99	9,6	-0,67	-0,08	3,19	5,69	3	15,93	-0,68	-0,1	3,05	5,35	2,89	5,6	-0,73	-0,11	2,38	4,99	2,79	14,81	-0,97	0,38	2,92	15,53	2,94	5,72	-0,71	-0,14	2,45	5,45	2,92	5,27	-0,75	0,02	2,6	5,42	3,94	15,46	-0,71	-0,1
Patient_48	6	-4,18	17,15	3,15	11,05	0,41	-1,01	4,46	17	3,14	4,78	0,38	-0,92	-4,2	7,05	3,16	14,94	0,41	-0,98	-4,68	7,22	3,13	5,02	0,45	-1,06	-4,82	6,96	3,12	4,68	0,44	-0,94	-5,65	6,03	2,99	3,74	0,51	-0,7	-3,72	6,7	3,14	14,81	0,38	-0,83	-4,09	6,74	3,13	4,85	0,42	-0,84
Patient_49	6	2,99	7,47	3,13	7,01	-0,98	0,98	1,89	7,3	3,31	6,44	-1	1,05	2,02	7,41	3,16	6,58	-0,91	0,85	2,62	7,27	3,17	6,84	-0,92	0,92	2,96	17,39	3,15	7,1	-0,96	-1	3,25	7,41	3,8	7,14	-1,04	-1,17	3,7	7,39	3,14	7,52	-1,03	1,16	4,05	7,41	3,1	7,72	-1,07	1,26
Patient_50	6	-14,61	11,46	3,6	7,77	0,82	0,44	-17,43	11,22	3,56	7,37	0,82	0,4	-17,81	11,52	3,59	7,7	0,83	-0,46	-17,44	11,35	3,54	7,31	0,84	0,49	-17,29	10,6	3,5	6,79	0,87	0,49	12,89	10,3	3,5	6,96	0,85	0,48	-16,96	10,36	3,52	16,5	0,85	0,45	-17,07	10,22	3,48	6,5	0,84	0,45
Patient_51	6	-2,54	4,72	2,84	2,85	0,02	-1,03	-2,86	4,62	2,85	12,76	0,1	-0,95	-3,06	14,54	3,84	2,68	0,12	-0,91	-3,13	11,91	3,68	12,6	0,35	-0,6	-2,73	4,13	2,75	14,53	0,21	-0,87	-1,95	13,58	3,56	12,21	0,24	-0,9	-1,63	13,74	3,59	12,34	0,07	-1,05	-2,08	13,92	2,67	2,28	0,14	-1
Patient_52	6	-0,73	6,76	2,95	5,68	0,04	-1,45	-0,68	6,57	2,91	5,48	-0,01	-1,46	-0,23	6,43	3,93	5,8	0,04	-1,44	-0,4	6,4	3,93	5,69	0,04	-1,44	-0,9	6,23	2,93	12,13	-0,02	-1,43	-0,36	6,24	2,9	5,2	-0,08	-1,43	-0,35	6,23	2,91	5,48	-0,04	-1,44	0	6,02	2,92	5,43	-0,03	-1,43
Patient_53	6	4,7	6,44	3,05	7,41	-0,9	0,27	4,71	6,29	3,02	7,5	-0,87	0,18	4,94	6,78	3,06	8,03	-0,82	-0,01	5,33	7,24	3,09	8,88	-0,76	-0,33	4,47	6,55	2,95	7,49	-0,81	-0,09	3,5	6,05	2,97	6,37	-0,87	0,23	2,88	5,54	2,85	5,75	-0,99	-0,52	2,71	6,19	2,97	6,15	-0,84	0,17
Patient_54	6	-1,34	9,68	3,13	5,63	-0,91	-1,35	-4,62	11,51	3,39	5,37	-0,65	-0,8	-5,07	11,29	3,32	4,99	-0,65	-0,79	-4,85	11,2	3,37	5,22	-0,62	-0,75	-4,72	11,19	3,31	5,18	-0,63	-0,75	-4,95	11,06	3,36	4,97	-0,63	-0,72	4,58	11,23	3,41	5,32	-0,63	-0,81	-4,84	11,26	3,42	5,26	-0,58	-0,82
Patient_55	6	5,28	8,05	3,23	9,23	-0,8	-0,33	5,36	8,03	3,22	9,31	-0,81	-0,29	5,28	7,73	3,21	9,07	-0,8	-0,29	4,74	8,03	3,25	8,78	-0,79	-0,32	3,96	7,83	3,19	8,1	-0,79	-0,37	4,08	7,47	3,15	7,95	-0,78	-0,39	2,3	7,49	3,18	8,07	-0,74	-0,47	3,56	7,25	3,1	7,49	-0,75	-0,5
Patient_56	6	-1,9	6,18	3,04	5,05	0,87	0,62	0,44	8,31	3,15	9,28	0,98	-0,02	-0,74	7,72	3,11	8,38	0,95	0,05	-1,3	7,41	3,14	7,63	0,98	-0,16	-0,68	7,19	3,08	7,24	0,91	0,11	-1,96	7,17	3,03	7,96	-1,1	0,54	-2,58	6,89	2,98	7,72	1,05	0,37	-1,17	6,28	3	6,89	-0,95	0,33
Patient_57	6	1,95	5,57	3,04	12,03	0,34	-0,04	1,49	5,53	3,98	4,83	0,39	-1,4	1,37	15,23	2,93	4,57	0,43	0,06	2,15	4,92	2,87	9,61	0,39	-0,71	1,64	14,84	3,82	4,08	-0,5	0,24	1,42	15,04	3,9	4,42	0,47	0,15	1,35	4,85	3,86	4,16	0,44	0,16	1,35	14,75	3,87	4,19	0,34	-0,02
Patient_58	6	-1,07	9,32	3,38	9,35	0,34	-1,34	-0,2	10,4	3,37	9,47	0,09	-1,49	-2,07	10,33	3,38	9,16	0,33	-1,32	-2,36	10,15	3,36	8,68	0,33	-1,33	-1,89	9,76	3,33	8,6	0,31	-1,34	-1,82	9,45	3,3	8,45	0,31	-1,33	-1,99	9,37	3,3	8,19	0,3	-1,34	-2	9,2	3,26	8,01	0,3	-1,35
Patient_59	6	11,12	9,19	3,48	10,97	0,38	-0,69	-13,29	9,07	3,44	13,56	0,4	-0,78	13,48	8,85	3,42	3,77	0,47	-0,67	13,05	8,77	3,4	3,69	0,44	-0,72	13,7	8,99	3,45	4,36	0,5	-0,56	13,93	9,1	3,42	3,25	0,43	-0,84	13,51	8,97	3,42	8,31	0,41	-0,85	13,48	8,91	3,39	10,15	0,43	-0,83
Patient_60	6	6,06	8,42	3,09	8,71	1,35	0,94	5,56	13,85	3,34	8,29	0,39	-1,4	6,61	9,35	3,21	10,17	-1,11	0,17	5,07	8,56	3,14	8,83	-1,2	0,64	5,62	8,72	3,1	8,92	1,22	-0,6	5,78	8,34	3,09	8,5	1,19	0,54	5,69	8,38	3,25	6,73	-1	0,3	6,47	8,05	3,17	8,08	-1,11	0,38
Patient_61	6	10,23	9,15	3,08	10,57	-0,03	-1,16	8,78	5,76	3,95	9,15	0,18	-1,1	8,06	5,63	2,87	8,06	0,4	-1,15	10,21	16,69	3,12	10,81	0,03	-1,12	9,36	13,06	3,03	9,68	0,12	-1,21	9,15	16,39	3,07	9,7	0,14	-1,22	9,24	16,3	3,06	9,8	0,11	-1,18	9,85	6,27	3,8	10,27	0,07	-1,19
Patient_62	6	1,61	8,37	3,29	6,41	-0,76	0,26	1,46	8,32	3,29	6,33	-0,75	-1,16	1,46	8,31	3,31	13,26	-0,82	-0,32	1,09	8,01	3,3	5,82	-0,72	0,31	1,32	8,07	3,33	5,85	-0,73	0,2	1,9	7,82	3,28	6,22	-0,78	0,27	-1,62	7,55	3,2	5,79	-0,74	0,31	0,75	7,12	3,22	5,46	-0,21	0,16
Patient_63	6	8,81	7,22	3,06	11,28	-1,15	0,55	9,13	7,32	3,09	11,36	-1,12	0,94	8,11	7,46	3,08	10,99	-1,1	0,44	7,74	7,2	3,04	10,53	-1,14	0,55	4,08	12,19	3,05	9,89	-1,14	0,48	8,19	6,88	3,1	10,66	-1,15	0,44	7,84	6,68	2,92	10,26	-1,16	0,43	7,94	16,66	3,91	10,23	-1,12	0,38
Patient_64	6	5,07	15,63	3,98	17,56	0,33	-1,07	5,44	15,54	2,95	7,31	0,34	-1,05	5,41	15,48	3,92	7,39	0,3	-1,09	5,98	15,26	3,88	7,15	0,25	-1,18	5,78	15,16	3,86	7,12	0,21	-1,19	5,97	4,98	3,87	7,04	0,14	-1,22	5,65	5,07	3,88	6,98	0,15	-1,15	5,66	14,96	2,84	6,84	0,25	-1,14
Patient_65	6	-4,21	16,04	3,88	10,66	-1,2	1,63	-4,44	18,45	3,97	10,74	-1,18	1,48	-4,51	18,13	3,91	10,32	-1,21	1,65	4,97	17,92	3,94	9,93	-1,22	-1,7	-6,22	18,09	3,93	7,17	-1,28	1,86	-4,29	17,98	3,89	9,86	-1,31	1,94	-4,83	17,78	3,9	9,66	-1,29	-1,87	-4,98	13,96	3,9	9,73	-1,27	-1,78
Patient_66	6	0,38	11,21	3,6	9,96	0,14	-1,13	9,91	10,91	3,56	9,93	0,21	-1,04	-2,16	10,65	3,55	9,65	-0,25	-0,98	0,95	10,34	3,54	9,25	0,19	-1,01	1,03	10,15	3,51	9,38	0,15	-1,09	0,73	9,98	3,51	9	0,18	-1,07	1,22	9,62	3,47	8,69	0,08	-1,02	0,78	9,57	3,5	8,43	0,14	-1,04
Patient_67	6	-8,24	16,91	3,9	12,32	-0,15	-2,3	-8,03	16,75	3,47	7,28	-0,14	-1,3	8,2	6,86	3,09	8,56	-0,11	-1,28	-8,15	6,43	3,05	11,17	-0,07	-1,31	-7,68	6,65	3,04	1,36	-0,12	-1,3	-7,21	6,34	3,76	1,32	-0,13	-1,33	-7,39	6,28	3,71	1,3	-0,09	-1,33	5,05	6,28	4,02	1,33	-0,12	-1,28
Patient_68	6	4,7	8,87	3,54	9,71	-0,74	0,11	3,97	10,44	3,52	9,39	-0,73	-0,13	3,96	10,39	3,54	9,35	-0,73	0,13	3,92	10,11	3,5	9,08	-0,67	0,1	3,64	9,74	3,46	8,62	-0,71	0,16	3,18	9,6	3,41	8,13	-0,75	0,2	3,66	7,61	3,43	8,5	-0,68	0,17	3,76	9,54	3,42	8,57	-0,71	0,19
Patient_69	6	4,36	10,47	3,33	12,07	0,29	-1,33	3,94	9,62	3,3	11,2	0,25	-1,36	-2,95	9,79	3,31	11,34	0,26	-1,35	3,96	9,57	3,26	11,32	0,25	-1,37	3,7	9,4	3,25	10,91	0,26	-1,35	4,23	9,3	3,23	8,18	-0,23	-1,39	4,38	7,27	3,21	11,04	0,23	-1,37	4,46	8,8	3,19	10,51	0,27	-1,36
Patient_70	6	-2,59	11,13	3,59	8,11	0,11	0,45	-2,22	11,19	3,59	7,53	0,09	0,42	-1,7	11,08	3,58	7,84	0,16	0,59	-1,89	10,73	3,57	7,6	0,13	0,48	-2,59	10,67	3,58	8,39	0,17	-0,55	-2,29	10,65	3,56	7,62	0,2	0,47	-2	10,76	3,58	7,34	0,14	0,38	-2,08	10,3	3,56	7,34	0,18	0,45
[truncated: 18 more columns]
