# Supplementary material for: Influence of Adaptive Statistical Iterative Reconstructions on CT Radiomic Features in Oncologic Patients
Source: Diagnostics (Basel). 2021 May 31;11(6):1000. doi: 10.3390/diagnostics11061000 (PMC8229560; doi:10.3390/diagnostics11061000)
Supplement: Supplementary file 1 [file diagnostics-11-01000-s001.zip › Supplementary Table S3.csv]

		FBP						ASIR-V 10						ASIR-V 20						ASIR-V 30						ASIR-V 40						ASIR-V 50						ASIR-V 60						ASIR-V 70
	SSF	Mean	SD	Entropy	MPP	Skewness	Kurtosis	Mean	SD	Entropy	MPP	Skewness	Kurtosis	Mean	SD	Entropy	MPP	Skewness	Kurtosis	Mean	SD	Entropy	MPP	Skewness	Kurtosis	Mean	SD	Entropy	MPP	Skewness	Kurtosis	Mean	SD	Entropy	MPP	Skewness	Kurtosis	Mean	SD	Entropy	MPP	Skewness	Kurtosis	Mean	SD	Entropy	MPP	Skewness	Kurtosis
Patient_01	0	35,33	25,23	3,81	37,96	0,16	0,16	35,16	20,67	3,71	36,92	0,13	0,15	35,1	18,36	3,69	36,27	0,11	0,12	35,17	16,23	3,62	36,2	0,1	0,09	35,19	14,23	3,77	35,65	0,08	0,03	35,1	12,56	3,6	35,1	0,05	0	35,7	11,33	3,48	35,27	0,01	-0,02	35,16	10,21	3,51	35,16	0	0,01
Patient_02	0	31,18	21,8	4,02	35,95	-0,12	-0,25	31,04	18,76	3,88	33,8	-0,08	-0,32	31,16	16,72	3,73	32,83	-0,09	-0,39	31,08	14,78	3,67	31,46	-0,06	-0,44	31,19	12,86	3,64	31,19	-0,09	-0,52	31,16	11,08	3,52	31,16	-0,05	-0,58	31,25	9,92	3,44	31,25	-0,06	-0,59	31,17	8,78	3,27	31,17	-0,06	-0,67
Patient_03	0	39,58	21,17	3,66	40,62	-0,1	0,09	39,33	18,57	3,52	40,25	-0,09	0,1	39,03	16,83	3,59	39,87	-0,13	0,14	39,18	15,13	3,57	39,94	-0,17	0,16	38,97	13,52	3,5	39,64	-0,16	0,09	39,1	12,05	3,38	39,1	-0,14	0,17	38,55	10,84	3,4	38,55	-0,9	0,03	38,52	9,54	3,25	38,52	-0,18	0,1
Patient_04	0	30,76	19,15	3,75	31,99	0,05	-0,08	30,97	17,14	3,63	31,65	0,06	-0,11	31,18	15,62	3,59	31,79	0,06	-0,14	31,22	14	3,63	31,77	0,06	-0,19	31,3	12,67	3,52	31,78	0,06	-0,27	31,37	11,3	3,41	31,79	0,02	-0,3	31,33	10,25	3,33	31,33	-0,03	-0,24	31,64	9,19	3,23	31,64	-0,01	-0,44
Patient_05	0	25,02	24,53	4	32,4	-0,04	-0,52	25	20,28	3,9	29,37	-0,02	-0,53	25,21	18,04	3,8	27,55	-0,01	-0,53	25,33	15,95	3,75	26,79	0,02	-0,52	25,54	13,92	3,6	26,79	0,06	-0,48	25,51	12,23	3,47	25,51	0,1	-0,41	25,61	10,98	3,53	25,61	0,18	-0,38	26,51	10,87	3,4	26,51	0,67	0,6
Patient_06	0	30,56	16,18	3,72	31,66	-0,38	0	30,67	14,3	3,64	31,62	-0,38	-0,14	31,01	12,82	3,47	31,49	-0,4	-0,13	30,57	11,39	3,52	31,39	-0,39	-0,15	31,15	10,1	3,37	31,15	-0,33	-0,4	31,57	8,99	3,21	31,57	-0,32	-0,49	31,49	8,1	3,11	31,49	-0,29	-0,57	31,61	7,19	3,11	31,61	-0,27	-0,65
Patient_07	0	34,69	18,14	3,59	35,46	0,11	-0,44	34,2	13,78	3,43	34,2	0,36	-0,24	34,64	12,06	3,4	34,64	0,31	-0,25	34,54	10,29	3,3	34,94	0,36	-0,08	34,69	8,82	3,18	34,69	0,34	0,14	36,18	7,6	3,05	36,18	-0,02	-0,16	34,5	6,59	2,92	34,5	0,39	0,14	34,61	5,75	3,88	34,61	0,28	0,07
Patient_08	0	26,5	19,96	3,81	30,38	-0,14	-0,36	26,5	18,04	3,67	29,23	-0,09	-0,34	26,44	16,38	3,74	28,53	-0,03	-0,32	26,68	14,81	3,49	27,86	0,01	-0,33	26,67	13,25	3,5	27,39	0,04	-0,33	26,39	11,78	3,44	26,73	0,05	-0,36	26,36	10,7	3,35	26,36	0,19	-0,19	26,16	9,81	3,37	26,16	0,15	-0,14
Patient_09	0	33,45	25,87	3,85	37,74	-0,02	1,02	32,25	23,57	3,86	36,82	-0,25	1,23	32,27	21,44	3,81	35,5	-0,21	1,26	32,25	19,41	3,77	35,17	-0,19	1,27	32,28	17,51	3,74	34,91	-0,16	1,25	32,48	15,59	3,63	34,41	-0,12	1,26	32,4	14,04	3,52	33,34	-0,6	1,29	32,51	12,43	3,45	32,93	0,01	1,16
Patient_10	0	36,17	19,74	3,72	38,77	-0,51	-0,22	35,97	18,04	3,62	37,25	-0,52	-0,19	35,79	16,62	3,62	36,97	-0,53	-0,16	36,14	14	3,35	36,69	-0,55	-0,09	35,81	12,7	3,44	35,81	-0,58	-0,08	35,81	11,69	3,4	35,81	-0,59	-0,12	35,84	10,67	3,4	35,84	-0,58	-0,18	35,51	9,74	3,31	35,51	-0,63	-0,08
Patient_11	0	30,54	22,53	3,47	31,13	0,21	-0,21	30,46	21,54	3,38	30,46	0,23	-0,22	30,57	20,66	3,35	30,57	0,23	-0,21	30,41	19,74	3,3	30,41	0,19	-0,07	30,34	18,84	3,13	30,34	0,18	-0,04	30,21	17,06	3,08	30,21	0,27	-0,01	30,55	17,17	3,01	30,55	0,22	-0,02	30,85	16,49	2,09	30,85	0,15	-0,05
Patient_12	0	36,75	10,4	2,68	36,75	-0,14	-0,95	36,29	8,89	2,73	36,29	-0,12	-1	36,07	8,02	2,76	36,07	-0,13	-0,97	36	7,07	2,83	36	-0,1	-1,05	35,79	6,26	2,67	35,79	-0,14	-0,92	35,39	5,52	2,8	35,39	-0,01	-1,03	35,21	4,82	2,63	35,21	-0,05	-0,91	34,96	4,21	2,34	34,96	0,17	-0,98
Patient_13	0	37,84	16,33	3,64	37,84	0,32	0,37	37,73	14,72	3,51	37,73	0,35	0,38	37,45	13,41	3,41	37,45	0,4	0,44	37,5	12,11	3,34	37,5	0,37	0,5	37,3	10,87	3,37	37,3	0,37	0,47	37,25	9,77	3,19	37,25	0,42	0,64	36,73	8,71	3,1	36,73	0,43	0,55	36,47	7,62	3,08	36,47	0,5	0,79
Patient_14	0	33,76	19,64	3,74	34,72	0,18	-0,54	33,48	17,33	3,71	34,36	0,19	-0,45	33,76	15,65	3,72	34,18	0,19	-0,4	33,78	14,07	3,63	33,78	0,21	-0,31	33,51	12,59	3,61	33,51	0,18	-0,32	33,57	11,07	3,53	33,57	0,17	-0,27	34,03	10,06	3,41	34,03	0,17	-0,24	34,16	8,87	3,32	34,16	0,09	-0,16
Patient_15	0	39,53	20,29	3,69	40,87	0,37	-0,16	39,13	17,44	3,66	39,13	0,41	-0,1	38,77	15,65	3,61	38,77	0,36	-0,16	38,61	13,93	3,52	38,61	0,35	-0,21	38,58	12,29	3,38	38,58	0,33	-0,26	38,2	10,09	3,45	38,2	0,32	-0,35	37,67	9,92	3,32	37,67	0,24	-0,44	37,53	8,98	3,22	37,53	0,23	-0,5
Patient_16	0	34,21	15,8	3,8	34,52	0,32	-0,16	34,23	14,47	3,7	34,23	0,31	-0,15	34,41	13,22	3,66	34,41	0,33	-0,22	34,28	12,18	3,57	34,58	0,33	-0,1	34,31	10,98	3,51	34,31	0,32	-0,19	34,41	9,87	3,49	34,41	0,34	-0,23	34,15	9,1	3,44	34,15	0,31	-0,2	34,08	8,12	3,37	34,08	0,32	-0,17
Patient_17	0	30,86	22,71	3,57	31,99	-0,51	0,32	30,33	21,1	3,44	30,69	-0,44	0,15	30,2	20,04	3,36	30,52	-0,42	0,13	30,23	19,11	3,33	30,23	-0,44	0,14	30,33	18,2	3,26	30,33	-0,5	0,23	30,34	17,39	3,2	30,34	-0,52	0,31	30,34	16,82	3,13	30,34	-0,51	0,23	30,22	16,06	3,05	30,22	-0,48	0,06
Patient_18	0	37,61	15,99	3,72	38,02	0,09	-0,4	37,14	12,49	3,54	37,14	0,07	-0,56	37,12	11	3,57	37,12	0,06	-0,53	37,11	9,82	3,5	37,11	0,02	-0,59	37,36	8,73	3,38	37,36	-0,03	-0,63	37,43	7,56	3,29	37,43	0,01	-0,65	37,48	6,81	3,18	37,48	-0,04	-0,68	37,45	6,16	3,13	37,45	-0,07	-0,73
Patient_19	0	34,35	23,99	4,18	38,66	-0,48	0,39	33,26	19,95	4,04	35,88	-0,39	0,34	33,3	22,92	3,98	35,42	-0,38	0,3	33,35	21,04	3,91	34,62	-0,36	0,28	33,57	19,29	3,82	34,09	-0,35	0,21	33,55	17,54	3,72	34,01	-0,35	0,21	33,48	16,23	3,62	33,7	-0,34	0,21	33,42	14,87	3,52	33,42	-0,27	0,05
Patient_20	0	34,05	21,74	4,03	36,79	-0,11	-0,33	33,93	18,77	3,8	35,39	-0,08	-0,34	33,94	16,75	3,84	34,63	-0,05	-0,36	34,01	14,85	3,79	34,33	-0,04	-0,35	34,63	13,13	3,76	34,03	-0,04	-0,41	33,99	11,54	3,62	33,99	-0,04	-0,42	34,01	10,45	3,49	34,01	-0,06	-0,39	34,03	9,36	3,37	34,03	-0,07	-0,44
Patient_21	0	33,07	19,03	3,96	34,86	-0,16	-0,32	33,08	16,87	3,89	34,1	-0,17	-0,31	33,22	14,5	3,81	33,86	-0,14	-0,12	32,92	13,33	3,71	33,24	-0,12	-0,18	32,77	11,74	3,64	33,06	-0,18	-0,1	33,13	10,29	3,51	33,13	-0,14	0,03	32,92	9,26	3,37	32,92	-0,16	-0,03	32,94	8,37	3,32	32,94	-0,17	0
Patient_22	0	23,38	31,02	4,23	48,31	-0,01	-0,27	22,02	24,82	4,11	44,84	-0,07	-0,05	21,89	22,26	3,99	43,8	-0,05	-0,06	21,81	19,94	4,01	43,21	-0,03	-0,09	21,69	17,75	3,87	42,05	-0,02	-0,15	21,52	15,75	3,81	41,84	0,01	-0,18	21,29	14,38	3,75	41,29	0,03	-0,31	21,32	13,08	3,78	41,32	0,06	-0,37
Patient_23	0	32,65	28,01	4,23	38,43	0,02	-0,61	32,65	24,12	4,21	37,22	0,02	-0,48	32,65	22,11	4,1	34,94	0,02	-0,43	32,69	20,13	4,13	34,33	0,02	-0,39	32,75	18,29	4	34,03	0,01	-0,31	32,8	16,61	3,95	33,35	0,01	-0,28	34,08	15,61	3,92	34,36	0,06	-0,35	32,88	13,78	3,06	43,13	-0,02	-0,25
Patient_24	0	29,4	22,39	4,22	33,03	0,11	0,24	29,41	18,64	4,08	32,06	0,15	0,18	29,45	16,55	3,94	30,69	0,18	0,17	29,46	14,64	3,87	29,96	0,2	0,14	29,54	12,9	3,79	29,7	0,22	0,12	30,3	12,36	3,71	30,52	0,23	0,79	29,74	10,19	3,61	29,74	0,26	0,09	29,73	9,09	3,43	29,73	0,28	0,07
Patient_25	0	34,99	26,15	3,65	35,42	0,09	-0,52	35,02	24,98	3,58	35,43	0,07	-0,52	35,48	23,48	3,67	35,48	-0,04	-0,3	35,29	22,25	3,52	35,29	-0,03	-0,26	34,9	20,97	3,49	34,9	0	-0,21	34,9	19,05	3,4	34,9	0,03	-0,2	35,02	18,72	3,36	35,02	-0,06	-0,36	34,93	17,7	3,3	34,93	-0,03	-0,3
Patient_26	0	32,84	20,62	4,03	35,28	-0,02	-0,16	32,35	17,36	3,95	33,63	-0,01	-0,22	32,15	15,38	3,8	33	0,06	-0,21	32,2	13,79	3,8	32,46	0,04	-0,28	31,87	12,1	3,64	31,87	0,06	-0,3	31,86	10,52	3,58	31,86	0,09	-0,3	32,22	9,51	3,45	32,22	0,18	-0,23	32,24	8,61	3,09	32,24	0,2	-0,15
Patient_27	0	34,63	24,43	3,75	34,63	-0,27	-0,52	35,25	25,84	3,82	35,25	-0,28	-0,47	35,2	23,91	3,73	35,2	-0,3	-0,44	34,65	22,35	3,57	34,65	-0,29	-0,43	34,69	20,69	3,37	34,69	-0,29	-0,36	34,76	19,14	3,42	34,76	-0,28	-0,38	34,78	18,19	3,31	34,78	-0,3	-0,43	34,81	17,13	3,2	34,81	-0,31	-0,34
Patient_28	0	32,6	22,18	4,09	35,07	0,21	-0,15	32,37	19,41	4,1	33,74	0,24	-0,14	32,31	17,59	3,98	33,17	0,26	-0,17	32,29	15,91	3,94	32,7	0,28	-0,16	32,11	14,23	3,84	32,31	0,29	-0,21	31,99	12,74	3,73	31,99	0,3	-0,26	32,02	11,6	3,68	32,02	0,29	-0,29	32,03	10,51	3,6	32,03	0,29	-0,36
Patient_29	0	34,61	20,9	3,92	36,89	0,1	-0,56	33,79	17,6	3,73	34,24	0	-0,7	33,69	15,7	3,69	34,1	-0,04	-0,66	33,23	13,88	3,66	33,73	-0,04	-0,61	33,82	12,28	3,62	33,82	-0,07	-0,64	34,01	10,8	3,48	34,01	-0,15	-0,51	33,99	9,66	3,37	33,99	-0,09	-0,53	34,12	8,48	3,26	34,12	-0,05	-0,72
Patient_30	0	28,65	27,72	3,98	39,2	0,08	-0,29	28,86	25,93	3,98	39,35	0,09	-0,29	28,54	24,54	3,82	38,54	0,11	-0,29	28,86	23,13	3,7	38,86	0,12	-0,34	28,48	21,88	3,67	38,48	0,14	-0,34	28,03	20,68	3,63	38,03	0,14	-0,37	28,23	19,65	3,54	38,23	0,19	-0,37	28,15	18,6	3,41	38,15	0,19	-0,39
Patient_31	0	28,3	20,73	4,08	33,23	-0,42	-0,1	28,26	18,15	3,98	31,62	-0,42	-0,08	28,44	16,21	3,88	30,13	-0,43	-0,09	28,37	14,34	3,77	29,43	-0,41	-0,1	28,47	12,64	3,67	29,21	-0,4	-0,11	28,54	11,18	3,51	29,18	-0,39	-0,19	28,75	10,04	3,52	28,75	-0,39	-0,15	28,86	8,9	3,47	28,86	-0,38	-0,21
Patient_32	0	17,9	26,31	3,94	22,03	0,06	0,03	17,85	24,69	3,86	21,02	0,04	0,04	18,01	23,24	3,77	20,2	0,02	0,03	18	21,87	3,69	19,6	-0,01	0,02	18,09	20,55	3,56	19,39	-0,02	-0,05	28,24	19,34	3,49	19,16	-0,02	-0,13	18,26	18,41	3,43	18,75	-0,07	-0,07	18,27	17,53	3,35	18,39	-0,08	-0,14
Patient_33	0	29,99	21,04	3,94	33,73	0,18	0,35	30,07	18,47	3,87	32,4	0,17	0,31	30,34	16,7	3,76	31,77	0,22	0,32	30,63	14,86	3,58	31,59	0,23	0,29	30,48	13,2	3,66	30,79	0,19	0,26	30,32	11,54	3,6	30,32	0,17	0,22	30,59	10,31	3,51	30,59	0,17	0,13	30,83	9,03	3,34	30,83	0,08	0,21
Patient_34	0	31,64	24,09	4,06	37,03	0	-0,69	31,6	21,34	4,07	35,65	-0,03	-0,66	31,44	19,22	3,98	33,72	-0,02	-0,62	31,45	17,01	3,79	32,88	-0,02	-0,56	31,33	15,43	3,82	32,01	-0,07	-0,56	31,48	13,62	3,76	31,8	-0,13	-0,51	32,31	12,02	3,59	32,31	-0,08	-0,47	32,44	10,59	3,45	32,44	-0,09	-0,46
Patient_35	0	35,89	17,75	3,74	37,65	0,03	0,56	35,88	15,34	3,57	36,65	0,03	0,53	35,89	13,61	3,62	35,89	0,01	0,53	35,99	11,97	3,57	35,99	0	0,44	35,93	10,6	3,41	35,93	0,01	0,39	35,74	9,2	3,31	35,74	0,05	0,38	35,9	8,54	3,22	35,9	0,06	0,26	35,8	7,85	3,19	39,8	0,02	0,18
Patient_36	0	36,11	18,63	4	36,99	0,05	0,02	35,82	16,88	3,86	36,63	0,06	0,11	35,67	15,25	3,81	35,18	0,05	0,06	35,43	13,99	3,8	35,68	0,02	0,03	35,76	12,36	3,63	35,76	0,08	0,23	35,79	11	3,59	35,79	0,05	0,23	35,75	10,04	3,52	35,75	0,08	0,14	35,42	9,02	3,45	35,42	0,13	0,18
Patient_37	0	26,76	24,43	3,98	30,17	0,48	1,12	26,7	21,84	3,84	29,18	0,49	1,09	26,82	19,72	3,79	28,78	0,5	1,12	26,91	17,85	3,75	28,43	0,5	1,12	26,99	15,99	3,68	28,37	0,5	1,16	27,05	14,19	3,61	27,74	0,51	1,15	27,28	12,75	3,56	27,89	0,58	1,22	27,46	11,3	3,51	27,75	0,64	1,28
Patient_38	0	26,82	23,47	4,1	32,43	0,07	0,58	26,77	20,14	3,94	30,33	0,02	0,5	26,85	18,02	3,96	29,01	0,02	0,5	26,88	16,15	3,88	28,63	0	0,49	26,96	14,41	3,84	28,15	-0,03	0,47	27	12,66	3,71	27,67	-0,02	0,31	27,13	11,53	3,62	27,74	0,02	0,4	27,05	10,3	3,57	27,25	0,06	0,44
Patient_39	0	34,07	20,81	4,03	36,43	0,03	0,72	33,77	18,12	3,99	35,58	0,04	0,66	33,72	16,34	3,89	34,62	0,05	0,6	33,75	14,69	3,85	34,56	0,03	0,55	33,72	13,13	3,72	33,98	0,02	0,51	33,55	11,6	3,69	33,55	0,01	0,5	33,6	10,49	3,56	33,6	-0,06	0,42	33,66	9,34	3,46	33,66	-0,13	0,4
Patient_40	0	32,85	16,65	3,97	33,64	0,11	-0,36	33,05	15,61	3,88	33,56	0,08	-0,28	32,83	13,72	3,73	33,07	0,09	-0,25	33,02	12,09	3,68	33,02	0,04	-0,19	33,05	10,45	3,51	33,05	0,06	-0,04	33,26	8,93	3,41	33,26	0,09	0,02	33,03	8,13	3,29	33,03	0,05	-0,02	33,21	7,21	3,25	33,21	0,12	-0,04
Patient_41	0	25,95	18,52	3,74	38,45	0,09	-0,55	26,07	16,62	3,73	37,7	0,11	-0,59	26,23	15,43	3,69	36,91	0,17	-0,54	26,66	13,93	3,62	37,02	0,19	-0,43	26,67	12,33	3,57	36,98	0,24	-0,42	26,68	10,85	3,48	36,97	0,2	-0,41	26,34	9,83	3,44	36,61	0,18	-0,24	26,46	8,93	3,32	36,46	0,22	-0,24
Patient_42	0	35,59	24,14	4,01	40,27	-0,43	-0,1	35,27	19,86	3,9	38,4	-0,42	-0,1	35,18	17,79	3,86	36,68	-0,37	-0,13	35,17	15,88	3,82	36,2	-0,34	-0,12	35,09	14,1	3,68	35,4	-0,28	-0,15	35,25	12,6	3,56	35,25	-0,21	-0,15	35,34	11,46	3,56	35,34	-0,12	-0,22	35,3	10,55	3,49	35,3	-0,06	-0,31
Patient_43	0	35,88	21,95	3,95	38,24	0,18	0,76	35,39	17,9	3,88	36,77	0,2	0,92	35,52	15,86	3,74	36,48	0,17	0,98	35,89	14	3,7	36,49	0,19	1,1	35,71	12,19	3,61	35,99	0,15	1,18	35,28	10,67	3,52	35,28	0,19	1,13	35,45	9,55	3,41	35,45	0,22	1,11	35,22	8,41	3,28	35,22	0,2	1,13
Patient_44	0	32,98	24,77	4,16	36,55	0,57	0,46	32,97	21,29	3,99	34,58	0,52	0,31	32,99	19,43	4,01	33,76	0,54	0,29	33,11	17,64	3,97	33,61	0,53	0,25	33,12	16,04	3,88	33,12	0,54	0,18	33,15	14,42	3,83	33,15	0,54	0,11	33,08	13,23	3,73	33,08	0,58	0,12	33,01	12,14	3,63	33,01	0,59	0
Patient_45	0	36,14	14,45	3,46	36,14	-0,34	-0,58	34,11	14,01	3,43	34,11	-0,25	-0,83	34,16	12,66	3,39	34,16	-0,26	-0,81	34,3	11,33	3,35	34,3	-0,26	-0,78	34,5	10,19	3,22	34,5	-0,28	-0,72	34,38	9,13	3,25	34,38	-0,26	-0,73	34,5	8,23	3,07	34,5	-0,34	-0,7	34,67	7,33	2,87	34,67	-0,33	-0,67
Patient_46	0	35,67	27,66	4,03	39,86	0,25	-0,4	35,63	22,94	4	38,01	0,2	-0,46	35,69	20,47	3,86	37,05	0,19	-0,48	35,73	18,19	3,89	36,56	0,17	-0,5	35,85	15,96	3,83	36,24	0,14	-0,51	35,76	13,97	3,61	35,76	0,08	-0,52	35,97	12,52	3,59	35,97	0,07	-0,54	35,89	11,25	3,54	35,89	0,07	-0,54
Patient_47	0	32,44	19,07	3,65	34,13	-0,17	-0,44	32,46	16,53	3,63	33,53	-0,16	-0,33	32,56	14,83	3,47	33,51	-0,15	-0,31	32,54	13,29	3,53	33,41	-0,11	-0,14	32,91	11,73	3,52	32,91	-0,12	-0,05	32,83	10,43	3,48	32,83	-0,01	0,15	33,03	9,25	3,28	33,03	0,01	0,06	33,21	8,41	3,31	33,21	-0,03	0,02
Patient_48	0	23,78	19,34	3,93	27,56	0,18	-0,04	23,85	17,17	3,92	26,69	0,17	-0,12	24,07	15,34	3,84	25,45	0,17	-0,16	24,12	13,62	3,7	24,92	0,15	-0,24	24,26	12,08	3,66	24,97	0,1	-0,3	24,39	10,67	3,56	24,6	0,08	-0,42	24,74	9,6	3,5	24,74	0,06	-0,44	24,5	9,3	3,39	24,5	-0,14	-0,61
Patient_49	0	40,6	14,94	3,75	40,6	-0,01	-0,31	40,76	13,57	3,59	40,76	0,01	-0,4	40,62	12,4	3,51	40,62	0,01	-0,32	40,45	11,33	3,52	40,45	0,05	-0,35	40,18	10,24	3,51	40,18	0	-0,35	39,97	9,16	3,38	39,97	0,05	-0,37	40,02	8,43	3,3	40,02	0,08	-0,35	39,92	7,48	3,25	39,92	0,13	-0,32
Patient_50	0	36,96	19,29	3,91	38,64	-0,15	-0,66	37,17	16,69	3,82	37,17	-0,09	-0,57	37,1	15,07	3,68	37,1	-0,03	-0,56	37,04	13,57	3,68	37,04	0,04	-0,47	37,16	12,01	3,52	37,16	0,1	-0,41	37,13	10,78	3,54	37,13	0,17	-0,35	37,11	9,89	3,45	37,11	0,21	-0,28	36,97	9,08	3,46	36,97	0,23	-0,33
Patient_51	0	35,57	23,09	3,95	39,33	-0,12	0,16	35,27	19,68	3,81	37,66	-0,09	0,17	35,23	17,72	3,79	36,6	-0,07	0,18	35,29	15,92	3,7	36,51	-0,08	0,16	35,66	14,28	3,67	35,66	-0,05	0,1	35,18	12,85	3,6	35,18	-0,04	0,08	35,14	11,73	3,56	35,14	-0,02	0,11	35,14	10,67	3,51	35,14	-0,04	0,12
Patient_52	0	34,75	29,71	3,39	34,75	0,08	-0,72	34,55	29,16	3,17	34,55	0,1	-0,55	34,42	28,25	3,16	34,42	0,06	-0,49	34,39	27,53	3,19	34,39	0,07	-0,3	34,61	26,69	3,09	34,61	0,12	-0,46	34,65	25,77	2,93	34,65	0,09	-0,37	34,58	25,2	2,87	34,58	0	-0,44	34,57	24,57	2,75	34,57	0	-0,4
Patient_53	0	34,64	13,88	3,63	34,64	0,06	-0,53	34,54	12,55	3,61	34,54	0,08	-0,47	34,96	11,6	3,48	34,96	0,08	-0,43	34,89	10,48	3,42	34,89	0,08	-0,4	34,88	9,54	3,35	34,88	0,1	-0,41	34,62	8,53	3,29	34,62	0,14	-0,44	35,04	7,51	3,22	35,04	0,18	-0,58	34,68	6,6	3,12	34,68	0,16	-0,44
Patient_54	0	38,2	17,95	3,79	38,73	0,26	-0,49	38,28	16,01	3,75	38,74	0,27	-0,49	38,28	14,51	3,69	38,28	0,28	-0,53	38,56	12,86	3,58	38,56	0,29	-0,51	39,35	11,35	3,5	39,35	0,28	-0,56	38,98	10,06	3,46	38,98	0,29	-0,46	38,95	9,01	3,42	38,95	0,29	-0,4	38,99	7,87	3,26	38,99	0,3	-0,38
Patient_55	0	31,55	21,74	3,81	32,97	0,48	-0,5	31,75	19,5	3,78	32,63	0,47	-0,48	31,47	17,39	3,78	31,47	0,5	-0,45	31,58	15,48	3,7	31,58	0,48	-0,5	31,55	13,57	3,49	31,55	0,47	-0,47	31,56	11,94	3,46	31,56	0,48	-0,48	30,96	10,96	3,45	30,96	0,47	-0,33	30,68	9,66	3,37	30,68	0,51	-0,24
Patient_56	0	32,13	25,28	3,67	33,01	0,03	-0,27	32,17	24,04	3,66	32,17	0,11	-0,43	32,15	22,34	3,61	31,15	0,08	-0,3	32,8	20,9	3,36	32,8	0,13	-0,12	32,62	19,51	3,41	32,62	0,13	-0,17	32,81	16,27	3,28	32,81	0,32	-0,12	32,65	17,46	3,18	32,65	0,27	-0,18	32,66	16,67	3,14	32,66	0,26	-0,13
Patient_57	0	36,67	23,36	4,11	37,76	0,36	-0,36	35,98	19,44	3,85	35,98	0,38	-0,33	35,76	17,35	3,88	35,76	0,37	-0,36	35,5	15,34	3,67	35,5	0,37	-0,4	34,93	13,36	3,69	34,93	0,38	-0,37	34,43	11,69	3,63	34,43	0,39	-0,42	34,16	10,56	3,49	34,16	0,42	-0,34	34,21	9,4	3,43	34,21	0,35	-0,41
Patient_58	0	34,9	33,14	3,71	34,9	0,28	-0,5	34,91	32	3,68	34,91	0,3	-0,53	35,05	31,06	3,61	35,05	0,32	-0,52	34,95	30,1	3,55	34,95	0,31	-0,52	35,49	29,2	3,47	35,49	0,27	-0,53	35,38	28,36	3,37	35,38	0,28	-0,55	35,46	27,51	3,26	35,46	0,25	-0,62	35,52	26,85	3,16	35,52	0,25	-0,62
Patient_59	0	29,45	20,87	3,96	33,67	-0,48	-0,29	29,39	17,51	3,68	31,95	-0,47	-0,26	29,49	15,54	3,7	31,76	-0,48	-0,27	29,55	13,71	3,68	30,59	-0,48	-0,29	29,62	12,03	3,58	29,94	-0,49	-0,3	29,77	10,26	3,48	29,77	-0,38	-0,42	30,01	9,46	3,3	30,01	-0,49	-0,31	30,29	8,34	3,34	30,29	-0,45	-0,45
Patient_60	0	33,45	17,6	3,57	33,45	0,87	2,29	33,71	15,3	3,6	33,71	0,89	2,34	33,92	14,01	3,68	33,92	0,81	1,92	33,54	13,39	3,59	33,54	0,52	1,34	33,71	10,9	3,41	33,71	0,78	1,81	34,15	9,6	3,41	34,15	0,75	1,74	34,35	8,61	3,34	34,35	0,73	1,65	34,27	7,72	3,19	34,27	0,75	1,92
Patient_61	0	32,48	21,03	3,91	35,09	0,07	-0,24	32,41	18,29	3,8	33,86	0,07	-0,23	32,42	16,2	3,75	33,3	0,08	-0,27	32,39	14,37	3,59	32,83	0,09	-0,27	32,43	12,49	3,62	32,84	0,14	-0,19	33,02	11,04	3,39	33,02	0,12	-0,17	32,94	9,8	3,26	32,94	0,1	-0,06	32,81	8,64	3,23	32,81	0,08	-0,1
Patient_62	0	36,73	16,74	3,84	37,04	0,02	-0,28	36,84	16,37	3,92	37,45	-0,12	-0,16	36,81	14,37	3,79	37,11	-0,14	-0,12	36,72	12,64	3,67	36,98	-0,14	-0,16	36,74	10,98	3,59	36,74	-0,17	-0,12	36,46	9,55	3,51	36,46	-0,2	-0,12	36,7	8,68	3,45	36,7	-0,31	-0,01	36,59	7,81	3,36	36,59	-0,3	-0,01
Patient_63	0	32,96	18,59	3,87	33,66	0,14	-0,31	32,72	16,33	3,83	33,35	0,11	-0,33	32,68	14,68	3,76	32,68	0,09	-0,36	32,59	13,08	3,62	32,59	0,09	-0,32	32,42	11,53	3,54	32,42	0,09	-0,26	32,33	10,14	3,44	32,33	0,06	-0,23	32,32	9,19	3,35	32,32	0,06	-0,18	32,27	8,22	3,21	32,27	0,05	-0,25
Patient_64	0	29,7	22,69	4,09	33,46	0,03	0,28	29,62	19,59	3,98	31,69	0,05	0,2	29,7	17,63	3,89	30,89	0,06	0,09	29,65	15,7	3,89	30,71	0,06	0,1	29,36	13,98	3,76	29,87	0,06	0,04	29,58	12,28	3,73	29,84	0,06	-0,07	29,7	11,03	3,56	29,93	-0,01	-0,04	29,98	9,91	3,5	39,98	-0,03	-0,08
Patient_65	0	29,57	21,55	4,01	34,08	0,32	-0,26	29,54	17,4	3,8	31,17	0,19	-0,31	29,38	15,71	3,81	30,28	0,06	-0,22	29,7	14,26	3,73	30	0,13	-0,35	29,85	12,94	3,63	29,85	0,08	-0,33	29,85	11,38	3,56	29,85	0,04	-0,27	29,74	10,39	3,46	29,74	0,03	-0,27	29,62	9,35	3,43	29,62	0,04	-0,19
Patient_66	0	29,64	17,45	3,81	31,17	0,13	-0,55	29,54	15,09	3,67	29,92	0,17	-0,56	29,27	13,22	3,57	29,6	0,15	-0,58	29,63	11,56	3,57	29,63	0,13	-0,53	30,03	10,25	3,41	30,03	0,1	-0,44	30,18	8,74	3,39	30,18	0,13	-0,32	30,74	7,86	3,31	30,74	0,18	-0,53	30,61	6,92	3,13	30,61	0,18	-0,41
Patient_67	0	38,19	19,63	3,87	39,33	0	0,06	38,38	17,26	3,93	39,08	0,03	0,17	38,41	15,48	3,82	38,41	0,05	0,17	38,37	13,8	3,73	38,37	0,07	0,16	38,43	12,23	3,62	38,43	0,11	0,16	38,44	10,8	3,57	38,44	0,15	0,15	37,83	10,13	3,45	37,83	0,02	0,27	38,25	8,74	3,37	38,25	0,11	0,04
Patient_68	0	31,95	25,77	4,15	38,27	-0,04	-0,49	31,91	21,96	4,05	34,66	-0,03	-0,54	31,89	19,63	4	34,36	-0,05	-0,55	31,82	17,43	3,93	32,72	-0,06	-0,6	32	15,47	3,87	32,3	-0,08	-0,61	32,38	13,7	3,72	32,63	-0,08	-0,66	31,98	12,46	3,68	31,98	-0,1	-0,61	32,03	11,16	3,63	32,03	-0,11	-0,65
Patient_69	0	34,5	17,19	3,92	36,25	-0,38	-0,17	34,87	15,66	3,78	36,23	-0,43	-0,15	34,7	14,04	3,76	35,31	-0,4	-0,14	34,79	12,59	3,7	35,09	-0,39	-0,05	34,48	11,27	3,59	34,48	-0,4	-0,01	34,22	9,92	3,5	34,22	-0,4	0,02	34,23	9,05	3,46	34,23	-0,35	0	34,42	8,09	3,34	34,42	-0,31	-0,01
Patient_70	0	34,5	21,03	3,93	36,12	0,26	-0,37	34,56	17,27	3,7	34,97	0,25	-0,37	34,38	15,25	3,73	34,75	0,26	-0,37	34,09	13,35	3,62	34,09	0,26	-0,35	34,22	11,69	3,53	34,22	0,26	-0,4	34,54	10,05	3,44	34,54	0,27	-0,36	34,37	9,14	3,36	34,37	0,24	-0,38	34,23	8,21	3,33	34,23	0,23	-0,38
Patient_01	2	2,1	57,04	4,24	41,41	-0,09	0,47	2,92	49,29	4,11	37,17	-0,07	0,61	2,99	45,44	3,99	32,95	-0,08	0,62	3,26	41,38	4,01	29,92	-0,08	0,64	3,54	37,91	3,95	26,82	-0,09	0,65	3,63	31,61	4,05	24,76	-0,09	0,7	3,8	31,65	4,01	23,24	-0,15	0,63	3,92	29,17	3,97	22,15	-0,16	0,65
Patient_02	2	4,42	30,45	4,05	27,46	0,31	-0,2	4,63	27,01	3,9	25,21	0,3	-0,23	4,81	24,74	3,85	23,2	0,27	-0,21	4,81	22,64	3,82	20,77	0,26	-0,28	4,88	20,18	3,79	19,25	0,22	-0,41	4,88	18,13	3,8	17,75	0,27	-0,37	5,31	16,7	3,72	16,36	0,25	-0,27	5,06	15,26	3,57	14,41	0,27	-0,33
Patient_03	2	9,22	31,77	3,74	30,96	0,23	-0,69	8,93	28,92	3,84	28,08	0,19	-0,74	8,4	26,96	3,72	27,16	0,16	-0,8	8,6	25,05	3,66	24,82	0,08	-0,89	8,27	23,16	3,65	24,73	0,08	-0,95	8,6	22,15	3,74	24,33	0,1	-0,98	7,58	20,66	3,64	21,72	0,08	-1,05	7,5	18,56	3,62	20,36	-0,2	-1,11
Patient_04	2	-11,08	38,47	4,03	32,77	0,28	-0,72	-10,32	35,88	4	30,73	0,28	-0,76	-9,39	34,17	3,96	29,77	0,28	-0,77	-8,93	31,99	3,99	26,61	0,28	-0,76	-8,76	30,27	3,9	23,29	0,23	-0,8	-7,97	28,25	3,81	21,88	0,13	-0,82	-7,46	26,77	3,97	20,91	0,17	-0,84	-6,64	25,03	3,91	19,13	0,14	-0,81
Patient_05	2	-1,21	37,33	4,19	32,26	0,35	-0,17	-0,87	33,86	4,17	31,08	0,4	-0,21	-0,78	31,62	4,12	29,78	0,43	-0,19	-0,8	29,23	3,97	28,16	0,47	-0,15	-0,61	27,2	3,85	25,73	0,49	-0,16	-0,73	25,26	3,96	25,01	0,52	-0,15	-0,55	23,59	3,98	23,28	0,55	-0,02	2,09	28,36	3,98	29,64	0,97	0,46
Patient_06	2	-2,97	35,42	4,05	27,5	-0,2	-0,83	-2,57	32,66	4,08	25,5	-0,15	-0,82	-2,2	30,54	4,02	23,43	-0,18	-0,84	-1,95	27,78	3,89	20,81	-0,18	-0,83	-1,16	25,61	3,92	20,4	-0,14	-0,87	-0,36	23,74	3,95	19,14	-0,17	-0,86	-0,38	21,82	3,91	18,09	-0,13	-0,86	-0,02	19,78	3,86	16,94	-0,9	-0,91
Patient_07	2	-0,59	23,01	3,68	21,38	0,24	-1,02	-0,83	18,92	3,49	17,23	0,4	-0,95	-0,52	17,16	3,43	16,54	0,37	-1,05	-0,32	16,43	3,6	15,38	0,29	-1,14	-1,18	14,47	3,46	12,13	0,23	-1,16	-4,09	12,12	3,29	10,05	0,41	-0,53	-1,48	12,26	3,33	10,58	0,32	-1,03	-1,31	11,24	3,49	10,17	0,39	-0,99
Patient_08	2	-6,5	39,17	4,08	26,09	0,11	-0,3	-6,08	36,52	4,13	25,6	0,12	-0,32	-5,93	34,62	4,12	24,71	0,12	-0,4	-5,4	32,27	4,01	23,93	0,14	-0,42	-4,62	30,2	4,04	22,93	0,13	-0,45	-4,56	27,84	3,93	20,99	0,1	-0,49	-4,37	25,45	3,9	18,89	0,05	-0,68	-4,86	23,91	3,85	17,26	0,01	-0,6
Patient_09	2	-1	39,78	4,05	33,14	0,34	-0,08	-2,85	40,7	4,05	31,58	0,16	-0,5	-2,42	38,68	4,02	30,99	0,19	-0,5	-2,02	36,84	4,05	30,55	0,19	-0,56	-1,37	34,91	3,93	29,63	0,21	-0,62	-0,69	33,01	4,01	27,94	0,23	-0,64	-0,55	31,42	4,12	29,06	0,25	-0,67	0,19	29,27	3,99	26,53	0,3	-0,66
Patient_10	2	0,47	57,6	4,04	35,7	-0,62	-0,36	0,5	53,8	4,06	33,41	-0,63	-0,34	0,43	50,97	4,01	31,26	-0,62	-0,33	1	45,68	3,94	29,72	-0,64	-0,39	0,66	42,82	3,97	28,32	-0,63	-0,41	0,63	40,81	3,92	27,05	-0,64	-0,44	0,99	38,26	3,92	25,7	-0,64	-0,45	0,79	36,13	3,82	22,76	-0,64	-0,47
Patient_11	2	4,48	24,97	3,76	24,74	0,12	-1,13	4,06	23,85	3,75	23,43	0,1	-1,16	4,28	22,99	3,69	22,98	0,07	-1,14	3,72	22	3,64	21,5	0,07	-1,11	3,43	20,76	3,61	19,6	0,06	-1,14	3,32	19,93	3,66	18,77	0,06	-1,1	3,61	19,55	3,51	19,43	0,03	-1,06	3,9	18,4	3,52	15,13	0,6	-1,01
Patient_12	2	15,21	24,27	3,08	25,64	-0,67	-0,33	15	23,39	3,18	25,05	-0,63	-0,4	15	22,89	3,23	24,82	-0,61	-0,45	15,68	22,5	3,13	25,32	-0,6	-0,53	16,25	22,56	2,97	25,91	-0,57	-0,62	14,5	22,37	2,97	26,3	-0,42	-0,77	14,43	21,11	3,13	25,55	-0,36	-0,79	14,14	21,13	2,97	22,12	-0,42	-0,83
Patient_13	2	13,5	44,38	3,88	40,17	0,16	-0,71	14,2	41,27	3,92	39,01	0,17	-0,72	14,01	39,16	3,88	37,47	0,19	-0,71	14,66	36,98	3,9	36,71	0,24	-0,65	14,73	34,89	3,86	35,5	0,26	-0,63	14,6	33,1	3,82	33,45	0,24	-0,65	14,25	31,54	3,82	32,96	0,27	-0,61	14,16	29,29	3,84	29,77	0,25	-0,6
Patient_14	2	7,07	25,33	3,95	31,01	-0,33	-0,17	7,17	23,43	3,95	29,65	-0,33	-0,25	7,86	22,21	3,85	29,75	-0,39	-0,29	7,8	21,07	3,85	28,77	-0,38	-0,36	7,3	19,47	3,77	28,42	-0,39	-0,43	7,42	18,12	3,84	27,79	-0,39	-0,49	7,8	17,49	3,78	27,2	-0,4	-0,42	7,74	16,6	3,65	26,26	-0,53	-0,35
Patient_15	2	17,91	43,4	3,86	51,77	-0,06	-0,8	17,23	39	3,88	48,43	-0,04	-0,71	16,13	36,39	3,85	41,83	-0,02	-0,72	15,55	33,9	3,74	41,89	0	-0,71	15,33	31,3	3,85	39,46	-0,02	-0,71	14,97	29,29	3,8	35,15	-0,02	-0,65	14,11	27,34	3,87	33,64	-0,06	-0,78	13,66	25,38	3,86	25,83	-0,05	-0,84
Patient_16	2	0,29	31,29	4,12	23,2	-0,17	0,18	0,4	30,28	4,13	21,36	-0,22	0,25	0,72	29,12	4,17	20,8	-0,3	0,26	0,99	28,11	4,06	19,84	-0,38	0,36	0,88	26,63	4,03	18,47	-0,36	0,34	0,96	25,17	4,03	17,65	-0,29	0,39	0,87	24,53	3,85	17,31	-0,31	0,43	0,79	23,25	3,98	16,31	-0,27	0,56
Patient_17	2	-2,1	25,41	4	39,39	0,09	-0,39	-2,55	23,21	3,97	38,14	0,15	-0,32	-2,43	21,52	3,91	37,55	0,17	-0,31	-2,23	20,45	3,87	35,88	0,14	-0,28	-2,18	19,15	3,79	34,79	0,15	-0,3	-1,96	18,18	3,79	34,75	0,04	-0,29	-1,96	17,39	3,72	34,07	0,03	-0,35	-2,01	16,17	3,74	33,22	-0,01	-0,35
Patient_18	2	-1,37	34,94	4,12	26,06	0,25	-0,4	-0,61	30,82	4	23,74	0,17	-0,5	-0,24	28,63	4,09	23,31	0,16	-0,48	-0,13	27,01	4,03	21,93	0,08	-0,61	0	24,88	4,06	20,25	0,02	-0,68	0,12	22,46	3,95	18,37	0,09	-0,62	-0,08	20,87	3,97	17,23	0,03	-0,68	-0,06	19,49	3,94	15,54	0,06	-0,68
Patient_19	2	11,57	40,87	4,44	36,11	-0,27	-0,16	8,69	37	4,45	31,25	-0,4	-0,06	9,1	34,51	4,47	29,44	-0,43	-0,06	9,21	32,29	4,37	28,64	-0,42	-0,14	9,86	30,31	4,39	25,21	-0,44	-0,21	9,83	28,39	4,33	26,39	-0,42	-0,29	9,8	26,39	4,16	25,22	-0,41	-0,33	9,73	24,7	4,2	22,37	-0,38	-0,41
Patient_20	2	3,41	41,13	4,23	31,57	-0,54	-0,36	3,31	37,96	4,24	29,33	-0,53	-0,37	3,25	35,79	4,18	28,18	-0,5	-0,37	3,28	33,47	4,24	26,59	-0,49	-0,37	3,34	31,71	4,2	25,43	-0,49	-0,35	3,1	29,64	4,11	24,08	-0,48	-0,32	3,21	28,12	4,11	22,69	-0,47	-0,31	3,1	26,43	4,04	21,92	-0,44	-0,26
Patient_21	2	2,75	37,69	4,33	29,73	-0,49	-0,12	3,07	35,43	4,32	28,97	-0,46	-0,19	5,55	31,07	4,22	27,81	-0,34	0,04	3,26	31,25	4,21	26,19	-0,4	-0,21	3,04	29,19	4,14	24,71	-0,32	-0,21	3,38	27,74	4,21	23,6	-0,34	-0,2	3,23	26,53	4,07	22,18	-0,35	-0,19	3,48	25,39	4,12	21,87	-0,36	-0,24
Patient_22	2	7,91	55,57	4,41	53,81	0,19	-0,87	5,86	52,55	4,54	48,45	0	-0,75	6,1	49,28	4,5	46,09	0,02	-0,78	6,05	46,16	4,43	43,58	0,04	-0,83	6,14	43,05	4,42	40,55	0,05	-0,86	6	40,17	4,44	38,16	0,07	-0,9	5,95	37,79	4,42	36,26	0,08	-0,93	6	35,59	4,33	34,47	0,08	-0,93
Patient_23	2	-3,95	60,28	4,62	41,14	-0,38	-0,73	-3,73	55,46	4,57	38,58	-0,34	-0,75	-3,73	52,57	4,58	36,84	-0,32	-0,76	-3,67	49,68	4,56	35,08	-0,3	-0,77	-3,68	46,94	4,51	33,36	-0,28	-0,78	-3,51	44,13	4,51	31,32	-0,27	-0,79	-1,23	42,26	4,5	31,89	-0,23	-0,79	-3,37	39,48	4,5	28,9	-0,22	-0,83
Patient_24	2	-6,06	35,7	4,56	26,42	0,06	-0,32	-5,2	32,87	4,44	24,51	0,08	-0,36	-4,92	30,66	4,37	22,99	0,08	-0,37	-4,76	28,82	4,4	21,74	0,08	-0,41	-4,61	27	4,3	19,9	0,08	-0,41	-3,81	27,49	4,34	20,78	0,37	0,11	-4,14	23,69	4,32	17,06	0,07	-0,47	-4,12	22,21	4,24	15,61	0,07	-0,49
Patient_25	2	10,11	30,44	3,91	29,08	0,03	-0,42	10,17	29,19	3,97	28,48	-0,01	-0,38	6,13	29,7	3,96	27,18	0,02	-0,48	6,01	28,53	3,95	25,79	-0,01	-0,45	5,02	26,76	3,92	25,32	0,05	-0,44	5,27	26,3	3,96	24,5	0	-0,46	5,95	25,12	3,97	25,02	0,03	-0,43	6,62	24,41	3,99	24,99	0,05	-0,49
Patient_26	2	-1,48	44,8	4,47	34,89	0,08	-0,01	-0,99	40,55	4,38	31,83	0,11	-0,04	0,92	37,62	4,38	30,58	0,07	-0,06	-0,88	34,82	4,29	27,3	0,14	-0,08	-1,08	31,35	4,22	25,08	0,21	-0,02	-0,89	28,69	4,18	22,2	0,2	0,01	-0,44	26,64	4,05	22,31	0,3	-0,03	-0,45	24,84	4,06	21,45	0,24	-0,07
Patient_27	2	11,08	28,76	4,12	27,29	0,1	0,15	11,4	28,74	4,07	27,24	0,11	0,08	11,73	26,68	4	26,04	0,16	0,09	11,43	25,56	3,97	23,69	0,24	0,14	11,64	23,47	3,92	23,7	0,28	0,16	12,04	21,48	3,92	22,49	0,35	0,26	11,92	20,3	3,85	22	0,36	0,16	11,91	18,67	3,87	16,86	0,48	0,28
Patient_28	2	6,83	36,88	4,51	38,3	0,35	-0,77	6,51	34,34	4,41	35,78	0,37	-0,73	6,31	32,56	4,42	34,87	0,36	-0,74	6,22	30,72	4,36	33,16	0,38	-0,7	5,88	28,96	4,28	31,76	0,39	-0,72	5,49	27,45	4,21	29,67	0,37	-0,73	5,59	26,27	4,21	28,76	0,36	-0,73	5,41	25,21	4,16	27,35	0,34	-0,76
Patient_29	2	5,42	41,11	4,18	33,68	-0,45	-0,83	5,4	37,75	4,03	30,06	-0,49	-0,75	5,3	35,33	3,99	28,39	-0,49	-0,77	5,14	32,39	4,07	27,19	-0,49	-0,71	5,86	30,48	3,98	26,85	-0,46	-0,85	6,43	28,28	4	25,97	-0,49	-0,86	6,46	26	4,03	23,98	-0,47	-0,88	6,34	23,63	3,93	22,75	-0,38	-1
Patient_30	2	4,9	39,89	4,51	36,4	0,18	-0,7	4,91	36,98	4,45	34,58	0,18	-0,71	4,42	34,94	4,42	32,9	0,2	-0,72	4,42	32,57	4,32	30,57	0,2	-0,72	4,22	30,66	4,45	29,15	0,23	-0,7	3,53	28,5	4,3	26,09	0,23	-0,72	3,32	26,35	4,2	23,98	0,25	-0,72	3,22	24,38	4,27	22,06	0,25	-0,72
Patient_31	2	2,07	34,93	4,28	30,27	0,29	0,07	2,27	31,83	4,26	27,07	0,33	0,21	2,46	29,11	4,25	25,13	0,34	0,22	2,32	26,61	4,14	23,23	0,42	0,4	2,56	24,32	4,09	21,28	0,45	0,47	2,6	22,42	4,09	19,6	0,6	0,81	2,98	20,59	3,93	18,07	0,64	1,03	3,04	18,84	3,96	16,34	0,75	1,4
Patient_32	2	-1,65	33,26	4,32	25,63	-0,11	-0,85	-1,6	31,02	4,34	23,65	-0,12	-0,85	-1,41	28,82	4,27	22,06	-0,12	-0,88	-1,28	26,83	4,3	20,13	-0,13	-0,89	-1,18	24,8	4,22	18,68	-0,1	-0,9	-0,94	22,73	4,13	17,64	-0,09	-0,9	-0,86	21,26	4,12	16,7	-0,1	-0,88	-0,98	19,58	4	15,15	-0,07	-0,86
Patient_33	2	-3,06	36,62	4,21	29,42	0,05	-0,88	-2,9	33,73	4,23	26,66	0,03	-0,91	-2,56	31,47	4,19	24,58	0	-0,97	-2,13	29,14	4,12	22,96	-0,04	-0,96	-1,99	27,04	3,99	21,83	-0,05	-1	-2,16	24,69	4,04	19,08	-0,14	-0,91	-1,78	22,8	4,03	17,5	-0,16	-0,91	-1,12	20,66	3,93	16,71	-0,17	-0,85
Patient_34	2	-1,35	34,16	4,09	23,39	-0,97	0,6	-1,09	32,24	4,11	21,89	-0,99	0,59	-1,04	29,97	4,06	20,25	-1,01	0,62	-0,62	29,67	4,04	20,29	-0,68	0,45	-0,81	26,75	3,93	17,76	-1,01	0,58	-0,94	25,78	3,98	16,74	-1,05	0,6	-0,2	22,98	3,93	15,81	-0,89	0,27	-0,47	21,39	3,92	14,13	-0,85	0,22
Patient_35	2	4,24	32,77	4,07	27,18	-0,28	-0,47	4,14	30,3	4,08	25,82	-0,27	-0,5	4,15	29,05	4,03	25	-0,26	-0,51	4,23	26,72	4,06	24,06	-0,25	-0,62	3,98	24,33	4	22,8	-0,25	-0,53	3,38	22,63	4,04	19,91	-0,24	-0,61	3,7	22,32	3,97	20,04	-0,22	-0,64	3,48	21,84	3,89	19,18	-0,19	-0,71
Patient_36	2	7,48	39,6	4,5	37,68	0,27	-0,55	7,28	36,93	4,43	35,04	0,3	-0,54	7,16	34,55	4,3	33,58	0,29	-0,58	11,06	32,45	4,35	32,7	0,04	-0,7	7,23	30,04	4,3	30,93	0,33	-0,61	7,33	27,94	4,24	27,76	0,31	-0,63	7,1	26,51	4,24	26,86	0,31	-0,65	6,93	24,54	4,23	26,18	0,34	-0,7
Patient_37	2	3,24	48,9	4,37	47,99	0,49	-0,49	3,4	46,55	4,34	46,07	0,49	-0,54	3,75	44,2	4,25	43,5	0,49	-0,59	4,15	41,96	4,35	41,11	0,49	-0,62	4,4	39,81	4,23	38,81	0,47	-0,67	4,35	37,21	4,19	34,66	0,43	-0,72	5,35	36,05	4,25	35,2	0,5	-0,71	5,85	34,04	4,15	33,91	0,55	-0,66
Patient_38	2	1,69	46,44	4,42	38,91	0,15	-0,21	2,16	43,08	4,43	36,21	0,16	-0,25	2,69	40,63	4,41	34,86	0,15	-0,28	2,81	38,33	4,25	32,29	0,14	-0,32	2,82	36,73	4,47	30,72	0,12	-0,36	2,77	34,5	4,31	31,36	0,12	-0,47	2,96	32,99	4,37	27,67	0,12	-0,46	3,08	31,17	4,34	26,89	0,1	-0,49
Patient_39	2	7,85	32,24	4,3	28,42	-0,5	1,03	7,66	29,71	4,19	25,21	-0,52	1,2	7,73	27,78	4,23	23,51	-0,56	1,32	7,99	26,12	4,16	22,05	-0,64	1,49	8,08	24,47	4,04	19,75	-0,74	1,78	8,14	22,63	4,07	18,44	-0,8	1,93	8,21	21,58	3,95	18,15	-0,9	2,17	8,42	20,67	3,87	17,91	-0,94	2,16
Patient_40	2	0,35	33,06	4,32	25,69	0,06	-0,31	0,57	31,52	4,33	25,79	0,09	-0,38	0,61	29,14	4,29	23,66	0,11	-0,36	1,05	26,86	4,21	21,73	0,09	-0,24	1,48	24,68	4,15	20,38	0,11	-0,21	1,79	23,13	4,13	19,49	0,19	-0,15	1,74	21,97	4,12	18,23	0,19	0	1,88	20,78	4,02	16,97	0,27	0,12
Patient_41	2	-1,62	42,4	4,12	38,94	0,27	-0,85	-1,8	39,76	4,27	36,2	0,28	-0,84	-1,28	38,79	4,17	35,69	0,26	-0,81	-0,47	35,84	4,21	33,55	0,29	-0,76	-0,3	32,51	4,13	29,52	0,37	-0,69	-0,1	30,16	4,03	26,3	0,28	-0,69	-0,37	28,03	4,11	24,7	0,2	-0,66	-0,04	26,38	3,99	23,13	0,27	-0,63
Patient_42	2	10,49	52,86	4,36	55,59	0,71	-0,3	9,51	45,99	4,26	48,3	0,78	-0,19	9,13	43,17	4,25	44,55	0,81	-0,14	8,69	40,39	4,22	40,38	0,82	-0,13	8,27	37,31	4,1	38,11	0,84	-0,1	8,22	35,13	4,08	35,01	0,85	-0,1	7,89	33,07	4,09	32,75	0,84	-0,12	7,73	31,88	4,06	31,42	0,8	-0,19
Patient_43	2	1,45	42,18	4,39	33,38	-0,02	-0,03	1,01	36,94	4,31	28,46	-0,02	0,03	1,22	33,76	4,28	25,34	-0,03	0,13	1,6	30,95	4,27	24,29	0,02	0,22	1,25	28,35	4,21	21,95	0	0,26	1,03	25,7	4,06	20,47	-0,02	0,19	1,35	23,84	3,98	19,2	0,01	0,11	1,28	21,61	4,02	16,73	-0,06	0,12
Patient_44	2	3,11	51,42	4,52	41,61	0,12	-0,56	3,41	47,23	4,47	38,38	0,14	-0,61	3,58	44,83	4,48	36,9	0,14	-0,65	3,83	42,14	4,43	34,78	0,13	-0,66	3,88	39,9	4,37	33,71	0,14	-0,7	4,11	37,21	4,36	31,59	0,14	-0,69	4,21	35,11	4,33	30,24	0,14	-0,73	4,12	33,16	4,4	28,73	0,14	-0,8
Patient_45	2	13,16	36,81	3,79	35	-0,02	-0,92	6,65	36,8	3,8	32,47	-0,28	-0,53	6,62	34,9	3,76	31,98	-0,28	-0,59	6,7	32,83	3,65	30,5	-0,23	-0,62	7,03	30,98	3,74	27,76	-0,24	-0,59	7,11	29,47	3,76	25,94	-0,22	-0,56	7,36	28,24	3,71	25,47	-0,2	-0,57	7,47	26,28	3,74	24,28	-0,17	-0,55
Patient_46	2	-0,82	47,58	4,2	39,67	0,21	-0,63	-0,81	44,16	4,22	37,54	0,21	-0,61	-0,74	41,86	4,31	35,59	0,22	-0,6	-0,8	39,42	4,23	34,15	0,21	-0,6	-0,61	36,96	4,11	30,85	0,19	-0,63	-0,61	34,51	4,09	28,21	0,16	-0,63	-0,42	32,78	4,17	26,56	0,13	-0,68	-0,49	31,04	4,09	25,1	0,11	-0,7
Patient_47	2	-1,53	38,03	4,02	37,66	0,66	-0,32	-0,76	34,9	3,88	34,16	0,64	-0,33	-0,36	32,76	3,86	31,5	0,64	-0,34	0,06	31,3	3,91	30,41	0,64	-0,29	0,83	28,84	3,94	28,71	0,63	-0,28	1,13	27,09	3,9	25,7	0,64	-0,29	1,77	24,85	3,93	25,21	0,62	-0,36	2,11	22,71	3,83	22,15	0,58	-0,41
Patient_48	2	-9,89	23,44	4,02	15,03	-0,06	0,2	-9,51	22,31	3,95	14,37	-0,06	0,08	-8,9	20,9	3,89	13,22	-0,06	0	-8,63	19,93	3,94	13,28	-0,05	-0,14	-8,21	18,9	3,95	13,14	-0,03	-0,22	-7,7	18,04	3,79	11,45	-0,12	-0,4	-6,91	17,62	3,92	12,16	-0,09	-0,46	-6,69	22,88	4,05	18,19	0,13	0,69
Patient_49	2	4,72	39	3,85	18,63	0,16	-0,99	5,24	37,98	3,85	18,4	0,13	-1,03	5,1	37,4	3,85	17,59	0,03	-1,04	4,65	36,93	3,77	17,21	0,01	-1,07	4,37	36,44	3,79	16,35	-0,08	-1,05	4	35,7	3,72	15,48	-0,07	-1,11	4,24	35,32	3,72	15,19	-0,11	-1,06	4,18	34,33	3,67	14,52	-0,11	-1,14
Patient_50	2	7,06	41,33	4,23	37,35	0,6	-0,16	6,82	39,11	4,1	36,88	0,55	-0,37	6,57	36,37	4,16	34,54	0,56	-0,41	6,31	34,01	4,14	32,4	0,57	-0,42	6,28	30,93	4,07	29,34	0,57	-0,44	8,02	28,96	4,02	28,24	0,57	-0,47	5,69	27	3,98	27,95	0,6	-0,46	5,64	25,55	3,94	25,72	0,53	-0,59
Patient_51	2	1,35	45,03	4,21	34,14	-0,41	-0,37	1,65	40,33	4,1	31,54	-0,34	-0,4	1,66	38,1	4,17	29,9	-0,31	-0,41	1,91	35,76	4,1	27,82	-0,3	-0,41	2,53	33,34	4,12	26,61	-0,28	-0,43	1,98	32,01	4,15	23,73	-0,27	-0,42	2,14	30,19	3,93	22,17	-0,26	-0,4	2,16	28,62	4,04	21,57	-0,23	-0,42
Patient_52	2	3,76	16,17	3,42	13,74	-0,25	-0,36	3,57	15,19	3,53	13,28	-0,23	-0,41	3,91	13,93	3,49	11,9	-0,32	-0,28	3,91	13,31	3,3	11,88	-0,28	-0,4	4,48	12,88	3,49	11,65	-0,38	-0,26	4,61	11,72	3,25	11,04	-0,43	-0,08	4,96	11,48	3,4	10,73	-0,38	-0,16	5,16	10,67	3,39	10,43	-0,17	-0,04
Patient_53	2	3,02	29,88	4,09	24,92	-0,41	-0,52	3,03	27,93	4,08	23,37	-0,43	-0,46	3,78	26,9	3,97	21,97	-0,49	-0,34	3,36	25,04	3,95	20,21	-0,49	-0,38	3,17	23,71	3,88	18,71	-0,55	-0,3	2,72	21,72	3,96	17,65	-0,5	-0,38	4,56	22,26	3,85	19,24	-0,15	-0,11	2,95	18,61	3,69	14,87	-0,52	-0,31
Patient_54	2	0,38	26,58	4	21,97	0,41	-0,23	0,82	24,75	3,93	20,88	0,38	-0,21	0,94	23,29	3,88	19,77	0,36	-0,17	1,8	21,45	3,86	19,03	0,37	-0,12	2,64	20,01	3,77	18,01	0,26	-0,28	2,3	18,35	3,84	15,3	0,14	-0,28	2,16	17,63	3,77	14,32	0,06	-0,27	2,5	16,23	3,76	13,64	0,07	-0,18
Patient_55	2	5,64	34,16	4,06	30,29	-0,21	-1,16	5,72	32,49	3,95	29,83	-0,18	-1,18	5,4	30,45	3,94	28,13	-0,2	-1,2	5,61	27,98	3,89	26,61	-0,25	-1,19	4,94	25,91	3,9	24,43	-0,23	-1,22	4,77	24,1	3,78	22,93	-0,23	-1,22	4,25	23,12	3,84	21,61	-0,25	-1,18	3,88	21,28	3,72	19,89	-0,23	-1,21
Patient_56	2	1,43	33,69	4,04	28,67	0,13	-0,33	1,93	32,18	4,07	26,31	0,32	0,1	2,15	29,91	3,82	25,7	0,42	0,49	2,69	26,65	3,88	22,62	0,54	0,62	2,29	23,54	3,84	19,45	0,54	0,94	3,94	21,11	3,82	18,79	0,72	1	2,71	19,85	3,81	17,27	0,69	0,77	2,57	18,64	3,75	15,95	0,64	0,72
Patient_57	2	5,05	46,1	4,38	40,69	0,21	-0,73	4,87	41,74	4,33	35,27	0,23	-0,68	4,77	39,63	4,42	33,56	0,24	-0,64	4,62	37,4	4,28	31,7	0,26	-0,58	4,6	34,61	4,22	29,36	0,33	-0,49	3,99	22,73	4,27	27,77	0,36	-0,38	3,82	31,07	4,13	28	0,43	-0,31	3,85	29,11	4,18	26,57	0,43	-0,15
Patient_58	2	4,06	28,51	4,22	26,97	-0,13	-1,03	3,71	26,87	4,25	25,09	-0,13	-1,07	3,74	25,49	4,1	23,98	-0,1	-1,07	3,41	23,98	4,1	22,38	-0,07	-1,06	3,66	22,96	4,09	21,24	0	-0,99	3,55	21,59	4,05	20,16	0,06	-1,04	3,53	20,17	4,09	19,15	0,09	-1,02	3,55	18,98	4,03	17,87	0,12	-0,98
Patient_59	2	-8,92	37,32	4,19	27,67	-0,04	-1,03	-8,1	34,48	4,15	26,45	-0,05	-1,05	-7,68	32,05	4,07	23,82	-0,07	-1,04	-7,13	29,77	4,12	22,09	-0,08	-1,03	-6,73	27,7	4,13	21,1	-0,09	-1,04	-5,01	25,64	3,98	19,18	-0,16	-1,18	-5,8	23,65	4,02	17,23	-0,16	-1	-5,04	21,59	4,05	15,62	-0,16	-0,98
Patient_60	2	-7,45	35,84	4,01	28,54	0,25	1,25	-6,88	32,32	3,88	24,05	0,24	1,21	-6,38	29,98	3,98	22,67	0,19	1,14	-7,39	28	3,97	19,34	0,28	0,96	-6,45	25,05	3,83	19,28	0,36	1,23	-5,65	22,87	3,84	17,29	0,53	1,49	-5,36	20,76	3,77	16,73	0,5	1,4	-5,13	18,79	3,63	16,63	0,46	1,52
Patient_61	2	3,84	40,94	4,14	35,81	0,25	-0,45	3,42	37,01	4,04	31,48	0,24	-0,44	3,41	34,04	4,1	29,24	0,23	-0,47	3,33	31,58	4,06	27,22	0,2	-0,46	3,28	29,29	4,01	23,83	0,16	-0,5	3,35	27,2	3,93	21,6	0,16	-0,51	3,24	25,07	3,96	20,11	0,08	-0,55	3,17	22,97	3,87	18,94	0,07	-0,54
Patient_62	2	4,73	38,19	4,47	34,72	-0,19	-0,09	4,43	36,11	4,39	31,25	-0,26	0,16	4,27	33,13	4,34	28,15	-0,28	0,15	4,24	30,65	4,28	26,74	-0,25	0,06	4,07	27,78	4,28	24,71	-0,27	0,13	4	25,42	4,17	22,43	-0,24	0,1	4,23	23,74	4,18	20,81	-0,43	0,22	3,89	21,98	4,1	19,59	-0,43	0,19
Patient_63	2	-0,14	34,83	4,31	26,62	-0,24	-0,09	-0,14	32,43	4,2	25,2	-0,21	-0,12	-0,05	30,64	4,17	23,46	-0,18	-0,14	-0,08	28,84	4,22	22,79	-0,12	-0,14	-0,16	26,79	4,06	20,99	-0,07	-0,14	-0,16	25,13	3,95	19,3	-0,01	-0,13	-0,06	23,6	4,03	18,18	0,03	-0,15	-0,22	22,06	4,08	17,82	0,1	-0,18
Patient_64	2	-0,53	35,54	4,39	26,05	-0,4	-0,45	-0,85	31,96	4,26	23,94	-0,39	-0,42	-0,89	29,85	4,26	22,18	-0,4	-0,4	-1,07	27,68	4,21	20,87	-0,41	-0,42	-1,41	25,68	4,16	19,41	-0,42	-0,42	-1,54	23,65	4,16	16,61	-0,39	-0,44	-1,75	21,92	4,07	14,74	-0,4	-0,48	-1,35	20,8	4,09	14,59	-0,45	-0,47
Patient_65	2	0,27	44,54	4,27	40,73	-0,05	-0,95	0,26	40,39	4,25	35,58	-0,11	-0,95	-0,95	37,66	4,24	31,08	-0,11	-0,86	0,12	36,57	4,26	32,85	-0,1	-1	0,13	35,46	4,19	32,42	-0,12	-0,99	0,09	32,84	4,14	30,06	-0,13	-0,97	0,08	31,06	4,16	28,03	-0,1	-1,02	-0,01	30,18	4,17	27,67	-0,11	-1,01
Patient_66	2	-7,21	35,51	4,11	45,8	0,14	-0,42	-6,51	32,35	4,07	43,8	0,13	-0,45	-6,35	29,57	3,91	41,88	0,14	-0,46	-6,1	26,45	4,01	49,12	0,17	-0,48	-5,05	23,55	3,94	48,16	0,18	-0,58	-4,86	21,05	3,92	46,15	0,18	-0,53	-4,27	19,81	3,82	44,97	0,17	-0,5	-4,04	17,83	3,85	33,69	0,2	-0,53
Patient_67	2	0,59	42,08	4,42	35,31	0,39	-0,47	1,57	39,06	4,29	34,07	0,43	-0,39	1,57	36,72	4,27	32,14	0,44	-0,39	1,43	34,34	4,24	30,04	0,43	-0,41	1,48	32,26	4,14	28,2	0,47	-0,34	1,52	30,5	4,09	26,83	0,47	-0,38	-0,69	30,18	4,14	25,52	0,38	-0,41	1,14	26,89	3,98	23,24	0,51	-0,26
Patient_68	2	-6,55	44,25	4,35	28,75	-0,12	-0,51	-6,46	40,88	4,24	26,67	-0,13	-0,53	-6,38	38,76	4,26	24,62	-0,13	-0,54	-6,61	36,7	4,3	23,19	-0,1	-0,52	-6,66	35,01	4,33	22,09	-0,08	-0,51	-6,23	32,77	4,23	20,85	-0,07	-0,46	-6,3	30,95	4,2	18,96	-0,1	-0,48	-5,78	28,79	4,18	17,36	-0,15	-0,61
Patient_69	2	-5,18	29,96	4,2	23,76	0,11	-0,36	-6,07	27,57	4,14	20,39	0,04	-0,45	-4,35	26,72	4,12	20,46	0,09	-0,46	-4,17	25,07	4,12	18,34	0,01	-0,41	-4,46	23,72	4,09	18,46	-0,04	-0,62	-4,35	22,08	4,11	16,63	-0,03	-0,61	-4,03	21,11	4,02	16	-0,07	-0,59	-3,26	19,65	3,94	15,05	0,01	-0,47
Patient_70	2	6,54	36,31	4,27	31,17	-0,02	-0,32	6,58	33	4,19	28,89	-0,09	-0,47	6,16	30,61	4,03	26,84	-0,08	-0,51	5,83	28,63	4,12	25,73	-0,08	-0,55	5,9	26,62	4,12	24,45	-0,1	-0,59	5,85	24,02	3,98	21,5	-0,03	-0,38	5,79	22,38	4,02	20,39	-0,01	-0,44	5,81	21,27	3,94	19,71	-0,02	-0,54
Patient_01	3	7,01	31,73	3,97	25,22	-0,46	-0,16	8,55	30,18	3,91	26,33	-0,25	-0,25	9,11	29,58	4,05	27,08	-0,16	-0,3	9,49	27,93	3,98	26,46	-0,12	-0,32	9,62	27,07	3,94	26	-0,07	-0,37	9,78	26,22	4,03	25,73	-0,02	-0,39	9,96	25,03	3,96	24,73	0	-0,48	9,92	23,93	3,95	24,03	0,02	-0,5
Patient_02	3	10,83	12,68	3,43	13,95	1,03	0,26	11,44	11,96	3,44	13,71	0,98	0,27	12,02	11,67	3,34	14,03	0,97	0,17	12,34	11,74	3,31	13,77	1	0,2	12,64	11,34	3,29	13,12	1,12	0,39	12,81	10,64	3,29	13,32	1,04	0,35	13,5	10,11	3,24	14,01	0,98	0,26	13,52	9,87	3,24	13,87	0,98	0,24
Patient_03	3	18,1	19,45	3,4	27,73	-0,12	-1,56	17,73	17,84	3,52	24,83	-0,1	-1,56	16,93	17,18	3,39	23,76	-0,1	-1,56	16,63	15,96	3,34	21,94	-0,03	-1,53	16,58	14,89	3,41	21,5	-0,02	-1,52	17,7	15,22	3,39	21,42	0	-1,51	16,57	15,19	3,43	20,62	0,05	-1,51	16,25	14,7	3,29	20,96	0,06	-1,53
Patient_04	3	-0,09	24,75	3,88	19,19	-0,15	-1,07	0,88	24,73	3,96	20,17	-0,14	-1,11	1,8	24,61	3,93	21,05	-0,15	-1,15	2,24	24,55	3,9	21,33	-0,1	-1,13	2,38	24,52	3,93	21,01	-0,14	-1,16	2,84	23,82	3,89	20,94	-0,14	-1,18	3,09	23,49	3,88	20,9	-0,13	-1,17	3,37	22,43	3,85	19,93	-0,14	-1,2
Patient_05	3	2,43	21,27	3,99	16,93	0,29	0,11	2,88	19,95	3,83	15,55	0,29	0,19	3,04	19,36	3,84	14,99	0,33	0,27	3,07	18,49	3,78	14,17	0,38	0,41	3,5	18,12	3,74	13,61	0,4	0,51	3,22	17,85	3,67	13,42	0,4	0,5	3,31	17,47	3,72	13,23	0,45	0,57	11,51	28,85	3,96	27,39	1,09	0,59
Patient_06	3	-0,26	23,06	3,88	19,95	-0,41	-0,69	-0,04	22,17	3,89	18,89	-0,38	-0,7	0,37	21,46	3,8	18,79	-0,38	-0,77	0,49	19,71	3,69	17,02	-0,35	-0,8	1,46	18,87	3,8	17,17	-0,42	-0,68	2,07	18,09	3,83	15,99	-0,39	-0,68	1,75	17,01	3,82	15,18	-0,36	-0,72	2,11	15,27	3,68	14,27	-0,3	-0,85
Patient_07	3	-5,94	10,96	3,29	7,06	0,08	-0,98	-5,9	9,95	3,19	6,26	0,3	-0,73	-5,06	9,42	3,17	6,38	0,22	-0,86	-4,5	9,54	3,21	5,9	0,09	-0,9	-5,45	9,52	3,1	5,72	0	-1,16	-6,53	10,56	3,3	7,13	0,63	0,19	-5,22	8,94	3,16	5,03	0,05	-1,11	-4,8	8,19	3,12	4,71	0,09	-1,1
Patient_08	3	-2,64	21,22	3,8	15,13	-0,09	-0,62	-2,5	20,67	3,9	15,63	-0,01	-0,63	-2,7	19,95	3,8	16,56	0,11	-0,59	-2,36	19,13	3,77	14,8	0,1	-0,59	-1,52	18,38	3,75	13,85	0,09	-0,61	-1,99	17,59	3,74	13,77	0,11	-0,57	-2,33	16,74	3,8	13,03	0,18	-0,51	-3,08	16,3	3,71	12,47	0,27	-0,37
Patient_09	3	6,32	26,89	4,01	25,21	-0,02	-0,94	4,92	25,64	4,01	26,03	0,19	-1,04	5,75	25,35	3,95	26,59	0,19	-1,04	6,13	24,43	3,97	25,64	0,19	-1,02	7,33	24,31	3,88	25,59	0,2	-1	7,98	23,3	3,89	24,88	0,21	-0,97	8,31	22,79	3,94	24,38	0,2	-0,97	9,17	21,79	3,8	23,19	0,16	-0,98
Patient_10	3	6,84	30,51	3,87	26,19	-0,33	-0,79	7,43	28,47	3,9	25,43	-0,31	-0,78	7,31	27,14	3,81	24,48	-0,3	-0,78	8,94	25,1	3,81	24,28	-0,29	-0,75	8,74	23,75	3,87	23,28	-0,3	-0,76	9,06	23,01	3,84	22,67	-0,3	-0,77	9,44	21,91	3,79	22,39	-0,28	-0,77	9,07	21,02	3,8	21,46	-0,25	-0,76
Patient_11	3	-0,74	23,07	3,58	21,22	0,18	-1,17	-0,92	22,19	3,49	19,42	0,18	-1,17	-0,68	21,81	3,59	20,1	0,17	-1,17	-0,94	21,2	3,53	20,93	0,24	-1,16	-1,32	20,56	3,49	19,93	0,23	-1,17	-1,48	19,95	3,46	18,38	0,25	-1,16	-0,7	19,81	3,69	19,04	0,27	-1,17	-0,03	19,17	3,64	19	0,27	-1,12
Patient_12	3	20,11	24,05	3,02	33,7	-0,74	-0,71	20,18	23,03	3,08	31,6	-0,7	-0,79	21,64	22,61	3,07	31,41	-0,7	-0,81	22,54	21,81	3,08	31,91	-0,69	-0,81	22,36	20,68	3,12	31,18	-0,67	-0,84	21,71	21,27	3,13	30,68	-0,57	-0,92	22,39	19,26	3,08	29,24	-0,59	-0,98	22,46	18,94	3,07	29,2	-0,57	-1
Patient_13	3	26,27	25,63	3,63	36,01	-0,32	-0,76	26,91	24,57	3,72	35,46	-0,29	-0,8	26,76	23,84	3,68	34,98	-0,25	-0,83	28,53	23,51	3,71	35,87	-0,2	-0,81	29,02	23,18	3,67	35,5	-0,15	-0,83	28,75	21,98	3,52	33,57	-0,12	-0,82	28,29	22,07	3,63	33,73	-0,08	-0,85	28,2	21,69	3,62	33,56	-0,07	-0,84
Patient_14	3	18,63	15,37	3,74	23,29	-0,44	-0,46	18,67	14,4	3,65	23,11	-0,48	-0,59	19,47	14,46	3,58	23,99	-0,56	-0,62	19,02	14,01	3,56	23,33	-0,49	-0,72	18,1	12,76	3,54	21,76	-0,55	-0,73	17,9	12,12	3,56	21,08	-0,57	-0,75	18,35	12,33	3,51	21,64	-0,59	-0,68	18,16	12,13	3,41	21,71	-0,63	-0,68
Patient_15	3	37,48	27,39	3,71	44,43	-0,1	-1,05	36,52	25,86	3,76	43,17	-0,12	-1,04	35,17	24,92	3,66	40,86	-0,13	-1,06	34,5	23,66	3,73	39,89	-0,12	-1,08	34,59	22,44	3,62	37,75	-0,1	-1,06	34,23	21,72	3,6	36,07	-0,08	-1,07	33,19	21,22	3,72	34,99	-0,1	-1,1	32,64	20,82	3,63	35,03	-0,17	-1,09
Patient_16	3	2,62	28,17	4,04	21,66	-0,45	-0,66	2,87	28,33	4,16	22,08	-0,45	-0,67	3,72	28,07	4,13	22,11	-0,46	-0,65	3,98	27,72	4,18	21,54	-0,48	-0,63	4,02	27,01	4,13	21,66	-0,43	-0,66	4,35	26,48	4,1	21,51	-0,33	-0,72	4,26	26,93	4,09	22,16	-0,3	-0,78	4,22	26	4,07	21,35	-0,26	-0,77
Patient_17	3	-2,28	18,7	3,92	34,07	-0,09	-0,62	-2,5	18	3,88	34,43	0,13	-0,58	-2,44	17,37	1,75	34,32	0,16	-0,57	-2,05	17,04	3,77	33,64	0,16	-0,53	-1,6	16,76	3,84	33,79	0,19	-0,45	-1,42	16,46	3,81	33,62	0,19	-0,43	-1,5	16,01	3,85	33,73	0,18	-0,42	-1,6	15,61	3,7	32,62	0,24	-0,37
Patient_18	3	1,24	22,48	3,98	20,25	0,13	-0,79	2,54	21,04	3,94	19,57	0,12	-0,72	3,18	20,44	3,94	18,95	0,17	-0,61	3,41	20,04	3,9	18,5	0,2	-0,52	3,61	19,47	3,81	18,75	0,29	-0,41	4,07	18,22	3,9	17,79	0,36	-0,23	3,83	17,99	3,87	17,29	0,37	-0,2	3,89	17,29	3,8	15,65	0,42	-0,07
Patient_19	3	18,63	19,63	3,91	26,34	-0,77	-0,1	16,77	20,35	4,03	25,91	-0,55	-0,59	17,21	20,2	4,03	25,87	-0,53	-0,62	17,24	19,91	4	25,76	-0,51	-0,64	18,51	20,4	4,06	26,9	-0,43	-0,72	18,32	20,44	4,04	26,68	-0,38	-0,74	18,11	20,03	4,08	26,25	-0,34	-0,74	17,62	19,52	4,04	25,33	-0,31	-0,73
Patient_20	3	8	28,49	4,07	24,54	-0,18	-0,03	8,04	27	4,05	23,62	-0,15	0	8,22	26,1	4,14	22,54	-0,12	0,04	8,19	25,13	4,08	21,94	-0,1	0,04	8,27	24,46	4,1	21,04	-0,06	0,03	7,92	23,46	4,04	20,12	-0,02	0,05	7,94	22,96	4,01	19,78	0,02	0,08	7,9	22,63	3,99	18,94	0,1	0,11
Patient_21	3	11,61	33,51	4,22	32,86	0,04	-0,68	12,24	32,78	4,24	32,07	0,09	-0,69	16,91	32,49	4,23	33,8	0,05	-0,65	12,76	32,16	4,28	31,59	0,24	-0,64	12,89	31,42	4,24	31,44	0,33	-0,59	13,59	30,53	4,2	30,65	0,36	-0,56	13,25	30,48	4,16	30,22	0,38	-0,53	13,48	30,23	4,2	29,5	0,4	-0,52
Patient_22	3	15,92	29,61	4,2	31,23	-0,37	-0,56	14,85	27,43	4,23	28,43	-0,27	-0,47	15,84	26,98	4,23	28,44	-0,29	-0,39	16,02	26,25	4,23	28,4	-0,32	-0,37	16,6	25,63	4,22	28,45	-0,32	-0,29	16,56	24,78	4,12	27,54	-0,34	-0,27	16,66	23,99	4,1	26,84	-0,37	-0,21	16,72	23,25	4,18	26,15	-0,38	-0,11
Patient_23	3	-4,33	39,13	4,5	30,49	0	-0,86	-3,91	37,3	4,48	28,49	0,02	-0,84	-3,85	36,35	4,48	27,67	0,03	-0,82	-3,4	35,43	4,46	27,65	0,07	-0,78	-3,27	34,43	4,46	27,24	0,06	-0,77	-3,21	33,38	4,4	26,69	0,07	-0,75	-1,61	33,14	4,44	26,59	0,06	-0,8	-2,93	31,63	3,35	25,01	0,1	-0,71
Patient_24	3	-4,35	23,51	4,27	17,26	0,04	-0,9	-3,27	22,96	4,23	17,99	0,1	-0,93	-2,99	22,09	4,22	17,26	0,12	-0,92	-2,66	21,51	4,17	16,84	0,14	-0,87	-2,27	20,84	4,15	17,19	0,18	-0,84	-2,49	21,81	4,21	18,43	0,3	-0,58	-1,5	19,88	4,11	16,79	0,23	-0,73	-1,44	19,16	4,11	16,51	0,29	-0,65
Patient_25	3	18,82	27,17	3,99	32,94	-0,53	-0,82	18,72	27,01	3,98	32,73	-0,51	-0,84	16,28	30,85	3,99	35,24	-0,24	-1,18	15,86	30,72	4,01	35,97	-0,23	-1,22	14,6	29,39	3,92	34,48	-0,18	-1,27	15,14	29,86	3,93	35,26	-0,16	-1,26	15,72	29,43	3,96	34,83	-0,13	-1,24	16,56	29,71	3,89	35,18	-0,12	-1,27
Patient_26	3	-0,32	24,7	4,01	19,74	0,13	-0,2	0,48	23,76	4,01	18,69	0,06	-0,27	3,26	24,94	4,12	20,6	0,2	-0,12	1,04	21,97	4,02	16,74	0,11	-0,18	0,89	20,23	3,94	14,59	0,13	-0,05	1,16	19,08	3,92	14,77	0,22	0,03	2,12	19,71	3,99	15,21	0,19	0	2,52	18,82	3,9	14,99	0,27	0,03
Patient_27	3	25,8	15,63	3,8	28,05	-0,18	-0,47	26,79	14,74	3,86	27,96	-0,01	-0,59	27,77	14,66	3,73	28,64	0,04	-0,6	26,89	14,72	3,74	28,39	-0,16	-0,63	27,41	14,14	3,63	28,27	-0,09	-0,63	28,35	13,56	3,74	28,64	-0,16	-0,68	28,37	13,14	3,61	28,65	-0,15	-0,68	29,07	13,21	3,73	29,07	-0,05	-0,77
Patient_28	3	11,43	28,91	4,28	29,39	0,03	-1,09	11,34	27,99	4,32	28,03	0,01	-1,08	11,25	27,2	4,27	27,52	0	-1,08	11,29	26,42	4,28	26,67	-0,01	-1,07	10,83	25,73	4,18	25,82	-0,03	-1,07	10,58	25,05	4,19	25,22	-0,05	-1,08	10,72	24,49	4,18	24,89	-0,07	-1,07	10,62	24,35	4,21	24,59	-0,11	-1,06
Patient_29	3	13,38	27,52	3,94	30,24	-0,43	-0,69	15,17	25,37	3,94	29,93	-0,39	-0,86	15,31	24,85	3,84	29,18	-0,33	-0,81	15,23	23,47	3,98	27,02	-0,36	-0,7	16,07	22,75	3,9	27	-0,27	-0,89	16,43	21,61	3,87	26,79	-0,23	-0,88	16,28	20,46	3,87	26,09	-0,26	-0,82	15,77	19,43	3,9	24,31	-0,19	-0,87
Patient_30	3	5,06	20,23	4,11	19,28	0,47	-0,33	5,51	19,18	3,99	18,97	0,45	-0,33	5,08	18,67	3,99	18,11	0,44	-0,24	5,4	17,85	3,99	17,83	0,44	-0,16	5,15	17,42	3,99	17,3	0,4	-0,18	4,33	16,89	3,91	16,64	0,4	-0,08	4,35	16,02	3,91	15,65	0,37	-0,07	4,29	15,35	3,84	15,17	0,35	-0,07
Patient_31	3	7,51	15,85	3,82	15,44	0,75	0,98	7,74	14,74	3,79	14,28	0,79	1,16	7,47	13,58	3,71	13,43	0,68	0,84	7,36	13,27	3,69	13,1	0,75	0,99	7,54	12,49	3,65	12,7	0,71	0,92	7,25	12,38	3,65	12,51	0,81	0,91	7,76	11,77	3,59	12,34	0,76	0,9	7,97	11,4	3,54	11,88	0,82	1,13
Patient_32	3	-1,96	21,71	4,04	18,25	-0,08	-0,54	-1,9	21,01	4,04	17,36	-0,08	-0,52	-1,67	20,08	4,1	16,95	-0,1	-0,48	-1,46	19,48	4,01	16,55	-0,09	-0,47	-1,34	18,48	4,02	15,03	-0,04	-0,58	-1,09	17,62	3,97	14,78	-0,06	-0,48	-1,13	16,97	3,95	14,62	-0,08	-0,53	-1,2	16,22	3,89	13,7	-0,02	-0,6
Patient_33	3	2,38	18,67	3,9	15,72	-0,08	-0,22	2,48	18,09	3,86	14,83	-0,11	-0,13	2,88	16,82	3,85	14,91	0,01	-0,19	3,38	16,06	3,84	14,09	0,01	-0,03	3,22	15,74	3,7	13,66	0,07	-0,07	2,96	15,44	3,81	13	-0,04	-0,01	3,53	14,8	3,74	12,56	0,02	0	3,78	14,52	3,7	12,01	-0,1	-0,03
Patient_34	3	-1,17	22,77	3,91	16,56	-0,21	-0,7	-0,94	21,78	3,84	16,35	-0,21	-0,72	-0,9	20,47	3,92	15,89	-0,16	-0,71	0,98	21,54	4,01	18,48	-0,02	-0,85	-0,7	19,24	3,83	15,4	-0,05	-0,78	-0,9	18,68	3,9	14,21	-0,13	-0,76	0,87	18,05	3,94	15,54	0,08	-0,87	0,72	17,2	3,93	14,67	0,1	-0,87
Patient_35	3	9,18	20,51	3,89	21,67	-0,11	-0,49	9,18	19,18	3,84	20,48	-0,09	-0,48	9,38	18,81	3,81	20,1	-0,08	-0,44	9,48	17,68	3,78	18,98	-0,08	-0,47	9,15	16,16	3,8	17,22	-0,13	-0,28	8,49	14,97	3,74	15,8	-0,14	-0,35	9,08	14,84	3,7	16,11	-0,2	-0,26	8,83	14,7	3,67	16,04	-0,17	-0,34
Patient_36	3	14,92	23,87	4,27	26,39	0,05	-0,73	14,73	23,03	4,19	25,37	0,03	-0,67	14,76	22,09	4,16	24,73	0,05	-0,69	18,89	20,99	4,07	26,54	0,05	-0,91	15,26	20,62	4,07	23,62	0,02	-0,65	15,72	20,04	4,08	23,52	0,01	-0,72	15,39	19,93	4,07	23,34	0	-0,72	15,11	18,96	3,95	22,3	0,01	-0,66
Patient_37	3	8,03	27,31	4,11	27,52	-0,06	-0,99	8,61	26,82	4,18	27,27	-0,04	-0,97	9,51	26,39	4,08	27,84	-0,03	-0,98	10,56	25,47	4,05	28,18	-0,02	-0,91	10,59	24,86	4,13	26,86	0,01	-0,85	10,35	23,39	4,09	25,38	-0,05	-0,81	12,1	23,6	3,9	25,27	-0,02	-0,78	12,96	22,82	4,08	24,9	0,08	-0,8
Patient_38	3	8,23	28,08	4,23	27,52	-0,19	-0,95	9,23	28,15	4,34	28,98	-0,16	-1,02	10,34	28,14	4,26	29,8	-0,15	-1,07	10,51	27,34	4,33	29,39	-0,13	-1,08	10,76	27,69	4,25	29,38	-0,14	-1,11	10,5	26,69	4,2	29,68	-0,03	-1,24	11,06	26,19	4,22	28,99	-0,07	-1,2	11,17	26,13	4,17	29,06	-0,08	-1,19
Patient_39	3	21,2	23,36	4	28,02	-1,57	2,88	21,64	23,28	4	28,64	-1,49	2,45	21,86	23,03	3,95	28,77	-1,43	2,18	22,6	23,14	4,01	29,72	-1,34	1,91	22,82	23	3,99	29,88	-1,29	1,73	22,6	22,8	4,01	29,78	-1,21	1,46	22,47	22,5	4,02	29,61	-1,24	1,47	22,78	22,49	4,03	30,2	-1,27	1,45
Patient_40	3	5,96	28,84	4,25	27,05	0,68	-0,01	6,18	27,74	4,22	26,07	0,7	0,05	6,3	26,54	4,15	25,03	0,67	-0,02	7,29	26,21	4,15	25,88	0,66	-0,08	8,33	25,91	4,14	25,35	0,64	-0,19	8,92	25,43	4,13	25,49	0,69	-0,15	8,78	25,06	4,08	25,34	0,68	-0,17	9,06	24,54	4,08	24,68	0,69	-0,19
Patient_41	3	3,82	31,95	4,1	30,89	0,55	-0,48	3,33	29,89	4,09	28,72	0,55	-0,49	3,9	29,86	4,07	28,13	0,52	-0,53	4,57	28,42	4,14	25,97	0,57	-0,46	4,93	27,79	4,01	27,64	0,52	-0,63	4,81	25,63	4,05	24,89	0,47	-0,68	3,96	23,71	3,95	21,59	0,44	-0,59	4,23	22,98	3,91	21,95	0,54	-0,47
Patient_42	3	11,97	31,2	4,15	31,58	0,35	-0,73	11,72	28,77	4,2	29,81	0,33	-0,74	11,57	27,92	4,08	29,17	0,32	-0,76	11,41	26,82	4,18	27,98	0,29	-0,78	11,22	25,55	4,05	27,05	0,26	-0,81	11,38	25,07	4,1	26,57	0,25	-0,82	11,39	23,92	4,1	25,46	0,24	-0,79	11,28	23,58	4,07	25,91	0,21	-0,81
Patient_43	3	4,03	22,33	4,13	20,32	-0,05	-0,65	3,45	21,6	4,07	18,97	0	-0,76	3,88	20,95	4,04	18,87	-0,05	-0,73	4,38	20,41	4,08	18,59	-0,02	-0,84	3,78	20,31	4,03	18,07	0,02	-0,82	3,6	19,6	3,99	17,86	0,06	-0,84	4,12	18,38	3,98	17,09	0,07	-0,84	3,85	17,68	3,95	16,06	-0,02	-0,74
Patient_44	3	12,31	29,52	4,27	28,89	-0,15	-0,86	12,91	27,97	4,27	28,43	-0,15	-0,89	13,11	26,94	4,25	28,07	-0,15	-0,89	13,28	25,74	4,17	26,76	-0,15	-0,84	13,43	25,01	4,2	26,55	-0,16	-0,86	13,66	23,82	4,08	25,92	-0,17	-0,82	13,7	22,99	4,14	25,48	-0,15	-0,82	13,65	22,44	4,12	25,31	-0,13	-0,85
Patient_45	3	16,89	30,22	3,75	36,57	0,3	-0,77	17,7	30,25	3,8	32,7	0,36	-0,45	17,43	29,36	3,72	32,04	0,33	-0,49	17,35	28,62	3,66	22,28	0,36	-0,46	17,86	28,47	3,84	31,77	0,43	-0,41	17,7	28,21	3,74	30,74	0,42	-0,38	18,03	27,57	3,62	29,99	0,45	-0,36	17,92	26,35	3,74	29,34	0,46	-0,37
Patient_46	3	1,17	30,73	4,04	23,82	-0,3	-0,79	1,47	29,28	4,12	22,55	-0,3	-0,73	1,64	28,02	4,05	21,85	-0,29	-0,75	1,94	26,91	3,99	21,32	-0,34	-0,7	2,19	25,66	4	20,71	-0,33	-0,73	2,47	24,25	3,94	19,97	-0,37	-0,7	2,57	23,35	3,86	19,45	-0,36	-0,73	2,49	22,46	3,97	18,76	-0,36	-0,75
Patient_47	3	8,51	23,31	3,83	23,84	0,22	-0,99	9,62	22,8	3,83	24,65	0,23	-1,03	9,91	21,88	3,71	24,33	0,23	-1,01	10,04	21,61	3,78	23,79	0,24	-0,99	11,24	20,57	3,76	22,95	0,21	-0,96	11,44	19,93	3,74	21,9	0,23	-0,93	12,1	18,96	3,67	21,63	0,27	-0,98	11,34	17,71	3,71	19,77	0,41	-0,8
Patient_48	3	-8,04	25,79	4,04	22,06	-0,74	-0,41	-7,66	25,7	4,07	22,28	-0,76	-0,39	-6,97	25,42	4,02	22,55	-0,8	-0,29	-6,74	25,29	4,06	22,65	-0,79	-0,32	-6,41	24,86	3,98	23,05	-0,81	-0,31	-5,94	24,84	3,91	23,33	-0,83	-0,22	-5,2	24,71	4	24,53	-0,84	-0,2	-6,89	24,68	4,08	22,74	-0,61	-0,64
Patient_49	3	8,04	16,5	3,7	17,58	-0,54	-0,72	8,62	16,09	3,73	17,87	-0,56	-0,64	8,42	16,04	3,68	17,56	-0,56	-0,55	7,87	15,94	3,75	16,64	-0,5	-0,57	7,34	15,47	3,67	15,92	-0,52	-0,59	7,17	15,15	3,66	15,74	-0,49	-0,56	7,48	15,08	3,63	15,77	-0,5	-0,55	7,45	14,4	3,62	15,19	-0,51	-0,57
Patient_50	3	9,39	21,03	3,89	23,1	0,3	-0,75	9,01	20,64	3,92	22,03	0,36	-0,74	8,99	19,68	3,83	20,75	0,33	-0,76	9,28	18,8	3,96	20,17	0,33	-0,75	9,61	17,66	3,91	19,29	0,31	-0,82	9,37	17,15	3,89	18,56	0,28	-0,81	9,32	16,4	3,78	17,76	0,33	-0,74	9,45	16,19	3,84	17,85	0,24	-0,85
Patient_51	3	4,88	32,46	3,97	24,75	0,2	-0,17	5,37	30,22	4,03	23,24	0,27	-0,11	5,26	29	3,95	22,73	0,29	-0,09	5,42	28,02	3,91	21,88	0,29	-0,08	6,04	27,04	3,91	21,86	0,29	-0,07	5,08	26,62	3,9	20,39	0,3	-0,11	5,23	25,55	3,93	19,92	0,3	-0,11	5,18	24,54	3,93	19,23	0,33	-0,09
Patient_52	3	19,22	14,33	3,43	20,66	0,58	-0,56	18,98	15,04	3,44	20,38	0,69	-0,54	19,4	14,48	3,41	20,08	0,74	-0,42	19,34	14,44	3,45	19,67	0,79	-0,38	20,63	16,25	3,51	22,13	0,76	-0,45	20,58	16,47	3,47	21,31	0,8	-0,4	21,55	17,8	3,39	21,93	0,85	-0,37	22,47	19,17	3,54	22,85	1,01	-0,02
Patient_53	3	9,48	21,82	3,96	21,55	0,39	-0,07	9,29	21,13	3,92	20,83	0,44	-0,01	10,29	20,07	3,84	19,68	0,39	0,04	9,85	19,47	3,83	18,93	0,43	0	9,59	18,87	3,84	18,41	0,44	0,04	9,15	18,31	3,84	18,13	0,53	0,08	12,76	20,32	3,77	20,82	0,62	0,03	9,7	16,92	3,7	17,41	0,58	0,19
Patient_54	3	6,73	14,59	3,63	13,22	-0,18	1,66	7,15	13,78	3,46	13,05	-0,07	1,64	7,02	13,15	3,49	12,58	0,05	1,77	7,99	12,36	3,49	12,76	0,19	1,8	9,07	11,59	3,4	13,31	0,05	1,45	8,34	11,23	3,33	12,49	-0,11	1,35	8,2	10,9	3,37	11,99	-0,04	1,35	8,2	10,26	3,34	11,74	0,04	1,52
Patient_55	3	4,04	14,56	3,61	15,21	0,51	-0,77	4,4	13,89	3,55	14,83	0,4	-0,77	4,17	13,34	3,53	14,08	0,45	-0,78	5,09	12,1	3,51	12,69	0,42	-0,92	4,56	11,73	3,5	12,37	0,5	-0,83	4,55	11,1	3,42	11,21	0,48	-0,86	3,74	11,49	3,42	12,84	0,5	-0,85	3,47	10,85	3,36	12,38	0,53	-0,81
Patient_56	3	7,98	19,69	3,81	21,27	0,49	-0,7	6,57	19,48	3,7	20,55	0,6	-0,24	6,02	18,8	3,74	18,86	0,71	0,25	7,06	17,36	3,65	17,85	0,75	0,11	6,25	15,48	3,61	15,79	0,76	0,5	6,98	14,28	3,56	14,58	0,79	0,48	6,71	13,55	3,46	14,06	0,72	0,21	6,88	13	3,6	14,25	0,6	0,12
Patient_57	3	4,42	27,49	4,15	24,73	-0,1	-0,69	4,79	24,75	4,05	22,72	-0,17	-0,66	5	23,84	4,02	22,25	-0,18	-0,64	5,54	23,11	4,1	22,19	-0,16	-0,65	5,84	21,93	4,02	21,88	-0,11	-0,67	5,57	21,12	4,07	20,94	-0,12	-0,68	5,37	20,67	4,02	20,16	-0,02	-0,81	5,96	19,73	3,93	18,34	-0,18	-0,58
Patient_58	3	3,31	15,67	3,74	14,99	0,59	-0,52	3,05	14,56	3,68	13,81	0,52	-0,59	3	14,36	3,66	13,75	0,56	-0,55	2,8	14	3,67	13,38	0,61	-0,5	3,36	14,29	3,74	14,17	0,72	-0,37	3,39	13,75	3,67	13,41	0,71	-0,33	3,52	13,27	3,66	13,14	0,72	-0,35	3,66	12,71	3,61	12,47	0,74	-0,32
Patient_59	3	-4,55	18,75	3,78	11,05	-0,24	0,12	-3,27	18,25	3,71	10,97	-0,26	0,2	-2,8	17,5	3,64	10,54	-0,32	0,23	-2,37	16,83	3,7	9,9	-0,31	0,35	-2,02	16,33	3,65	9,66	-0,23	0,42	-0,69	17,25	3,55	11,05	0,16	0,79	-0,94	16,18	3,51	9,45	-0,1	0,7	-0,23	15,06	3,53	9,29	-0,17	0,52
Patient_60	3	-3,77	16,54	3,55	16,31	0,67	-0,44	-3,09	15,22	3,61	16,18	0,68	-0,5	-2,56	13,86	3,51	14,31	0,7	-0,37	-0,56	16,72	3,67	16,69	0,98	0,62	-2,99	14	3,42	13,21	0,68	-0,59	-1,83	13,53	3,39	13,43	0,75	-0,56	-1,53	12,6	3,35	13,07	0,78	-0,46	-1,53	11,94	3,4	12,14	0,79	-0,36
Patient_61	3	5,55	20,14	3,81	19,2	-0,19	-1,04	5,19	19,06	3,8	18,07	-0,17	-1,03	5,16	18,09	3,73	17,35	-0,15	-1,02	5,04	17,08	3,82	16,52	-0,15	-0,99	4,96	16,88	3,67	16,56	-0,11	-1,01	5,5	15,37	3,64	15,8	-0,12	-1	4,91	15,09	3,65	15,18	-0,05	-0,92	5,1	14,14	3,62	14,69	-0,06	-0,9
Patient_62	3	8,39	24,2	4,12	24,15	-0,37	-0,69	8,34	23,44	4,15	23,17	-0,37	-0,67	8,45	22,02	4,13	22,31	-0,36	-0,66	8,43	20,8	4,1	21,7	-0,26	-0,74	8,3	19,52	3,98	20,51	-0,29	-0,71	8,28	18,6	4,04	20,27	-0,18	-0,81	8,76	18,04	3,98	20,02	-0,25	-0,79	8,61	16,9	3,91	18,57	-0,16	-0,86
Patient_63	3	1,31	24,74	4,05	23,38	0,6	-0,13	1,44	23,32	3,95	21,83	0,64	-0,11	1,67	22,18	3,89	21,97	0,65	-0,12	1,71	21,26	3,87	20,36	0,68	-0,12	1,71	19,99	3,97	18,84	0,71	-0,09	1,95	19,22	3,87	18,46	0,75	-0,06	1,98	18,41	3,93	17,42	0,77	-0,05	1,98	17,59	3,8	17,1	0,81	-0,03
Patient_64	3	-2,3	20,71	4,04	13,96	0,16	-0,06	-2,54	19,86	4	13,01	0,24	0	-2,44	19,06	3,97	12,82	0,27	0,03	-2,57	18,09	3,92	12,5	0,3	0,04	-3,08	17,29	3,94	12,38	0,32	0,03	-2,84	16,62	3,91	12,55	0,42	0,16	-3,16	16,17	3,88	12,35	0,49	0,24	-2,53	15,79	3,84	12,57	0,48	0,18
Patient_65	3	-1,7	30,87	4,1	29,43	0,13	-1,17	-1,2	28,24	4,02	26,63	0,11	-1,15	-1,11	26,57	4,07	24,48	0,11	-1,08	-1,07	25,94	4,03	25,07	0,13	-1,15	-0,93	25,46	4,11	24,7	0,13	-1,13	-0,92	23,46	4,01	22,59	0,16	-1,08	-0,75	22,28	4,01	21,12	0,17	-1,1	-0,8	21,98	3,96	21,23	0,18	-1,08
Patient_66	3	-4,71	19,68	3,78	16,47	0,64	-0,35	-4,23	18,86	3,8	16,1	0,63	-0,39	-4,63	17,15	3,68	14,8	0,71	-0,33	-4,68	15,84	3,66	13,75	0,75	-0,31	-3,8	14,74	3,41	13,5	0,82	-0,25	-3,92	13,81	3,49	12,22	0,84	-0,16	-3,23	13,75	3,55	12,47	0,82	-0,16	-3,29	12,64	3,44	11,53	0,85	-0,16
Patient_67	3	2,61	24,43	4,06	22,48	0,61	-0,21	3,21	22,34	4,02	20,87	0,69	-0,06	3,46	21,25	3,99	20,58	0,69	-0,07	3,48	20,16	3,93	19,09	0,66	-0,09	3,75	19,33	3,91	18,32	0,7	-0,05	3,87	18,38	3,86	17,81	0,69	-0,1	3,81	17,27	3,78	17,13	0,68	-0,18	3,62	16,66	3,77	16,78	0,69	-0,12
Patient_68	3	-8,6	31,82	4,3	23,6	0,05	-0,71	-8,16	30,09	4,24	22,28	0,03	-0,71	-7,8	28,98	4,23	21,4	0	-0,7	-7,93	28,25	4,13	20,21	0,03	-0,68	-7,89	27,8	4,18	20,74	0,07	-0,72	-6,91	26,17	4,16	19,11	0,08	-0,66	-7,02	25,08	4,1	18,22	0,03	-0,66	-6,14	23,51	4,03	16,65	-0,08	-0,66
Patient_69	3	2,25	20,61	3,98	19,43	0,46	-0,18	0,6	19,62	3,98	19,3	0,57	-0,17	2,83	19,98	4,02	19,11	0,58	0,01	2,9	19,76	3,94	19,23	0,43	-0,1	2,26	19,35	3,95	19,08	0,61	0,17	2,21	19,01	3,95	18,73	0,69	0,23	2,74	18,93	3,9	18,4	0,68	0,31	3,69	18,88	3,83	18,53	0,73	0,41
Patient_70	3	10,57	29,05	4,12	30,02	0,14	-1,1	10,27	27,34	4,05	29,7	0,14	-1,17	9,75	25,98	4,12	28,72	0,14	-1,15	9,24	24,43	4	26,73	0,11	-1,2	9,29	23,23	4,02	25,93	0,12	-1,19	9,44	21,51	3,98	24,32	0,09	-1,11	9,33	20,53	3,85	23,9	0,07	-1,09	9,21	20,11	3,92	21,88	0,05	-0,98
Patient_01	4	9,99	19,49	3,78	20,59	-0,07	-0,9	12,44	18,9	3,8	21,42	0,1	-0,96	13,58	18,57	3,8	21,88	0,19	-0,96	13,98	17,57	3,75	21,8	0,2	-0,95	14,27	17,29	3,73	21,91	0,21	-0,97	14,36	16,09	3,81	21,76	0,19	-0,98	14,63	16,27	3,68	20,81	0,22	-0,98	14,51	15,71	3,73	20,44	0,24	-0,96
Patient_02	4	19,28	10,2	3,35	19,81	0,37	-0,07	19,88	9,99	3,45	20,43	0,24	-0,06	20,75	10,03	3,44	21,6	0,11	0,09	21,51	10,04	3,37	22,11	0,06	0,09	21,89	10,49	3,42	22,82	-0,07	0,18	32,15	10,08	3,39	23,05	-0,05	0,23	22,35	10,35	3,43	23,37	-0,41	0,52	22,55	10,06	3,37	23,56	-0,54	0,8
Patient_03	4	18,02	12,16	3,24	28,02	0,12	-1,11	17,38	11,36	3,36	27,38	0,22	-1,06	16,43	11,4	3,31	26,43	0,24	-1,05	15,47	11,1	3,43	25,47	0,38	-0,97	15,57	10,44	3,31	25,57	0,39	-0,95	16,88	10,69	3,35	26,88	0,36	-1	15,63	10,8	3,38	25,63	0,39	-0,94	15,25	10,73	3,36	25,25	0,36	-0,92
Patient_04	4	11,66	17,7	3,72	20,85	-0,13	-1,01	13	18,12	3,75	21,97	-0,09	-0,98	13,18	17,67	3,75	21,48	-0,04	-0,88	13,75	17,79	3,66	21,73	-0,06	-0,9	13,53	17,55	3,69	21,79	-0,06	-0,88	13,53	16,01	3,6	21,11	-0,05	-0,87	13,62	16,6	3,61	21,06	-0,03	-0,83	13,58	16,11	3,7	20,73	0,03	-0,78
Patient_05	4	12,09	16,36	3,64	16,25	1,44	2,36	13,54	16,37	3,6	17,42	1,46	2,26	14,03	16,28	3,62	17,68	1,44	2,2	14,4	16,27	3,59	17,74	1,45	2,13	15,02	16,46	3,57	17,7	1,43	1,93	14,99	16,63	3,55	18,62	1,42	1,9	15,2	16,72	3,52	17,89	1,43	1,89	26,95	27,13	3,86	30,92	0,84	-0,39
Patient_06	4	2,85	14,61	3,68	14,43	-0,21	-1,07	2,99	14,36	3,69	14,09	-0,2	-1,06	3,37	14,32	3,57	14,35	-0,11	-1,06	3,38	13,32	3,61	13,39	-0,12	-1,1	4,33	12,97	3,58	13,14	-0,09	-0,97	4,95	12,55	3,63	13,02	-0,1	-1,05	4,36	12,16	3,63	12,44	-0,07	-1,02	4,62	10,95	3,51	11,62	-0,02	-1,09
Patient_07	4	-5,15	10,88	3,35	6,4	0,13	-0,8	-4,15	10,63	3,23	7,4	0,23	-0,82	-2,31	11,25	3,47	9,15	0,26	-0,78	-1,27	11,39	3,41	8,91	0,19	-0,91	-1,97	12,79	3,43	9,85	0,32	-0,83	-0,6	15,46	3,51	14,04	0,54	-0,63	-1,29	12,67	3,43	10,46	0,28	-0,87	-0,48	12,17	3,53	10,31	0,28	-0,84
Patient_08	4	2,31	13,61	3,65	11,18	0,68	0,36	2,79	13,36	3,52	11,23	0,71	0,39	2,56	12,95	3,4	10,84	0,78	0,49	2,74	12,46	3,44	10,63	0,7	0,42	3,72	11,53	3,43	10,52	0,62	0,21	2,87	11,37	3,48	9,93	0,65	0,28	2,36	10,98	3,52	9,46	0,73	0,42	1,52	11,15	3,37	9,74	0,77	0,5
Patient_09	4	16,82	22,24	3,83	27,57	-0,17	-0,94	15,93	19,58	3,84	24,81	-0,14	-0,96	17,11	19,55	3,81	25,98	-0,14	-0,97	17,28	18,97	3,72	25,44	-0,11	-0,97	18,56	18,79	3,85	25,84	-0,09	-0,96	19,1	18,79	3,84	26,76	-0,08	-0,94	19,57	18,33	3,69	25,47	-0,04	-0,94	20,4	18,17	3,7	26,22	-0,02	-0,92
Patient_10	4	24,14	11,38	3,51	24,14	0,59	0,17	25,44	10,97	3,29	25,44	0,69	0,28	25,53	10,52	3,34	25,53	0,68	0,28	27,93	9,96	3,3	27,93	0,75	0,4	27,69	9,5	3,19	27,69	0,71	0,29	28,37	9,25	3,17	28,37	0,66	0,29	28,8	8,79	3,14	28,8	0,62	0,28	28,63	8,74	3,22	28,63	0,63	0,21
Patient_11	4	-3,85	15,54	3,41	13,64	0,53	-1,02	-3,99	14,96	3,45	12,79	0,54	-0,99	-3,77	14,54	3,44	12,5	0,54	-0,98	-3,74	14,26	3,34	12,26	0,56	-0,95	-3,92	13,9	3,34	12,25	0,54	-0,97	-4,03	13,62	3,43	11,75	0,54	-0,92	-3,1	13,43	3,46	12,5	0,55	-0,9	-2,01	12,97	3,32	11,91	0,59	-0,86
Patient_12	4	24,75	11,14	3,13	25,76	-0,1	-0,17	24,46	11	2,99	25,54	-0,24	0,15	26,36	10,91	3,04	27,43	-0,34	0,15	26,75	10,9	2,97	27,87	-0,52	0,39	25,93	11,08	2,97	27,13	-0,79	0,95	26,18	12,01	3,13	27,43	-0,53	0,6	26,71	11,23	3,02	27,94	-0,84	1,02	27,18	11,69	3,07	28,46	-0,84	1,07
Patient_13	4	13,99	13,93	3,5	33,99	-0,17	-0,85	14,04	13,89	3,49	34,04	-0,04	-0,92	14,24	13,82	3,48	34,24	0,02	-0,95	16,45	14,5	3,42	36,45	0,09	-0,92	17,19	14,75	3,47	37,19	0,08	-0,95	16,57	14,52	3,55	36,57	0,17	-0,96	16,27	14,79	3,49	36,27	0,17	-0,95	16,91	15,72	3,7	36,91	0,24	-0,9
Patient_14	4	23,1	30	3,42	23,69	-0,65	-0,18	22,97	28,98	3,22	23,24	-0,5	-0,39	22,39	29,98	3,36	23,02	-0,66	0	22,06	29,73	3,3	22,71	-0,7	0,22	20,93	28,92	3,24	21,55	-0,7	0,21	20,56	28,83	3,26	21,19	-0,78	0,39	20,82	29,28	3,15	21,45	-0,73	0,19	20,7	29,46	3,28	21,33	-0,71	0,04
Patient_15	4	34,8	19,61	3,73	37,89	-0,35	-0,98	33,63	18,69	3,64	35,35	-0,33	-1	32,33	18,2	3,67	33,98	-0,29	-1,05	32,14	17,48	3,63	32,67	-0,29	-1,04	32,41	16,89	3,64	32,41	-0,25	-1,1	32,33	16,71	3,53	32,33	-0,22	-1,11	31,08	16,6	3,52	31,6	-0,26	-1,08	30,73	16,26	3,6	31,23	-0,28	-1,06
Patient_16	4	-16,86	35,22	3,85	9,18	-2,53	7,49	-16,54	35,23	3,97	9,24	-2,49	7,32	-15,3	35,45	3,91	10,13	-2,5	7,35	-15,1	35,88	3,93	10,12	-2,52	7,39	-15,15	35,68	3,98	9,67	-2,56	7,55	-14,8	35,48	3,91	9,55	-2,62	7,88	-14,67	35,23	3,91	10	-2,58	7,74	-14,69	35,07	3,91	9,67	-2,63	7,95
Patient_17	4	-3,95	12,63	3,59	11,12	0,38	0,01	-3,64	12,51	3,49	11,84	0,63	0,15	-3,44	12,12	3,46	11,1	0,59	0,15	-3,02	12,09	3,48	10,95	0,49	0,19	-2,21	12,24	3,49	11,95	0,46	0,17	-1,9	12,05	3,45	11,56	0,47	0,2	-2,16	11,75	3,48	11,47	0,51	0,13	-2,29	11,47	3,42	10,98	0,56	0,19
Patient_18	4	9,62	25,31	4,02	26,23	0,76	-0,02	11,11	24,1	3,91	25,3	0,76	-0,04	11,88	24,24	3,89	24,63	0,77	-0,03	11,91	24,21	3,92	24,72	0,75	-0,05	12,35	24	3,78	24,88	0,8	-0,02	13,2	23,8	3,85	25,08	0,86	0,06	12,88	24	3,77	25,69	0,83	0	12,87	23,64	3,83	25,76	0,86	0,05
Patient_19	4	21,25	18,89	3,98	26,63	-0,67	0,02	21,61	18,22	3,97	26,94	-0,25	-0,98	21,91	18,64	3,98	26,94	-0,25	-0,91	21,82	18,52	4,04	27,02	-0,26	-0,86	23,48	19,46	4,06	28,25	-0,19	-0,91	23,23	19,35	4,08	28,17	-0,2	-0,86	22,87	19,1	3,98	27,52	-0,18	-0,87	22,27	18,61	4,04	26,87	-0,24	-0,75
Patient_20	4	12,66	22,06	3,98	22,03	0,38	-0,3	12,84	21,24	3,95	21,03	0,42	-0,31	13,33	20,95	3,96	21,34	0,44	-0,29	13,42	20,57	3,92	21,22	0,48	-0,27	13,6	20,36	3,9	20,99	0,52	-0,26	13,28	19,8	3,89	20,13	0,56	-0,26	13,18	19,62	3,83	19,89	0,6	-0,26	13,21	19,61	3,85	19,83	0,62	-0,27
Patient_21	4	20,43	26,96	4,19	32,46	0,12	-1,05	21,37	26,75	4,14	32,1	0,14	-1,09	26	26,51	4,09	34,69	-0,11	-1,14	22,62	22,46	4,12	33,71	0,21	-1,15	23,32	27,25	4,06	32,92	0,28	-1,15	24,32	26,65	4,16	33,44	0,27	-1,16	24,09	27,18	4,13	32,95	0,28	-1,18	24,27	27,29	4,14	33,56	0,26	-1,2
Patient_22	4	28,96	21,04	3,93	34,89	-1,02	0,48	28,69	18,99	3,86	33,6	-1,11	0,66	30,1	19,26	3,92	34,71	-1,01	0,5	30,45	19,26	3,91	35,01	-0,95	0,4	31,44	19,44	3,94	35,72	-0,88	0,31	31,3	18,09	3,96	35,18	-0,86	0,25	31,51	18,75	3,92	35,1	-0,91	0,35	31,67	18,47	3,89	35,22	-0,92	0,36
Patient_23	4	-2,35	26,98	4,2	22,08	0,01	-0,82	-2,06	26,03	4,32	21,24	-0,04	-0,85	-1,99	25,62	4,28	20,68	-0,05	-0,87	-1,21	25,28	4,28	20,91	-0,02	-0,87	-0,92	24,89	4,28	20,92	-0,03	-0,89	-0,96	24,32	4,22	20,39	-0,05	-0,91	0,4	24,66	4,22	21,86	-0,04	-0,99	-0,47	23,55	4,16	20,54	-0,03	-0,94
Patient_24	4	-0,95	17,73	3,99	15,42	0,14	-0,55	0,31	17,13	3,98	15,96	0,19	-0,63	0,64	16,57	3,95	15,48	0,18	-0,66	1,11	16,36	3,91	14,79	0,19	-0,65	1,6	16	3,92	14,72	0,19	-0,68	1,38	16,8	3,99	15,87	0,42	-0,47	2,5	15,49	3,91	14,45	0,22	-0,66	2,76	15,3	3,9	14,43	0,25	-0,66
Patient_25	4	16,88	19,41	3,8	26,2	-0,4	-1,08	16,77	19,27	3,76	26,05	-0,4	-1,06	17,35	20,24	3,8	27,22	-0,36	-1,1	16,85	20,04	3,83	22,64	-0,38	-1,13	15,83	18,79	3,68	25,4	-0,38	-1,16	16,7	19,12	3,77	26,45	-0,39	-1,16	17,12	18,76	3,72	26,22	-0,35	-1,12	17,81	18,84	3,73	26,53	-0,36	-1,11
Patient_26	4	8,06	22,09	3,89	19,85	0,47	0,1	8,79	21,63	3,87	19,66	0,47	0,11	11,24	23,98	3,98	23,14	0,59	-0,07	9,31	20,83	3,79	19,64	0,53	0,15	9,25	20,15	3,74	18,77	0,64	0,23	9,57	19,27	3,78	18,17	0,76	0,39	10,71	20,15	3,88	20,37	0,6	0,17	11,51	19,7	3,87	19,57	0,71	0,34
Patient_27	4	38,92	20,94	3,44	38,92	-0,73	0,55	40,3	21,2	3,49	40,3	-0,79	0,72	42,09	20,75	3,48	42,09	-0,88	1,04	40,46	21,55	3,44	40,46	-0,95	0,92	41,35	21,46	3,48	41,35	-1,01	1,12	42,85	20,08	3,34	42,85	-1,19	1,59	43,3	20,73	3,37	43,3	-1,22	1,66	44,66	20	3,29	44,66	-1,34	1,96
Patient_28	4	17,75	24,01	4,2	29,21	-0,38	-0,98	17,98	23,53	4,15	29,25	-0,4	-0,96	18,13	23,19	4,17	29,06	-0,41	-0,96	18,5	22,69	4,18	28,82	-0,44	-0,94	17,93	22,5	4,12	28,34	-0,42	-0,94	17,92	22,3	4,17	28,18	-0,39	-0,92	18,14	21,98	4,14	28,49	-0,39	-0,96	18,16	22,04	4,16	28,17	-0,42	-0,96
Patient_29	4	18,45	20,13	3,79	26,55	-0,49	-0,66	19,7	18,16	3,84	25,59	-0,29	-0,75	20,03	18,38	3,94	25,89	-0,21	-0,76	20,31	18,07	3,82	25,99	-0,15	-0,77	20,94	16,88	3,84	25,6	-0,16	-0,75	21,38	16,78	3,77	25,88	-0,06	-0,83	21,3	16,31	3,78	25,03	-0,03	-0,8	20,44	15,85	3,74	24,01	0,04	-0,87
Patient_30	4	8,7	15,44	3,9	15,45	0,04	0,54	9,5	15,22	3,86	15,74	-0,02	0,42	9,17	14,92	3,84	14,86	-0,04	0,6	9,54	14,71	3,82	15,08	-0,04	0,62	8,97	14,48	3,83	14,71	-0,09	0,43	7,88	14,57	3,79	14,17	-0,11	0,53	7,98	14,08	3,78	14,03	-0,13	0,51	8,01	13,91	3,78	13,58	-0,11	0,45
Patient_31	4	10,58	10,47	3,57	13,94	-0,47	0,18	10,68	9,8	3,5	13,3	-0,54	0,41	10,32	9,6	3,51	12,9	-0,6	0,71	9,92	9,39	3,43	12,68	-0,59	0,64	10,23	9,11	3,42	12,73	-0,65	0,71	9,96	9,42	3,44	12,48	-0,59	0,85	10,54	9,35	3,41	12,8	-0,79	1,02	10,64	8,96	3,41	12,94	-0,83	1,08
Patient_32	4	-0,9	15,94	3,84	12,47	-0,04	-0,08	-0,87	15,62	3,8	12,46	-0,04	-0,07	-0,63	15,1	3,86	12,09	-0,08	-0,08	-0,45	14,79	3,8	11,59	-0,07	-0,11	-0,3	14,17	3,8	11,4	-0,04	-0,15	-0,18	13,6	3,76	10,73	-0,08	-0,08	-0,19	13,34	3,71	10,9	-0,12	-0,14	-0,28	12,9	3,67	10,29	-0,6	-0,12
Patient_33	4	6,06	16,66	3,64	14,92	0,04	0,07	6,26	16,31	3,61	14,55	0,04	0,06	6,71	15,76	3,61	14,24	0,14	0,16	7,14	15,47	3,61	14,53	0,14	0,12	6,9	16,26	3,65	15,22	0,08	-0,03	6,79	16,48	3,71	15,49	0,04	-0,14	7,35	16,29	3,77	15,74	0,01	-0,16	7,63	16,05	3,69	15,93	-0,1	-0,19
Patient_34	4	1,84	16,29	3,78	16,33	0,68	-0,47	2,2	15,76	3,76	15,83	0,68	-0,46	2,14	15,17	3,73	15,93	0,71	-0,42	4,85	17,4	3,72	19,4	0,66	-0,75	2,24	14,67	3,64	15,57	0,72	-0,4	2,38	14,19	3,69	14,36	0,7	-0,43	4,78	14,39	3,67	14,69	0,68	-0,42	4,84	13,86	3,63	14,32	0,7	-0,38
Patient_35	4	14,77	13,21	3,63	18,75	-0,52	-0,41	15,33	12,64	3,58	18,56	-0,6	-0,22	15,58	12,86	3,6	18,86	-0,58	-0,24	15,99	12,27	3,57	18,92	-0,6	-0,24	15,79	12,29	3,68	19,02	-0,65	-0,1	15,38	11,97	3,67	18,72	-0,63	-0,18	15,99	12,01	3,56	18,95	-0,66	-0,03	16,03	12,02	3,61	18,99	-0,65	-0,06
Patient_36	4	22,82	19,49	4,1	28,41	-0,25	-0,88	22,68	19,49	4,09	27,85	-0,23	-0,83	22,8	19,1	4,1	27,41	-0,2	-0,87	25,68	17,78	3,95	28,44	-0,26	-0,86	23,75	18,92	4,08	28,28	-0,2	-0,94	24,29	18,09	3,99	28,76	-0,21	-1,04	23,89	19,06	4,04	28,58	-0,19	-1,07	23,49	18,51	3,95	27,83	-0,15	-1,01
Patient_37	4	15	13,13	3,66	18,71	-0,67	0,41	16,06	13,32	3,53	19,76	-0,48	0,36	17,5	13,64	3,67	21,02	-0,38	0,27	19	13,53	3,67	21,98	-0,22	0,33	18,91	13,69	3,6	21,85	-0,07	0,38	18,98	13,1	3,6	21,8	-0,06	0,42	21,01	13,76	3,69	23,47	0	0,37	21,96	13,34	3,64	24,02	0,13	0,19
Patient_38	4	13,7	18,88	3,92	24,25	0,02	-1,36	14,53	19,23	3,93	24,76	0,06	-1,34	15,81	19,65	4,01	26,06	0,04	-1,35	15,97	19,14	3,95	25,4	0,07	-1,33	16,29	19,54	3,98	25,95	0,06	-1,34	15,83	18,2	3,92	23,76	0,14	-1,35	16,61	18,27	3,93	24,39	0,12	-1,33	16,61	18,46	3,9	24,33	0,09	-1,33
Patient_39	4	32,08	24,96	4,14	38,35	-0,59	-0,33	32,39	25,11	4,17	38,97	-0,57	-0,46	32,51	25,04	4,08	39,02	-0,54	-0,52	33,34	25,22	4,08	39,5	-0,49	-0,6	33,28	25,16	4,06	39,05	-0,45	-0,66	32,81	24,07	4,11	38,8	-0,44	-0,7	32,27	24,48	4,05	38,19	-0,44	-0,7	32,62	24,62	3,04	38,89	-0,45	-0,69
Patient_40	4	10,6	24,22	4,09	28,55	0,38	-0,9	10,74	23,72	4,07	27,57	0,43	-0,8	10,81	22,76	4,01	27,18	0,36	-0,89	12,16	23,16	4,03	27,77	0,31	-1,02	13,68	23,04	4,05	28,17	0,24	-1,14	14,49	22,47	4,07	27,96	0,3	-1,14	14,3	22,4	3,98	28,13	-0,27	-1,18	14,41	21,52	3,95	27,37	0,29	-1,16
Patient_41	4	6,65	20,76	3,98	22,5	0,45	-0,84	6,22	19,56	3,89	20,8	0,44	-0,85	6,73	19,8	3,88	21,15	0,43	-0,89	7,31	19,06	3,82	21,56	0,42	-0,89	7,68	19,98	3,78	23,11	0,31	-1,1	7,46	18,27	3,73	21,26	0,28	-1,15	6,44	16,95	3,75	19,63	0,27	-1,14	6,79	16,86	3,74	19,48	0,32	-1,06
Patient_42	4	16,15	15,4	3,8	20,31	-0,17	-0,83	16,52	23,9	3,77	20,1	-0,18	-0,77	16,34	13,51	3,72	19,84	-0,19	-0,77	16,3	12,98	3,68	19,3	-0,22	-0,73	16,38	12,35	3,63	18,74	-0,27	-0,66	16,5	12,24	3,63	18,65	-0,25	-0,66	16,84	11,6	3,54	18,72	-0,28	-0,62	16,9	11,29	3,56	18,75	-0,32	-0,57
Patient_43	4	8,33	19,24	4,02	19,66	0,2	-0,87	7,75	19,13	3,97	19,13	0,28	-0,91	8,46	18,96	3,94	19,78	0,26	-0,89	9,04	18,47	3,83	20,11	0,24	-0,98	8,68	19,45	3,89	20,61	0,35	-0,91	8,48	19,23	3,86	20,42	0,4	-0,87	9,15	18,1	3,87	19,9	0,42	-0,81	8,91	17,71	3,87	19,03	0,36	-0,87
Patient_44	4	22,18	21,36	4,06	28,84	0,26	-0,84	22,58	21,89	4,11	28,86	0,28	-0,75	22,65	21,77	4,02	28,93	0,25	-0,69	22,19	21,65	4,06	28,77	0,21	-0,64	23,06	21,68	4,09	28,89	0,24	-0,59	23,25	21,05	4,08	27,79	0,22	-0,49	23,19	20,82	4,12	27,49	0,23	-0,41	23,16	21,03	4,08	27,76	0,21	-0,45
Patient_45	4	33,91	22,54	3,73	36,98	0,09	-0,86	26,7	25,61	3,76	32,52	0,27	-0,93	26,3	24,68	3,78	31,95	0,25	-0,94	26,48	24,77	3,81	32,15	0,22	-0,99	27,09	25,13	3,79	32,7	0,24	-1,07	26,87	25,39	3,68	32,62	0,22	-1,05	27,13	24,73	3,75	32,64	0,24	-1,08	26,57	23,44	3,69	31,19	0,23	-1,07
Patient_46	4	12,06	19,51	3,83	22,09	-0,44	-0,63	13,06	18,47	3,89	21,57	-0,38	-0,61	13,98	17,76	3,83	21,75	-0,29	-0,61	14,66	17,71	3,86	22,04	-0,23	-0,57	15,16	17,23	3,75	21,72	-0,17	-0,56	15,37	16,59	3,74	21,4	-0,18	-0,56	15,62	16,38	3,78	21,24	-0,09	-0,54	15,72	16,18	3,7	21,2	-0,02	-0,53
Patient_47	4	25,41	16,76	3,62	25,76	0,29	-0,81	26,63	16,56	3,7	26,63	0,33	-0,72	26,99	16,28	3,61	26,99	0,33	-0,68	26,79	16,27	3,71	26,79	0,36	-0,63	28,33	15,84	3,64	28,33	0,35	-0,6	28,14	15,32	3,71	28,14	0,43	-0,46	28,76	14,87	3,64	28,76	0,44	-0,45	27,84	14,62	3,59	27,84	0,62	-0,33
Patient_48	4	-0,86	31,01	4,01	32,93	0,87	-0,36	-0,21	31,12	4,06	33,73	0,88	-0,35	0,68	30,92	4,03	32,85	0,9	-0,32	0,85	27,49	4,02	31,95	0,87	-0,37	1,13	29,92	4,01	31,69	0,87	-0,38	1,8	30,18	3,94	33,33	0,89	-0,36	2,53	29,76	4,03	32,88	0,88	-0,37	-1,1	26,44	3,92	26,8	0,88	-0,17
Patient_49	4	11,13	14,15	3,64	16,79	-0,65	-0,08	11,74	13,92	3,66	16,85	-0,71	0,02	11,65	14,02	3,64	16,78	-0,66	0,04	11,27	13,88	3,58	16,53	-0,59	-0,05	10,74	13,35	3,6	15,99	-0,58	-0,13	10,58	13,35	3,68	15,59	-0,54	-0,08	11,08	13,21	3,67	15,83	-0,55	-0,11	11,23	12,74	3,57	15,62	-0,55	-0,11
Patient_50	4	15,26	29,72	3,35	15,43	0,72	0,18	15,46	30,07	3,28	15,63	0,78	0,18	15,63	29,59	3,27	15,8	0,75	0,12	15,35	29,25	3,3	15,95	0,78	0,1	16,44	28,81	3,29	16,44	0,76	-0,01	16,09	28,62	3,26	16,09	0,77	-0,06	16,31	28,43	3,22	16,31	0,79	-0,02	16,59	28,07	3,22	16,59	0,6	-0,24
Patient_51	4	7,88	19,9	3,84	18,19	0,44	-0,18	8,51	19,19	3,86	18,39	0,45	-0,27	8,29	18,5	3,85	17,79	0,47	-0,27	8,49	18,32	3,81	17,98	0,42	-0,3	9,05	18,44	3,75	18,42	0,35	-0,39	8,04	18,11	3,78	18,1	0,37	-0,42	7,96	17,64	3,76	17,82	0,34	-0,43	8,03	16,89	3,68	17,4	0,38	-0,45
Patient_52	4	16,76	12,31	3,18	36,76	0,2	-1,49	17,01	13,22	3,18	37,01	0,25	-1,47	17,68	12,84	3,22	37,68	0,24	-1,49	17,94	12,95	3,24	37,94	0,24	-1,48	19,76	14,83	3,35	39,76	0,23	-1,46	19,42	15,47	3,32	39,42	0,21	-1,45	20,73	16,64	3,48	40,73	0,21	-1,42	22,5	18,09	3,42	42,5	0,23	-1,45
Patient_53	4	15,26	15,51	3,71	19,08	0,44	0,34	15,14	15,49	3,7	18,92	0,46	0,25	16,25	15,12	3,64	19,21	0,55	0,55	15,89	14,56	3,69	18,91	0,64	0,6	15,71	14,48	3,73	18,69	0,64	0,56	15,38	14,38	3,66	18,33	0,65	0,51	18,11	15,2	3,65	20,49	0,74	0,55	16,07	14	3,52	18,71	0,65	0,55
Patient_54	4	13,42	10,25	3,3	14,1	1,4	2,32	14,01	10,33	3,33	14,74	1,39	2,23	14,33	10,78	3,3	15,07	1,44	2,22	15,24	11,05	3,34	15,62	1,43	2,05	16,72	10,2	3,21	16,72	1,32	1,83	15,84	9,67	3,14	16,22	1,31	2,1	16,19	10,22	3,21	16,58	1,37	2,1	16,19	10,39	3,15	16,58	1,36	1,96
Patient_55	4	8,49	27,79	3,15	10,95	0,05	-1,32	9,2	27,34	3,18	10,97	-0,02	-1,17	9,16	27,16	3,08	10,56	-0,01	-1,21	10,51	26,47	2,99	10,8	0,12	-0,97	10,47	26,63	3	10,76	0,13	-0,97	10,61	26,18	2,95	10,76	0,1	-0,87	9,82	26,58	2,97	10,69	0,02	-0,99	9,42	26,33	3,93	10,27	0,04	-0,95
Patient_56	4	17,34	13,99	3,58	19,73	0,17	-0,79	14,19	14,76	3,64	17,86	0,1	-0,22	13,39	15,1	3,72	17,4	0,34	-0,19	15,07	15,03	3,7	19,16	0,29	-0,4	14,4	15,01	3,7	18,75	0,29	-0,54	15,17	14,35	3,59	19,12	0,27	-0,48	14,87	13,65	3,62	18,62	0,28	-0,5	15,71	13,78	3,42	19,25	0,26	-0,52
Patient_57	4	6,6	14,11	3,71	13,64	0,02	-0,24	6,93	13,18	3,7	13,26	0,25	0,02	7,19	12,95	3,68	12,92	0,29	0,03	8,3	12,8	3,57	13,46	0,35	0,12	8,79	12,14	3,6	13,29	0,45	0,23	8,65	12,18	3,62	13,19	0,56	0,35	8,24	12,06	3,59	12,79	0,63	0,45	9,17	11,65	3,64	13,4	0,49	0,18
Patient_58	4	4,87	10,51	3,37	11,29	1,05	0,11	4,56	9,86	3,39	10,21	1,05	0,26	4,42	9,88	3,37	10,11	1,04	0,2	4,26	9,92	3,37	10,07	1,05	0,18	5,13	10,31	3,38	11,15	1,05	0,08	5,13	10,12	3,35	10,64	1,05	0,15	5,41	9,69	3,33	10,3	1,04	0,12	5,64	9,24	3,29	9,93	1,04	0,09
Patient_59	4	1,01	14,12	3,59	10,37	0,09	0,1	2,86	13,85	3,64	10,32	0	0,05	3,42	13,52	3,6	10,92	-0,13	-0,13	3,51	13,2	3,64	10,54	-0,18	-0,14	4,14	13,24	3,61	11,56	-0,14	-0,19	4,62	13,25	3,54	11,5	0,01	-0,07	4,99	13,14	3,61	12,14	-0,24	-0,39	5,7	12,29	3,6	12,15	-0,38	-0,42
Patient_60	4	5,5	12,52	3,26	12,14	1,71	2,74	6,5	12,92	3,22	12,28	1,64	2,36	7	13,34	3,1	13,78	1,62	2,12	10,11	16,15	3,34	15,31	1,59	2,41	6,44	13,64	3,4	13,27	1,52	1,99	8,01	14,24	3,29	12,81	1,57	1,98	8,49	13,8	3,29	12,07	1,54	1,86	7,97	13,32	3,17	12,52	1,67	2,23
Patient_61	4	8,71	7,61	3,21	10,19	0,21	-0,92	8,56	7,16	3,16	9,78	0,27	-0,94	8,59	6,82	2,98	9,39	0,28	-0,98	8,78	6,39	3,08	9,5	0,33	-1	8,86	6,8	3,12	9,64	0,32	-0,99	9,74	5,74	2,89	9,74	0,35	-1,05	9,11	6,17	2,93	9,22	0,46	-1,05	9,37	5,69	2,88	9,37	0,5	-1,01
Patient_62	4	14,59	17,05	3,88	22,56	0,2	-0,82	14,73	17,3	3,9	22,36	0,29	-0,82	15,21	16,7	3,9	22,14	0,33	-0,78	15,22	16,18	3,87	21,51	0,37	-0,68	15,01	15,83	3,77	20,76	0,4	-0,64	14,91	15,51	3,76	20,68	0,44	-0,6	15,55	15,37	3,82	19,63	0,45	-0,61	15,39	14,74	3,78	18,98	0,48	-0,54
Patient_63	4	8,48	14,74	3,66	15,32	0,74	-0,03	8,95	14,11	3,74	15,18	0,7	-0,06	9,45	13,7	3,64	14,6	0,69	-0,03	9,75	13,43	3,71	15,04	0,64	-0,09	9,78	13,01	3,56	14,58	0,64	0,01	10,35	12,85	3,63	14,91	0,64	0,01	10,36	12,45	3,59	14,81	0,63	0	10,55	12,27	3,58	14,74	0,62	0
Patient_64	4	-1,12	16,73	3,76	16,31	1,01	0,75	-1,23	16,43	3,74	15,08	1,01	0,71	-0,94	15,99	3,78	14,71	1	0,67	-0,93	15,3	3,72	14,37	0,99	0,65	-1,46	14,76	3,65	14,4	0,98	0,63	-0,89	14,4	3,75	13,8	0,98	0,62	-1,2	14,67	3,73	13,39	0,97	0,53	-0,3	14,3	3,69	13,89	1	0,6
Patient_65	4	0,63	14,8	3,73	13,81	0,5	-0,8	1,13	13,92	3,6	13,52	0,53	-0,77	2,9	13,35	3,58	13,2	0,3	-0,9	1,34	13,15	3,59	13,06	0,54	-0,79	1,59	13,26	3,61	13,15	0,52	-0,83	1,5	12,19	3,6	11,88	0,57	-0,76	1,64	11,62	3,49	11,26	0,56	-0,75	1,53	11,95	3,48	11,91	0,56	-0,77
Patient_66	4	-1,99	14,35	3,66	12,04	0,58	-0,46	-1,74	14,42	3,64	12,22	0,53	-0,49	-2,39	13,24	3,59	11,23	0,62	-0,43	-2,39	12,62	3,51	11,11	0,66	-0,48	-1,55	12,18	3,58	11,12	0,67	-0,44	-1,76	11,82	3,54	11,1	0,63	-0,46	-0,92	11,82	3,58	11,26	0,63	-0,42	-1,14	11,2	3,41	10,75	0,66	-0,42
Patient_67	4	9,26	13,97	3,73	16,52	0,28	-0,29	9,74	13,02	3,71	16,02	-0,04	-0,68	10,28	13,12	3,7	16,47	-0,05	-0,62	10,39	13,09	3,71	16,41	-0,06	-0,59	10,78	13,23	3,78	16,71	-0,06	-0,56	11,01	12,81	3,77	16,38	-0,04	-0,55	12,04	12,43	3,66	16,32	-0,02	-0,12	10,83	12,66	3,66	16,18	-0,04	-0,46
Patient_68	4	-2,68	20,66	4,06	17,14	0,08	-0,76	-1,9	19,76	3,97	17,05	0,07	-0,74	-1,39	19,32	3,98	16,55	0,04	-0,73	-1,49	19,09	3,97	16,02	0,08	-0,76	-1,21	18,99	3,97	16,08	0,13	-0,82	-0,08	17,75	3,97	15,58	0,1	-0,81	-0,48	17,35	3,9	14,76	0,09	-0,77	0,46	16,46	3,87	14,6	-0,02	-0,67
Patient_69	4	12,4	20,73	4,04	22,93	0,46	-0,69	10,5	21,15	3,87	23,73	0,6	-0,72	12,65	20,42	3,99	22,88	0,52	-0,64	12,47	20,44	3,93	23	0,39	-0,78	11,83	20,56	3,93	23,09	0,45	-0,76	11,83	20,65	4	22,9	0,43	-0,83	12,37	20,69	4,09	23,38	0,47	-0,79	13,73	20,88	4,01	23,82	0,53	-0,67
Patient_70	4	11,32	18,19	3,8	20,23	-0,13	-0,68	11,15	17,12	3,81	19,54	-0,14	-0,71	10,47	16,44	3,8	18,3	-0,17	-0,64	10,08	15,33	3,69	17,14	-0,17	-0,72	10,26	14,82	3,67	16,71	-0,23	-0,6	10,56	14,27	3,67	16,09	-0,34	-0,42	10,5	13,79	3,72	15,72	-0,41	-0,34	10,4	13,96	3,72	15,8	-0,48	-0,22
Patient_01	5	10,95	12,03	3,51	14,96	-0,66	0,09	13,44	10,94	3,43	15,5	-0,52	0,1	14,8	10,26	3,36	16,27	-0,38	0,09	15,34	9,79	3,36	16,76	-0,43	0,23	15,73	9,7	3,32	16,93	-0,45	0,33	15,73	9,37	3,25	16,89	-0,49	0,39	16,01	9,33	3,29	16,96	-0,53	0,49	15,99	9,19	3,32	17,2	-0,64	0,9
Patient_02	5	25,12	12,49	3,43	27,51	-1,21	0,93	25,65	12,51	3,33	28,04	-1,23	0,94	26,89	13,27	3,35	29,4	-1,22	0,78	27,66	13,3	3,32	30,21	-1,26	0,9	28,34	13,88	3,41	30,96	-1,23	0,73	28,85	13,57	3,4	31,04	-1,23	0,81	28,35	14,64	3,43	31,54	-1,28	0,84	28,68	14,67	3,43	31,51	-1,35	1,01
Patient_03	5	34,07	10,28	3,36	34,07	-0,16	-0,86	33,67	10,69	3,52	33,67	-0,22	-0,81	33,17	11,04	3,51	33,17	-0,14	-0,92	32,1	11,53	3,46	32,1	-0,12	-0,99	32,7	11,27	3,45	32,7	-0,15	-0,98	33,67	11,69	3,5	33,67	-0,19	-0,97	32,18	11,48	3,4	32,18	-0,1	-0,99	31,7	11,53	3,48	31,7	-0,07	-1,02
Patient_04	5	19,95	10,52	3,33	19,95	0,58	-0,53	21,17	10,56	3,41	21,17	0,61	-0,38	20,3	10,52	3,43	20,3	0,63	-0,27	20,83	10,28	3,42	20,83	0,6	-0,32	20,3	10,25	3,44	20,3	0,62	-0,25	19,7	10,13	3,35	19,7	0,54	-0,32	19,51	10,24	3,4	19,51	0,5	-0,22	19,78	10,24	3,39	19,78	0,54	-0,2
Patient_05	5	28,49	15,02	3,47	28,49	1,15	0,44	31,21	15,24	3,46	31,21	1,14	0,4	32,14	14,83	3,5	32,14	1,14	0,44	33	15,09	3,45	33	1,1	0,31	33,84	15,07	3,46	33,84	1,08	0,25	34,05	15,21	3,41	34,05	1,1	0,32	34,52	15,18	3,58	34,52	1,09	0,3	43,23	18,38	3,82	33,23	0,37	-0,99
Patient_06	5	5,38	10,17	3,46	10,74	0,58	-0,31	5,72	10,14	3,41	10,66	0,58	-0,34	6,2	10,27	3,45	10,9	0,68	-0,23	6,14	9,74	3,38	10,4	0,69	-0,19	7,81	9,47	3,3	10,89	0,7	-0,28	7,66	8,91	3,21	10,94	0,6	-0,46	6,89	8,74	3,27	9,98	0,6	-0,3	7,08	8,05	3,2	9,53	0,68	-0,32
Patient_07	5	5,06	12,74	3,54	13,3	0,22	-0,94	7,18	12,46	3,33	14,53	0,26	-0,83	9,96	12,79	3,45	15,6	0,2	-0,84	10,87	12,69	3,41	15,8	0,16	-0,85	10,76	13,72	3,37	16,76	0,22	-0,88	14,09	17,06	3,59	21,2	0,22	-1,13	11,48	13,52	3,49	17,08	0,17	-0,93	12,36	13,01	3,32	17,03	0,12	-0,97
Patient_08	5	11,4	7,86	3,14	11,71	0,62	-0,14	12,1	17,86	3,12	12,41	0,57	-0,16	12,21	7,54	3,2	12,21	0,55	-0,25	12,44	7,18	3,11	12,44	0,47	-0,36	13,49	6,56	3,14	13,49	0,46	-0,51	12,6	6,83	3,08	12,6	0,48	-0,38	12,19	6,73	3,11	12,19	0,48	-0,44	11,58	7,12	3,2	11,73	0,43	-0,42
Patient_09	5	26,67	24,2	4,01	34,32	-0,13	-0,85	26,38	23,06	3,92	33,19	-0,16	-0,81	27,7	23,17	4,03	34,04	-0,13	-0,82	27,42	23,07	3,9	33,75	-0,15	-0,81	28,4	23,11	3,98	34,28	-0,16	-0,8	28,9	23,47	3,93	35,32	-0,15	-0,82	29,4	23,22	3,93	35,33	-0,18	-0,78	30,08	23,41	3,9	36,03	-0,15	-0,78
Patient_10	5	40,9	8,19	3,31	40,9	0,19	-0,64	42,83	8,83	3,25	42,83	0,06	-0,78	43,23	8,82	3,33	43,23	-0,09	-0,69	46,11	8,48	3,3	46,11	-0,32	-0,62	46,14	8,2	3,22	46,14	-0,36	-0,59	47,14	8,12	3,28	47,14	-0,41	-0,51	47,66	7,85	3,21	47,66	-0,53	-0,32	48,07	8,28	3,33	48,07	-0,38	-0,63
Patient_11	5	-1,57	8,22	3,23	5,65	-0,07	-0,86	-1,65	8,08	3,27	5,66	-0,12	-0,87	-1,45	7,84	3,12	5,62	-0,14	-0,83	-1,26	7,95	3,09	5,73	-0,23	-0,87	-1,32	7,89	3,03	5,65	-0,21	-0,9	-1,5	7,96	3,14	5,54	-0,28	-0,92	-0,66	7,89	3,01	5,75	-0,32	-0,81	0,45	7,28	2,97	5,41	-0,34	-0,66
Patient_12	5	26,79	12,72	2,95	27,91	-0,76	-0,54	25,86	13,17	2,89	27,02	-0,77	-0,54	27,5	13,76	2,92	28,72	-0,79	-0,5	27,46	14,13	2,92	28,72	-0,78	-0,53	26,43	14,59	3,02	27,69	-0,69	-0,68	27,54	14,79	2,94	28,83	-0,73	-0,61	27,54	14,83	3,08	28,8	-0,69	-0,71	28,04	15,1	3,02	29,35	-0,72	-0,63
Patient_13	5	36,17	12,25	3,55	36,17	0,1	-0,95	35,99	12,68	3,48	35,99	0,09	-0,92	36,48	12,78	3,41	36,48	0,14	-0,93	38,39	14,09	3,49	31,39	0,05	-0,81	39,35	14,59	3,49	39,35	0,03	-0,75	38,29	15,1	3,6	38,29	-0,02	-0,73	38,29	14,86	3,5	38,29	-0,03	-0,7	39,52	15,46	3,53	39,52	0,13	-0,82
Patient_14	5	21,87	9,93	3,25	22,87	-1,19	1,15	21,34	8,86	3,25	21,99	-1,09	1,15	19,31	10,06	3,34	21,11	-1,14	1,29	19,05	10,09	3,3	20,85	-1,22	1,45	18,03	9,63	3,22	19,73	-1,08	1,32	17,56	9,78	3,28	19,51	-1,01	1,34	17,58	10,21	3,37	19,62	-1,02	1,24	17,58	10,54	3,32	19,92	-0,91	1,02
Patient_15	5	27,41	12,71	3,36	27,41	-0,19	-1,13	26,22	12,51	3,33	27,08	-0,23	-1,06	24,94	12,8	3,49	25,77	-0,21	-1,13	25,23	12,45	3,37	25,64	-0,22	-1,1	25,78	12,88	3,41	26,66	-0,25	-1	25,91	13,26	3,62	26,84	-0,28	-0,92	24,78	13,05	3,48	25,76	-0,33	-0,78	24,77	12,72	3,5	25,71	-0,3	-0,82
Patient_16	5	-57,03	67,4	4,08	20,5	-1,67	1,9	-56,82	67,09	4,03	20,5	-1,68	1,93	-55,53	67,68	4,05	21	-1,68	1,95	-55,31	68,14	4,11	22	-1,67	1,91	-55,67	68,56	3,98	21	-1,67	1,88	-55,37	69,11	4,03	21,17	-1,66	1,87	-54,89	68,31	3,94	20,5	-1,68	1,93	-55	68,7	3,93	20,5	-1,67	1,9
Patient_17	5	-3,85	5,04	2,8	3,78	0,18	0,7	-3,38	5,07	2,84	4,2	0,4	0,68	-3,16	4,9	2,86	4,08	0,17	0,46	-2,59	5	2,81	3,58	-0,12	0,46	-1,41	5,22	2,97	3,34	-0,25	0,37	-1,08	5,14	2,89	3,3	-0,28	0,41	-1,49	4,8	2,82	3,88	0,02	0,57	-1,59	4,67	2,76	9,86	0,08	0,5
Patient_18	5	21,84	28,72	3,98	33,37	0,69	-0,63	23,48	27,63	3,95	34,73	0,66	-0,69	24,15	27,83	3,98	35,13	0,63	-0,71	24,07	27,83	3,96	35,17	0,6	-0,75	24,61	27,71	3,98	35,58	0,61	-0,76	25,71	27,85	3,96	34,86	0,62	-0,75	25,33	28,02	4	36,41	0,6	-0,81	25,38	27,71	3,96	14,96	0,61	-0,79
Patient_19	5	21,79	18,84	3,93	26,85	-0,78	0,53	24,6	15,42	3,91	26,7	-0,39	0,32	24,56	16,07	3,87	27,23	-0,54	0,66	24,32	16,24	3,9	27,06	-0,63	0,8	25,87	17,4	3,9	29,03	-0,67	0,96	25,72	17,17	3,91	28,87	-0,71	1,02	25,36	16,93	3,86	28,49	-0,74	1,11	24,8	16,6	3,8	18,13	-0,87	1,32
Patient_20	5	16,48	12,96	3,59	17,66	0,62	-0,77	16,98	12,74	3,57	17,63	0,64	-0,83	17,57	12,62	3,53	17,89	0,66	-0,81	17,79	12,51	3,52	17,95	0,66	-0,81	18,11	12,68	3,51	18,11	0,67	-0,85	17,78	12,36	3,43	17,78	0,69	-0,86	17,66	12,43	3,44	17,66	0,69	-0,88	17,77	12,43	3,47	17,77	0,68	-0,88
Patient_21	5	26,03	18,17	3,88	29,39	-0,06	-1,27	27,19	17,94	3,91	29,19	-0,08	-1,29	30,76	16,98	3,87	31,86	-0,31	-1,1	28,95	18,49	3,86	29,96	-0,05	-1,3	29,86	18,23	3,81	29,06	-0,01	-1,32	30,83	17,8	3,92	30,83	-0,06	-1,3	30,84	18,14	3,88	30,84	-0,04	-1,32	30,83	18,72	3,85	30,83	-0,6	-1,3
Patient_22	5	42,49	16,39	3,76	44,29	-1,29	1,37	42,97	14,89	3,7	43,68	-1,22	1,43	44,66	14,78	3,68	45,37	-1,25	1,54	45,33	14,7	3,63	46,04	-1,27	1,49	46,72	14,75	3,65	47,43	-1,24	1,46	46,78	14,44	3,64	47,14	-1,22	1,47	47,02	14,46	3,66	47,38	-1,22	1,55	47,31	14,36	3,65	47,66	-1,17	1,49
Patient_23	5	2,81	17,52	3,96	17,75	0,08	-1,07	2,98	16,96	3,98	16,88	0,1	-0,98	2,94	16,65	3,97	16,61	0,09	-0,97	3,78	16,4	3,9	16,49	0,1	-0,96	4,11	16,13	3,94	16,22	0,1	-0,95	4,07	15,68	3,91	15,7	0,08	-0,94	5,21	16,62	3,93	16,89	0,17	-0,89	4,68	15,53	3,92	16,01	0,11	-0,9
Patient_24	5	2,78	12,53	3,77	11,58	0,02	-0,79	4	11,81	3,66	12,02	0,06	-0,88	4,37	11,42	3,62	12,03	0,05	-0,9	4,97	11,35	3,68	12,01	0,03	-0,91	5,51	11,07	3,69	11,96	-0,02	-0,88	5,66	11,28	3,72	12,18	0,24	-0,62	6,44	10,58	3,63	11,75	-0,01	-0,92	6,82	10,44	3,62	11,8	0	-0,91
Patient_25	5	-0,93	25,59	3,45	11,53	-2,05	3,73	-1,18	25,81	3,52	11,44	-2,04	3,67	3,02	19,1	3,35	11,5	-2,06	3,84	2,27	19,37	3,38	10,87	-2,06	3,87	1,69	19,81	3,34	10,74	-2,07	3,83	2,83	19,85	3,34	11,68	-2,09	3,94	3,12	20,18	3,22	12,19	-2,08	3,85	3,57	20,49	4,3	12,84	-2,02	3,51
Patient_26	5	18,44	28,05	3,88	23,83	0,63	-0,15	19,11	27,35	3,85	22,99	0,66	-0,05	21,02	29,04	3,92	24,67	0,64	-0,42	19,82	26,95	3,84	22,77	0,66	-0,11	19,88	26,76	3,81	22,47	0,74	-0,11	20,38	26,26	3,83	21,87	0,81	-0,07	21,63	26,75	3,85	24,09	0,66	-0,2	22,73	26,4	3,75	23,9	0,72	-0,13
Patient_27	5	42,73	23,25	3,8	47,01	-1,25	0,97	44,51	23,53	3,8	48,32	-1,24	0,9	46,36	23,4	3,85	50,16	-1,27	1	44,26	24	3,84	48,7	-1,27	1,04	45,84	23,93	3,86	49,04	-1,26	1,01	47,4	24,03	3,9	51,37	-1,3	1,17	48,41	23,86	3,85	52,35	-1,69	1,16	49,93	23,76	3,87	53,91	-1,35	1,33
Patient_28	5	23,02	19,74	4,03	28,87	-0,1	-0,82	23,75	19,55	4,12	28,96	-0,1	-0,83	24,19	19,5	4,06	29,14	-0,09	-0,88	24,8	19,14	4,09	29,69	-0,11	-0,87	24,52	19,4	4,04	29,4	-0,06	-0,9	24,84	19,82	4,03	29,77	-0,01	-0,89	25,16	19,58	4,09	29,57	0	-0,99	25,33	19,86	4,09	29,78	0,02	-0,99
Patient_29	5	17,1	13,42	3,64	19,88	0,1	-1,14	16,71	14,85	3,61	19,8	-0,11	-0,65	17,03	14,72	3,64	19,85	-0,09	-0,65	17,6	14,68	3,6	20,18	-0,1	-0,67	18,14	13,53	3,62	20,39	-0,22	-0,39	18,5	14,5	3,64	21,35	-0,13	-0,63	18,53	14,31	3,62	21,39	-0,17	-0,59	17,71	14,41	3,65	20,66	-0,23	-0,47
Patient_30	5	8,49	21,34	4,01	18,92	-1,41	3,07	9,51	21,46	4	19,52	-1,39	2,96	9,25	20,99	3,98	19,32	-1,4	3,08	9,6	21,09	3,97	19,22	-1,48	3,32	8,52	21,15	3,99	18,5	-1,54	3,45	7,22	20,85	3,99	17,67	-1,5	3,38	7,43	20,57	3,96	17,39	-1,56	3,62	7,46	20,57	3,95	17,43	-1,55	3,55
Patient_31	5	12,75	12,07	3,67	16,23	-0,53	-0,19	12,88	11,62	3,63	16,29	-0,61	0,01	12,51	12	3,62	16,04	-0,61	0,08	11,34	11,96	3,56	15,56	-0,56	0,08	12,11	11,83	3,69	15,04	-0,63	0,12	12,28	12,71	3,67	16,08	-0,45	-0,13	12,7	12,81	3,73	16,59	-0,54	-0,08	12,85	12,12	3,63	16,57	-0,63	0,07
Patient_32	5	1,35	10,58	3,57	8,67	-0,15	0,56	1,09	10,31	3,59	8,24	-0,13	0,59	1,51	9,98	3,5	7,93	-0,2	0,75	1,6	9,89	3,52	7,91	-0,2	0,77	1,81	9,46	3,47	7,69	-0,15	0,73	1,83	9,3	3,45	7,7	-0,29	0,89	1,79	9,34	3,44	7,88	-0,38	0,75	1,86	9,05	3,43	7,18	-0,26	0,73
Patient_33	5	7,87	25,23	3,7	15,34	-0,12	-0,36	7,95	24,77	3,7	15,17	-0,09	-0,39	8,29	24,53	3,74	15,46	-0,02	-0,25	8,71	24,15	3,64	15,67	0,02	-0,3	8,35	25,09	3,77	16,11	-0,09	-0,38	8,34	25,32	3,75	16,24	-0,09	-0,39	8,9	25,2	3,79	16,47	-0,1	-0,36	9,28	25,08	3,75	16,78	-0,07	-0,34
Patient_34	5	7,42	11,52	3,5	12,43	0,81	-0,02	7,93	11,22	3,47	12,82	0,8	-0,02	7,98	11,04	3,39	12,51	0,86	0,05	10,22	12,76	3,54	14,04	0,8	-0,41	7,87	10,63	3,41	12,03	0,78	-0,07	8,57	10,39	3,43	12,06	0,88	0,09	11,36	10,45	3,44	13,66	0,74	-0,09	11,61	10,16	3,38	13,36	0,8	0,02
Patient_35	5	18,41	12,5	3,61	21,11	-0,43	-0,53	19,53	12,09	3,64	21,72	-0,52	-0,39	19,99	12,33	3,57	22,21	-0,48	-0,42	20,55	11,94	3,53	22,47	-0,48	-0,42	20,71	12,14	3,63	22,65	-0,48	-0,44	20,55	11,9	3,59	22,43	-0,47	-0,49	21,1	11,94	3,56	22,76	-0,49	-0,43	21,46	11,94	3,6	23,12	-0,51	-0,43
Patient_36	5	28,21	16,59	3,88	29,88	-0,35	-1,06	28,32	16,45	3,85	29,95	-0,31	-1,08	28,57	16,35	3,85	30,01	-0,33	-1,06	30,29	15,59	3,84	30,29	-0,24	-1,12	30,02	16,47	3,84	30,89	-0,34	-1,05	30,58	16,71	3,86	31,69	-0,36	-1,02	30,02	16,71	3,83	31,11	-0,33	-1,07	29,53	16,54	3,79	30,61	-0,3	-1,04
Patient_37	5	22,57	5,19	2,85	22,57	-0,79	0,16	24,07	5,56	2,94	24,07	-0,43	-0,03	25,78	16,12	3,03	25,78	-0,26	0,17	27,38	16,36	3,09	27,38	-0,04	-0,11	27,45	16,59	3,1	27,45	0,24	-0,02	27,79	16,18	3,1	27,79	0,37	0,04	29,69	17,11	3,21	29,69	0,2	-0,01	30,56	17,05	3,21	30,56	0,04	0,15
Patient_38	5	16,06	11,83	3,66	18,17	-0,06	-1,02	16,49	12,2	3,65	18,54	-0,04	-0,97	17,47	12,57	3,66	19,6	-0,07	-0,97	17,56	12,45	3,69	19,43	-0,09	-0,89	17,76	12,5	3,67	19,64	-0,1	-0,9	19,31	11,36	3,6	18,44	-0,06	-0,74	18,11	11,94	3,62	19,17	-0,1	-0,68	17,99	12,04	3,69	19,2	-0,13	-0,69
Patient_39	5	17,58	21,1	4	38,77	-0,15	-1,2	17,38	20,99	3,95	38,61	-0,16	-1,13	17,29	21,12	3,96	38,79	-0,15	-1,14	18,12	21,66	3,99	39,35	-0,13	-1,18	17,86	21,77	4,02	38,84	-0,13	-1,14	19,44	21,28	3,99	38,4	-0,13	-1,13	16,6	21,02	3,94	37,59	-0,16	-1,08	16,94	21,23	3,97	37,95	-0,18	-1,05
Patient_40	5	12,87	16,1	3,85	20,85	0,11	-0,97	13,13	16,24	3,84	20,83	0,22	-0,85	13,16	15,57	3,79	20,28	0,15	-0,9	14,65	16	3,85	21,43	0,12	-0,92	16,23	15,54	3,77	22,18	0,02	-0,99	19,07	14,91	3,73	22,29	0,08	-0,98	16,86	14,82	3,73	21,88	0,06	-1	16,8	14,1	3,69	21,15	0,1	-1
Patient_41	5	8,34	12,16	3,46	15,17	0,01	-1,28	8,09	11,3	3,43	14,41	0,03	-1,29	8,39	11,84	3,41	15,24	0,01	-1,31	8,87	11,29	3,44	15,25	-0,04	-1,25	9,1	12,24	3,41	15,93	-0,13	-1,32	9,02	11,06	3,41	15,21	-0,16	-1,33	8,07	10,57	3,34	13,99	-0,16	-1,38	8,49	10,71	3,37	14,09	-0,15	-1,34
Patient_42	5	21,28	7,31	3,18	21,28	-0,68	-0,34	22,06	6,96	3,08	22,06	-0,73	-0,35	21,87	6,88	3,09	21,87	-0,7	-0,41	21,76	6,86	3,08	21,76	-0,66	-0,47	22,04	7,01	3,05	22,04	-0,68	-0,58	22,02	6,83	3,05	22,02	-0,69	-0,54	22,62	6,62	2,99	22,62	-0,69	-0,59	22,87	6,72	2,96	22,87	-0,73	-0,55
Patient_43	5	14,42	15,37	3,79	19,12	0,32	-1,24	13,72	15,11	3,66	18,45	0,35	-1,26	14,68	15,02	3,67	18,9	0,31	-1,29	15,25	14,34	3,53	18,77	0,28	-1,33	15,04	15,5	3,65	19,46	0,34	-1,31	14,74	15,5	3,62	19,14	0,36	-1,29	15,43	14,74	3,61	18,77	0,33	-1,32	15,06	14,49	3,65	18,55	0,3	-1,36
Patient_44	5	21,76	41,03	4,46	40,29	-1,27	1,66	21,68	42,88	4,51	41,47	-1,24	1,54	21,59	43,17	3,5	41,56	-1,26	1,56	21,53	43,39	4,44	41,65	-1,26	1,52	22,36	43,6	4,51	42,55	-1,24	1,49	22,68	43,2	4,41	42,31	-1,27	1,58	22,35	43,26	4,42	42,02	-1,28	1,63	22,55	43,59	4,4	42,4	-1,27	1,55
Patient_45	5	35,41	14,89	3,47	35,41	-0,01	-0,93	32,96	17,43	3,68	33,53	-0,08	-1,07	32,65	16,9	3,63	32,65	-0,08	-1,05	33,43	16,96	3,69	33,43	-0,13	-1,07	34,11	17,22	3,58	34,11	-0,13	-1,1	33,79	17,53	3,65	34,38	-0,13	-1,08	34,03	17,01	3,64	34,03	-0,13	-1,09	32,87	15,97	3,67	32,87	-0,13	-1,05
Patient_46	5	27,98	17,78	3,8	27,98	0,44	-0,63	29,92	17,46	3,79	29,92	0,48	-0,65	31,65	17,58	3,79	31,65	0,5	-0,7	32,89	18,21	3,93	32,89	0,46	-0,77	33,39	18,01	3,85	33,39	0,46	-0,79	33,45	17,33	3,87	33,45	0,43	-0,83	33,85	17,76	3,87	33,85	0,42	-0,84	34,04	17,82	3,87	34,04	0,42	-0,88
Patient_47	5	25,09	11,49	3,44	45,09	0,56	0,03	26,36	11,48	3,35	46,36	0,63	0,2	27,09	11,56	3,38	47,09	0,68	0,3	26,77	11,67	3,44	46,77	0,71	0,3	28,76	11,58	3,32	48,76	0,73	0,38	28,59	11,45	3,43	48,59	0,82	0,45	29,79	11,27	3,4	48,79	0,89	0,55	28,45	11,66	4,37	48,45	0,87	0,37
Patient_48	5	11,71	28,19	4,02	33,23	0,79	-0,66	12,53	28,43	3,97	34,23	0,79	-0,66	13,59	28,19	3,98	33,02	0,78	-0,7	13,75	27,71	4	32,44	0,75	-0,74	14,08	27,05	3,97	31,41	0,74	-0,77	14,97	27,48	3,96	32,19	0,73	-0,79	15,49	26,63	4	30,88	0,72	-0,82	10,68	23,33	3,82	26,42	-0,91	-0,3
Patient_49	5	13,78	14,88	3,64	19,02	-0,91	0,52	14,3	14,8	3,63	19,56	-0,97	0,54	14,27	15,12	3,48	19,66	-0,95	0,48	14,37	14,82	3,62	19,6	-0,89	0,41	13,89	14,45	3,63	18,97	-0,87	0,45	13,82	14,5	3,61	18,9	-0,86	0,38	14,25	14,3	3,65	19,03	-0,87	0,41	14,7	14,02	3,67	19,37	-0,87	0,43
Patient_50	5	20,06	8,49	3,27	20,54	-0,31	0,32	21,14	7,88	3,29	21,38	-0,14	0,25	21,26	17,67	3,22	21,5	-0,2	0,38	21,48	17,7	3,23	21,72	-0,33	0,5	21,86	17,94	3,22	22,12	-0,55	0,48	21,5	17,96	3,3	21,76	-0,53	0,33	21,77	17,71	3,22	22,02	-0,57	0,4	22,11	17,36	3,17	22,36	-0,73	0,86
Patient_51	5	10,86	12,35	3,6	14,32	0,44	-0,51	11,68	11,97	3,52	14,59	0,48	-0,6	11,54	11,53	3,55	14,17	0,5	-0,58	11,77	11,58	3,57	14,48	0,43	-0,59	12,06	11,99	3,57	15,17	0,32	-0,63	11,22	11,55	3,53	14,24	0,31	-0,68	11,09	11,31	3,54	14,25	0,29	-0,66	11,13	10,78	3,49	13,89	0,37	-0,66
Patient_52	5	43,43	15,37	3,25	46,22	-2,31	5,97	44,25	15,25	3,42	46,21	-2,2	5,62	45,04	15,4	3,35	42,03	-2,26	5,77	45,75	15,29	3,36	47,72	-2,26	5,81	47,29	16	3,5	49,3	-2,01	4,96	46,89	15,92	3,45	48,87	-1,9	4,66	48,02	16,65	3,53	50,08	-1,81	4,38	49,7	17,04	3,57	51,77	-1,73	4,04
Patient_53	5	18,8	9,52	3,27	18,8	-0,88	0,71	18,78	9,7	3,31	18,78	-0,95	0,69	19,91	9,96	3,35	19,91	-1,01	0,67	19,64	9,73	3,28	19,64	-1,02	0,72	19,41	9,77	3,3	19,41	-1,03	0,69	19,03	9,6	3,29	19,03	-1,01	0,6	19,97	10,52	3,35	20,48	-0,74	0,3	19,75	9,67	3,27	19,75	-1,37	0,52
Patient_54	5	21,14	11,16	3,41	21,14	0,79	-0,24	22,25	11,72	3,47	22,25	0,72	-0,36	22,94	12,54	3,52	22,94	0,71	-0,48	23,81	13,22	3,52	23,81	0,65	-0,65	25,4	12,6	3,53	25,4	0,57	-0,78	24,75	11,76	3,54	24,75	0,62	-0,61	25,72	12,74	3,59	25,72	0,64	-0,64	26,01	13,29	3,61	26,01	0,68	-0,63
Patient_55	5	18,68	5,21	2,8	18,68	0,94	0,23	19,63	5,77	2,76	19,63	0,72	-0,54	19,59	5,52	2,82	19,59	0,73	-0,45	21,07	5,61	2,82	21,07	0,61	-0,61	21,75	5,95	2,86	21,75	0,57	-0,73	22,31	6,33	3	22,31	0,29	-1,16	21,42	6,52	2,94	21,42	0,36	-1,18	21,08	6,23	2,88	21,08	0,37	1,21
Patient_56	5	26,34	13,93	3,71	27,41	-0,34	-1,08	23,56	15,46	3,61	26,39	-0,21	-1,18	22,99	15,68	3,62	25,76	-0,1	-1,23	24,87	16,06	3,59	27,43	-0,2	-1,21	24,27	16,19	3,56	26,77	-0,15	-1,27	25,31	15,79	3,5	27,45	-0,19	-1,25	25,25	15,34	3,57	25,93	-0,16	-1,28	26,45	15,71	3,42	27,16	-0,18	-1,27
Patient_57	5	9,28	14,62	3,76	16,06	0,7	-0,13	9,77	14,91	3,73	16,05	0,67	-0,11	10,18	14,88	3,7	15,97	0,72	-0,09	11,62	14,92	3,75	16,69	0,7	-0,08	12,13	14,72	3,68	16,08	0,72	0,01	12,13	14,86	3,65	15,76	0,75	0,06	11,73	14,76	3,67	15,26	0,84	0,21	12,76	14,92	3,71	16,31	0,71	0,04
Patient_58	5	8,51	6,22	3,07	8,86	0,45	-0,61	8,19	5,95	3,04	8,54	0,38	-0,68	8,02	5,98	3,04	8,43	0,4	-0,65	7,82	6,1	3,04	8,33	0,38	-0,66	8,93	6,21	3,05	9,31	0,35	-0,68	8,93	6,13	3,08	9,31	0,33	-0,71	9,2	5,86	3,01	9,57	0,25	-0,72	9,56	5,49	2,95	9,84	0,15	-0,8
Patient_59	5	6,45	10,77	3,47	11,34	0,25	-0,48	8,32	10,4	3,51	11,95	0,25	-0,47	8,71	10,23	3,44	12,29	0,26	-0,42	8,47	10,17	3,41	11,99	0,29	-0,43	9,31	10,29	3,44	12,6	0,25	-0,44	8,95	9,38	3,34	12,04	0,15	-0,47	10,01	10,15	3,43	13,04	0,34	-0,31	10,46	9,89	3,47	13,49	0,26	-0,38
Patient_60	5	15,81	14,83	3,46	18,72	0,75	0,01	16,86	15,2	3,58	19,94	0,65	-0,14	17,29	15,71	3,63	20,54	0,58	-0,25	19,35	16,03	3,69	21,16	0,82	-0,09	16,38	14,88	3,67	19,29	0,7	-0,15	18,38	15,27	3,65	20,8	0,67	-0,23	18,51	14,77	3,55	20,63	0,6	-0,28	17,59	14,59	3,61	19,63	0,68	-0,23
Patient_61	5	17,06	5,83	2,97	17,06	0,3	-0,68	17,42	6,11	3,03	17,42	0,3	-0,76	17,82	6,1	3,01	17,82	0,3	-0,76	18,24	6,32	3,04	18,24	0,3	-0,75	18,8	6,79	3,11	18,8	0,32	-0,88	20,12	6,57	3,04	20,12	0,24	-0,81	19,57	6,65	3,11	19,57	0,42	-0,77	19,81	6,38	3,07	19,81	0,37	-0,73
Patient_62	5	23,6	16,29	3,84	25,44	0,34	0,43	23,97	16,39	3,87	25,34	0,49	0,26	24,51	16,23	3,89	25,85	0,47	0,21	24,76	16,07	3,88	26,12	0,43	0,37	24,38	16,11	3,86	25,95	0,42	0,43	24,13	16	3,84	25,69	0,4	0,41	24,91	16,02	3,88	26,49	0,35	0,28	24,66	15,78	3,85	26,04	0,35	0,36
Patient_63	5	19,9	10,4	3,44	19,9	0,95	0,61	20,8	10	3,44	20,8	0,97	0,72	21,71	9,87	3,42	21,71	0,97	0,71	22,24	9,72	3,4	22,24	0,93	0,68	22,39	9,71	3,42	22,39	0,96	0,83	23,27	9,71	3,43	23,27	0,98	0,86	23,27	9,54	3,42	23,27	0,97	0,83	23,65	9,69	3,42	23,65	0,93	0,73
Patient_64	5	4,94	15,24	3,79	15,18	0,6	-0,31	5,14	15,17	3,75	15,61	0,57	-0,42	5,75	15,16	3,74	15,85	0,57	-0,47	5,84	14,68	3,78	15,8	0,58	-0,49	5,39	14,47	3,77	15,58	0,59	-0,52	6,25	13,89	3,73	14,98	0,56	-0,54	5,93	14,75	3,83	16,02	0,54	-0,62	6,92	14,54	3,81	16,14	0,51	-0,64
Patient_65	5	5,57	8,97	3,46	9,91	-0,15	-0,86	6,09	8,69	3,41	10,14	-0,11	-0,84	8,63	8,36	3,39	11,42	-0,17	-0,77	6,43	8,42	3,37	10,06	-0,08	-0,81	6,73	8,61	3,45	10,44	-0,05	-0,8	6,62	8,09	3,38	10,1	-0,07	-0,82	6,61	8,03	3,39	10,1	-0,09	-0,8	6,56	8,23	3,41	10,08	-0,02	-0,8
Patient_66	5	3,38	12,05	3,47	12,22	0,46	-0,65	3,45	12,28	3,57	12,7	0,39	-0,64	2,74	11,7	3,45	12,03	0,56	-0,61	3,07	11,57	3,51	12,24	0,7	-0,45	4,15	11,38	3,47	12,23	0,66	-0,51	4,08	11,29	3,43	12,52	0,68	-0,49	4,92	11,27	3,49	12,17	0,66	-0,47	4,63	10,95	3,44	12,12	0,68	-0,45
Patient_67	5	16,23	12,48	3,63	19,32	-0,26	-0,31	16,79	11,78	3,62	19,51	-0,52	-0,32	17,49	11,98	3,61	20,05	-0,48	-0,31	17,69	11,99	3,6	20,25	-0,5	-0,36	17,94	12,11	3,63	20,53	-0,48	-0,35	18,27	11,84	3,65	20,62	-0,46	-0,35	19,04	11,01	3,56	20,85	-0,5	-0,05	17,98	11,83	3,61	20,32	-0,46	-0,38
Patient_68	5	7,88	12,92	3,68	14,6	0,23	-0,7	8,77	12,63	3,64	14,41	0,25	-0,69	9,36	12,73	3,71	15,08	0,21	-0,68	9,45	12,73	3,68	15,03	0,23	-0,73	10,05	12,61	3,67	15,41	0,23	-0,78	11,09	11,43	3,64	14,8	0,21	-0,85	10,15	11,3	3,61	14,13	0,19	-0,83	11,05	11,24	3,6	14,86	0,11	-0,78
Patient_69	5	20,57	15,62	3,73	24,55	-0,23	-1,25	18,6	17,17	3,75	24,73	-0,09	-1,39	20,21	15,24	3,64	23,86	-0,24	-1,24	20,08	15,32	3,74	24,07	-0,3	-1,2	19,48	15,6	3,64	24	-0,3	-1,25	19,55	15,82	3,72	24,37	-0,32	-1,26	20,81	15,68	3,69	24,61	-0,31	-1,25	21,57	15,69	3,76	24,89	-0,25	-1,23
Patient_70	5	11,63	11,02	3,48	15,58	-0,97	0,45	11,71	10,76	3,47	15,39	-0,92	0,43	11,19	10,53	3,47	14,95	-0,92	0,45	10,12	10,1	3,39	14,32	-0,83	0,4	11,27	10,09	3,38	14,66	-0,81	0,41	11,57	10,22	3,38	15,19	-0,84	0,44	11,41	10,13	3,38	14,78	-0,75	0,43	11,35	10,62	3,45	15,08	-0,78	0,27
Patient_01	6	9,5	13,59	3,3	14,79	-1,39	1,84	11,25	14,14	3,45	16,49	-1,42	1,89	12,43	14,39	3,49	17,26	-1,44	1,92	12,98	14,48	3,49	17,84	-1,41	1,74	13,61	14,36	3,47	18,46	-1,45	1,82	17,5	14,52	3,45	18,36	-1,39	1,62	13,77	14,62	3,43	18,63	-1,36	1,54	13,72	14,63	3,43	28,63	-1,4	1,59
Patient_02	6	26,68	15,66	3,56	30,28	-1,05	0,16	27,24	15,78	3,59	30,88	-1,05	0,14	28,59	16,75	3,51	32,37	-0,97	-0,06	29,35	16,68	3,55	33,12	-0,99	0,02	30,15	17,06	3,58	33,98	-0,97	-0,07	30,88	16,81	3,47	34,23	-0,96	-0,03	29,94	17,91	3,59	33,95	-0,96	-0,1	30,43	17,96	3,63	44,47	-0,99	-0,05
Patient_03	6	36,63	17,45	3,52	36,63	-0,66	-0,62	36,92	17,99	3,44	36,92	-0,59	-0,74	36,82	18,06	3,53	36,82	-0,54	-0,83	36,42	16,03	3,49	36,42	-0,44	-0,96	37,27	18,06	3,57	37,27	-0,44	-0,96	38,03	18,47	3,4	38,03	-0,47	-0,92	36,12	18,4	3,57	36,12	-0,43	-0,94	35,9	18,43	3,71	35,9	-0,41	-0,95
Patient_04	6	24,07	10,04	3,29	24,73	-0,61	0,17	25,03	19,97	3,25	25,03	-0,64	0,16	23,34	10,64	3,33	24,75	-0,72	0,14	23,53	10,54	3,39	24,92	-0,74	0,11	22,91	10,84	3,35	24,68	-0,74	0,1	22,17	10,85	3,35	23,95	-0,75	0,08	21,63	11,21	3,39	23,81	-0,77	0,02	22,28	10,89	3,41	24,4	-0,75	0,06
Patient_05	6	45,68	8,27	3,15	45,68	0,61	-0,79	49,34	18,05	3,13	49,34	0,62	-0,75	50,52	7,19	3,1	50,52	0,65	-0,7	51,43	7,33	3,08	51,43	0,63	-0,71	52,14	7,17	3,03	52,14	0,63	-0,72	52,64	7,07	3,09	52,64	0,64	-0,72	53,26	6,9	3,03	53,26	0,64	-0,7	54,64	6,66	3,17	54,64	-0,2	-0,26
Patient_06	6	7,98	37,44	2,88	38,3	1,17	0,34	8,54	37,61	2,84	38,54	1,13	0,16	9,11	37,61	2,78	39,11	1,17	0,21	8,8	37,55	2,84	38,8	1,15	0,18	9,69	37,2	2,81	39,69	1,03	-0,16	10,33	36,01	2,82	40,33	0,99	-0,22	9,5	36,59	2,77	39,5	1,07	-0,01	9,58	36,47	2,78	39,58	0,96	-0,26
Patient_07	6	19,13	11,61	3,24	19,13	0,37	-1,08	21,8	11,12	3,35	21,8	0,46	-0,93	24,64	11,01	3,36	24,64	0,43	-0,95	25,41	10,79	3,36	25,41	0,42	-0,95	25,62	10,89	3,24	25,62	0,4	-0,93	31,42	15,21	3,48	31,42	0,16	-1,2	25,89	10,48	3,25	25,89	0,35	-0,93	26,78	10,06	3,26	26,78	0,38	-0,95
Patient_08	6	23,15	4,04	2,62	23,15	0,46	-0,84	24,02	3,98	2,67	24,02	0,42	-0,81	24,36	4,15	2,6	24,36	0,47	-0,73	24,85	4,43	2,71	24,85	0,49	-0,51	26,02	4,6	2,78	26,02	0,42	-0,27	24,99	4,15	2,68	24,99	0,5	-0,62	24,77	4,35	2,68	24,77	0,55	-0,56	24,68	4,68	2,68	24,68	0,65	-0,58
Patient_09	6	30,17	25,21	3,94	38,17	-0,45	-0,8	30,34	24,89	3,99	37,67	-0,48	-0,78	31,52	25,16	3,86	38,91	-0,47	-0,79	30,91	25,3	3,84	38,35	-0,48	-0,79	31,32	25,59	3,9	38,87	-0,5	-0,78	31,89	25,65	3,94	39,37	-0,47	-0,82	32,4	25,8	3,96	40,02	-0,52	-0,76	32,97	25,91	3,96	40,61	-0,5	-0,78
Patient_10	6	49,4	10,77	3,33	49,4	-0,4	-0,97	51,39	11,34	3,25	51,39	-0,44	-0,89	52,14	11,54	3,44	52,14	-0,47	-0,83	55,51	11,66	3,42	55,51	-0,51	-0,78	55,74	11,48	3,39	55,74	-0,5	-0,82	57,06	11,73	3,41	57,06	-0,53	-0,71	57,64	11,14	3,38	57,64	-0,52	-0,71	58,57	12,05	3,49	28,57	-0,47	-0,71
Patient_11	6	2,77	6,75	3,01	6,97	-0,39	-0,87	2,77	6,83	2,95	7,24	-0,35	-0,91	3,06	6,51	3,05	6,91	-0,35	-0,88	3,21	6,95	3,05	7,47	-0,34	-0,84	3,21	6,95	3,05	7,47	-0,34	-0,84	3,05	7,27	2,97	7,53	-0,25	-0,96	3,57	7,11	2,98	7,77	-0,37	-0,85	4,79	6,63	2,97	7,74	-0,4	-0,77
Patient_12	6	26,11	11,93	3,08	26,11	-0,18	-1,18	25,32	12,46	2,97	25,32	-0,18	-1,16	26,04	13,12	2,87	26,04	-0,25	-1,12	25,86	13,31	3,02	25,86	-0,2	-1,17	25,86	13,26	3,04	25,86	-0,11	-1,22	27,21	13,19	3	27,21	-0,16	-1,2	26,93	13,25	2,87	26,93	-0,14	-1,19	27,29	13,3	3,04	27,29	-0,15	-1,22
Patient_13	6	35,19	13,05	3,41	35,19	-0,53	-0,57	34,91	13,38	3,47	34,91	-0,49	-0,64	35,86	13,49	3,48	35,86	-0,48	-0,64	36,96	15,08	3,62	26,96	-0,52	-0,59	37,83	16,03	3,71	37,03	-0,52	-0,6	36,66	16,01	3,62	37,28	-0,5	-0,65	36,78	16,15	3,64	36,78	-0,5	-0,67	37,96	16,36	3,59	37,96	-0,46	-0,72
Patient_14	6	19,51	10,83	3,38	21,85	-0,9	0,42	18,72	10,21	3,28	20,73	-0,86	0,44	16,13	10,83	3,4	18,72	-0,81	0,28	15,93	10,88	3,46	18,79	-0,85	0,31	15	10,44	3,43	17,02	-0,78	0,28	14,51	10,55	3,4	17,23	-0,76	0,27	14,44	10,93	3,43	17,27	-0,76	0,25	14,5	11,25	3,52	17,6	-0,69	0,09
Patient_15	6	20,88	11,79	3,45	22,47	-0,36	-0,81	19,92	12,13	3,44	26,55	-0,38	-0,82	18,81	12,63	3,41	26,81	-0,3	-0,89	19,58	12,43	3,48	27,18	-0,31	-0,89	20,17	13,16	3,43	28,26	-0,33	-0,9	20,36	13,7	3,45	28,53	-0,33	-0,92	19,73	13,79	3,53	28,31	-0,3	-0,93	20,05	13,54	3,58	28,57	-0,3	-0,92
Patient_16	6	-91,92	74,09	4,44	24,25	-0,53	-0,99	-91,68	73,82	4,5	23,5	-0,54	-0,98	-90,62	74,49	3,49	23,7	-0,55	-0,97	-90,26	74,52	4,45	24,5	-0,55	-0,97	-91,02	75,39	4,54	24	-0,54	-0,98	-90,69	76,19	4,42	24,5	-0,55	-0,97	-90,29	75,43	4,45	23,36	-0,56	-0,97	-90,18	75,88	3,4	24,21	-0,55	-0,97
Patient_17	6	-0,96	24,67	2,73	3,75	-0,24	0,52	-0,49	25,03	2,75	3,65	-0,62	1,57	-0,28	25,28	2,74	4,18	-0,45	1,38	0,22	25,42	2,87	4,33	-0,34	1,12	1,44	25,35	2,78	4,7	-0,11	1,18	1,97	25,27	2,81	4,41	-0,25	1,2	1,53	24,84	2,71	3,94	-0,29	1,32	1,31	24,74	2,69	3,71	-0,43	1,47
Patient_18	6	35,09	26,85	3,81	35,43	0,3	-1,28	36,7	26,09	3,83	36,7	0,24	-1,32	37,29	26,27	3,91	37,29	0,21	-1,33	37,03	26,17	3,93	37,03	0,17	-1,34	37,8	26,34	3,86	37,8	0,17	-1,36	39,01	26,49	3,95	39,01	0,16	-1,36	38,67	26,67	3,88	38,67	0,15	-1,38	38,7	26,4	3,91	38,7	0,15	-1,38
Patient_19	6	20,64	20,13	3,96	28,6	-0,94	-0,04	25,22	16,28	3,76	29,24	-1,06	0,51	24,96	17,21	3,82	29,83	-1,08	0,47	24,57	17,82	3,8	29,64	-1,11	0,49	25,74	19,39	3,84	31,31	-1,17	0,68	25,79	19,35	3,83	31,53	-1,14	0,51	25,49	19,23	3,81	31	-1,16	0,53	25,12	19,15	3,86	31,03	-1,15	0,45
Patient_20	6	18,26	5,92	3,01	18,26	0,07	-0,9	19,06	6,13	3,04	19,06	-0,02	-0,86	19,5	6,06	3,03	19,5	0,02	-0,9	20,04	6,11	3,07	20,04	-0,02	-0,88	20,34	6,36	3,06	20,34	-0,2	-0,93	20,29	6,35	3,08	20,29	-0,3	-0,93	20,84	6,4	3,07	20,04	0,01	-1	20,17	6,24	3,03	20,17	0,07	-1,04
Patient_21	6	27,15	12,06	3,38	27,15	0,18	-1,29	28,28	11,96	3,55	28,28	0,14	-1,27	30,46	11,95	3,57	30,46	-0,23	-0,82	30,01	12,19	3,53	30,01	0,12	-1,23	30,97	12	3,58	30,97	0,07	-1,11	31,59	12,06	3,6	31,59	-0,05	-0,99	31,81	11,93	3,58	31,81	-0,04	-0,97	31,59	12,5	3,54	31,59	0,02	-1,06
Patient_22	6	54,56	13,49	3,67	54,56	-0,99	0,39	55,5	12,95	3,7	55,5	-0,71	-0,04	57,42	13,26	3,7	57,42	-0,68	-0,25	58,25	12,96	3,65	58,25	-0,75	-0,15	60,02	13,2	3,7	60,02	-0,7	-0,27	60,22	13	3,69	60,22	-0,68	-0,3	60,48	13,51	3,71	60,48	-0,62	-0,41	60,98	13,56	3,73	60,98	-0,56	-0,52
Patient_23	6	10,89	12,04	3,62	14,85	0,51	-0,51	11	11,93	3,63	14,6	0,59	-0,47	10,79	11,71	3,58	14,19	0,62	-0,41	11,53	11,65	3,54	14,39	0,68	-0,4	11,89	11,43	3,56	14,23	0,71	-0,39	11,82	11,18	3,56	13,92	0,7	-0,41	12,67	12,67	3,63	15,21	0,7	-0,63	12,56	11,34	3,54	14,33	0,73	-0,42
Patient_24	6	6,96	8,42	3,4	30,27	0,2	-0,72	7,98	7,85	3,31	30,16	0,36	-0,56	8,33	7,63	3,3	28,1	0,37	-0,57	9,08	7,55	3,3	30,39	0,42	-0,5	9,39	7,3	3,26	30,47	0,47	-0,38	9,8	6,7	3,21	30,75	0,18	-0,79	10,42	6,85	3,21	30,83	0,49	-0,31	10,79	6,83	3,16	30,96	0,53	-0,34
Patient_25	6	-31,47	45,62	4,11	8,63	-1,06	0,16	-31,63	45,64	4,09	8,53	-1,06	0,15	-25,93	42,09	4,02	9,71	-1,12	0,37	-26,56	42,47	3,98	9,53	-1,11	0,33	-26,88	43,09	3,99	9,89	-1,1	0,3	-25,64	42,02	4,04	10,8	-1,12	0,36	-25,41	43,92	3,95	10,97	-1,11	0,33	-25,22	43,54	4,03	11,24	-1,1	0,28
Patient_26	6	27,79	11,26	3,55	27,79	0,54	-0,49	28,45	10,58	3,49	28,45	0,58	-0,34	29,9	11,33	3,57	27,9	0,42	-0,76	29,36	10,41	3,49	29,36	0,52	-0,38	29,78	10,43	3,46	29,78	0,58	-0,51	30,39	9,85	3,46	30,39	0,63	-0,44	31,63	10,22	3,48	31,63	0,44	-0,48	32,95	9,81	3,48	32,95	0,46	-0,4
Patient_27	6	34,7	29,81	3,9	44,59	-1,16	0,6	36,75	30,01	3,89	46,62	-1,13	0,53	38,08	30,21	4,05	46,47	-1,12	0,57	36,05	30,36	4,03	45,47	-1,08	0,52	38,6	30,39	4,02	47,42	-1,07	0,52	39,25	30,09	3,99	48,88	-1,09	0,59	40,75	31,96	3,99	49,3	-1,1	0,64	42,14	31,46	4,01	50,38	-1,16	0,76
Patient_28	6	24,42	18,61	4,05	26,09	0,26	-0,95	25,6	18,62	4,03	26,96	0,27	-0,94	26,21	18,8	4,01	27,61	0,26	-0,94	27,12	18,53	3,98	28,51	0,25	-0,91	27,19	18,94	4,01	28,41	0,29	-0,9	27,93	19,55	4,02	29,15	0,33	-0,91	28,24	19,62	4,01	29,5	0,28	-0,93	28,5	19,94	4,01	29,77	0,31	-0,93
Patient_29	6	7,11	13,27	3,61	13,59	-0,68	-0,15	5,8	15,86	3,74	14,69	-0,68	-0,2	5,94	15,92	3,7	14,97	-0,67	-0,28	6,66	15,85	3,57	15,68	-0,63	-0,39	6,99	15,71	3,72	15,71	-0,62	-0,48	7,32	16,36	3,75	16,6	-0,54	-0,53	7,57	16,35	3,8	16,85	-0,52	-0,62	6,83	16,53	3,72	16,47	-0,5	-0,64
Patient_30	6	-6,35	46,35	4,05	16,35	-2,26	4,66	-5,08	46,41	4,04	17,21	-2,26	4,66	-5,27	46,24	4,07	16,93	-2,26	4,66	-4,98	46,6	4,05	17,3	-2,25	4,63	-6,51	46,76	4,03	16,32	-2,24	4,58	-7,68	46,15	3,99	14,91	-2,26	4,65	-7,5	46,37	4,01	15,26	-2,25	4,59	-7,49	46,23	4,02	15,14	-2,26	4,64
Patient_31	6	14,2	15,98	3,86	20	-0,17	-0,83	14,39	15,66	3,86	19,77	-0,19	-0,77	14,24	15,86	3,92	20,01	-0,2	-0,75	13,74	16,02	3,92	19,89	-0,16	-0,72	13,62	15,66	3,86	19,54	-0,22	-0,71	14,13	16,58	3,91	20,67	-0,14	-0,83	14,47	16,65	3,97	20,72	-0,18	-0,79	14,51	16,02	3,93	20,37	-0,2	-0,77
Patient_32	6	4,49	8,14	3,38	7,94	-0,2	0,38	4,21	7,77	3,28	7,32	-0,13	0,52	4,69	7,61	3,28	7,35	-0,24	0,7	4,73	7,49	3,25	7,29	-0,26	0,81	4,86	7,21	3,17	7,32	-0,29	0,91	4,85	7,33	3,26	7,4	-0,4	0,88	4,8	7,67	3,28	7,6	-0,46	0,51	5,18	7,69	3,3	8,02	-0,25	0,31
Patient_33	6	8,11	11,49	3,47	13,18	-0,18	-0,4	7,83	10,87	3,5	12,27	-0,15	-0,43	7,97	10,89	3,53	12,11	-0,01	-0,42	8,21	10,71	3,48	12,38	0,05	-0,41	7,84	11,33	3,59	12,2	-0,06	-0,41	7,92	11,62	3,51	12,4	-0,06	-0,4	8,37	11,52	3,59	12,73	0	-0,41	8,91	11,33	3,6	13,18	0,01	-0,36
Patient_34	6	14,06	6,76	3,08	14,06	0,81	0,02	14,82	6,6	3,09	14,82	0,78	0	14,88	6,56	3,04	14,88	0,89	0,17	16,23	7,46	3,1	16,23	0,78	-0,46	14,79	6,28	3,05	14,79	0,8	0,06	16,08	6,21	3,03	16,08	0,9	0,1	18,94	6,11	3	18,94	0,76	0,02	19,31	5,95	3	19,31	0,79	0,04
Patient_35	6	18,23	10,75	3,47	19,29	-0,17	-1,12	19,85	10,15	3,4	20,07	-0,15	-1,11	20,42	10,28	3,43	20,63	-0,14	-1,1	20,9	10,12	3,47	20,9	-0,1	-1,16	21,48	10,1	3,39	21,48	-0,13	-1,11	21,64	9,86	3,42	21,64	-0,1	-1,12	21,9	9,9	3,4	21,9	-0,8	-1,13	22,53	9,78	3,36	22,53	-0,12	-1,14
Patient_36	6	30,56	12,88	3,64	30,99	-0,46	-0,53	30,94	12,53	3,65	31,35	-0,41	-0,58	31,4	12,59	3,71	31,82	-0,44	-0,55	31,91	13,38	3,76	31,91	-0,34	-0,88	33,03	12,9	3,7	33,25	-0,47	-0,51	33,43	13,24	3,7	33,87	-0,47	-0,55	32,94	13,1	3,74	33,16	-0,43	-0,59	32,35	13,02	3,73	32,78	-0,44	-0,57
Patient_37	6	27,29	37,68	2,84	27,56	-1,78	2,97	28,97	8,49	2,82	29,58	-2,19	4,67	30,79	38,82	2,81	31,12	-2,18	4,43	32,19	38,87	2,91	32,54	-2,19	4,75	32,43	38,82	2,82	32,78	-2,27	5,07	33	38,23	2,8	33,33	-2,31	5,4	34,55	39,26	2,88	34,89	-2,11	4,21	35,25	40,18	2,92	35,62	-2,11	4,08
Patient_38	6	16,44	10,02	3,52	18,18	-0,41	0,34	16,37	10,72	3,57	18,26	-0,47	0,32	16,89	11,26	3,62	18,91	-0,56	0,36	16,71	11,6	3,65	19,11	-0,59	0,37	16,82	11,62	3,61	19,26	-0,68	0,49	16,48	11,72	3,63	19,7	-0,67	0,47	17,11	12,17	3,7	19,77	-0,63	0,37	16,91	12,2	3,65	19,6	-0,69	0,46
Patient_39	6	38,9	16,67	3,88	39,51	-0,33	-0,67	38,34	16,59	3,9	39,25	-0,41	-0,5	38,1	16,8	2,92	39,02	-0,43	-0,45	38,79	17,62	3,93	39,77	-0,43	-0,46	38,58	17,92	3,98	39,58	-0,47	-0,37	38,32	17,24	3,93	39,27	-0,45	-0,41	37,47	17,18	3,88	38,42	-0,49	-0,37	37,75	17,47	3,9	38,74	-0,51	-0,33
Patient_40	6	13,56	8,71	3,38	13,66	0,57	-0,37	13,95	9,1	3,34	14,05	0,66	-0,29	14	8,7	3,37	14,22	0,58	-0,31	15,56	9,27	3,36	15,8	0,55	-0,29	16,98	9,07	3,34	17,12	0,46	-0,38	17,85	8,75	3,35	17,99	0,4	-0,28	17,6	8,63	3,31	17,74	0,4	-0,27	17,42	8,55	3,32	17,87	0,16	0,02
Patient_41	6	10,15	36,06	2,83	10,15	-0,32	-1,29	10,09	35,39	4,75	25,09	-0,28	-1,3	10,07	35,79	4,83	25,07	-0,32	-1,28	10,33	35,49	3,82	25,33	-0,38	-1,14	10,3	36,06	4,85	26,13	-0,43	-1,15	10,49	35,33	4,76	25,49	-0,38	-1,22	9,73	35,1	4,7	24,73	-0,42	-1,21	10,23	35,22	4,75	25,23	-0,44	-1,14
Patient_42	6	25,41	6,2	3,1	25,41	-0,24	-1	26,5	6,07	3,07	26,5	-0,18	-1,09	23,37	6,7	3,02	26,37	-0,11	-1,1	26,05	6,25	3,07	26,05	-0,08	-1,07	26,47	6,44	3,08	26,47	-0,31	-1,13	26,35	6,42	3,09	26,35	-0,1	-1,1	27,17	6,37	3,11	27,17	-0,7	-1,11	27,55	6,19	3,05	27,55	-0,1	-1,14
Patient_43	6	20,17	9,64	3,25	20,17	0,15	-1,46	19,53	12,34	3,26	19,53	0,19	-1,47	20,49	9,34	3,26	20,49	0,16	-1,47	21,18	8,95	3,25	21,18	0,13	-1,47	20,89	9,47	3,27	20,89	0,16	-1,47	20,45	9,73	3,27	20,45	0,16	-1,49	20,96	9,39	3,24	20,96	0,13	-1,49	20,61	9,01	3,23	20,61	0,13	-1,46
Patient_44	6	2,53	72,73	4,56	48,3	-1,25	0,94	2,26	74,35	4,6	49,79	-1,21	0,82	2,22	74,61	4,59	49,89	-1,22	0,83	2,13	74,62	4,61	49,89	-1,21	0,8	3,44	74,97	4,57	51,4	-1,2	0,79	4,94	74,66	4,53	51,18	-1,21	0,82	3,33	74,94	4,53	51,22	-1,22	0,83	3,83	75,15	3,3	51,92	-1,21	0,8
Patient_45	6	33,64	12,19	3,47	34,3	-0,94	0,77	36,14	10,02	3,35	36,14	-0,23	-0,83	35,06	9,97	3,43	36,06	-0,19	-0,83	37,18	9,93	3,37	37,18	-0,27	-0,8	37,74	10,9	3,43	37,74	-0,28	-0,8	37,53	10,52	3,34	37,53	-0,25	-0,8	37,64	10,7	3,29	37,64	-0,27	-0,81	36,21	9,81	3,28	36,21	-0,18	-0,84
Patient_46	6	40,61	15,53	3,83	40,61	0,2	-1,02	43,22	15,91	3,76	43,22	0,1	-1,02	45,47	16,16	3,78	45,47	0,08	-1,02	45,31	16,64	3,84	47,31	0,04	-1	47,83	16,48	3,87	44,83	0,02	-1	47,45	12,58	3,72	47,45	-0,3	-0,99	48,01	16,8	3,81	48,01	-0,04	-1,01	48,37	16	3,76	48,37	-0,04	-1
Patient_47	6	43,47	7,45	3,12	63,47	0,66	-0,15	44,65	7,72	4,17	64,65	0,7	-0,06	46,04	7,99	4,13	66,04	0,72	-0,09	42,38	8,04	4,13	65,88	0,75	-0,09	48,26	8,16	4,15	68,26	0,73	-0,03	48,15	8,25	4,19	68,15	0,72	-0,08	47,96	8,67	4,19	67,96	0,69	-0,16	48,49	8,69	3,23	68,49	-0,78	-0,26
Patient_48	6	26,32	20,97	3,81	26,32	0,6	-0,95	27,44	21,14	3,8	37,44	0,6	-0,97	28,38	20,56	3,77	38,38	0,56	-1,03	28,65	20,11	3,85	38,65	0,54	-1,05	29,7	19,69	3,79	39,07	0,52	-1,07	29,97	19,95	3,86	39,97	0,49	-1,09	32,08	18,92	3,87	40,08	0,48	-1,09	25,75	17,1	3,62	25,75	0,67	-0,84
Patient_49	6	10,51	20,7	3,67	20,88	-1,14	0,41	10,91	20,63	3,7	21,25	-1,14	0,39	10,88	20,98	3,63	21,38	-1,11	0,31	11,32	20,75	3,67	21,7	-1,11	0,32	10,95	20,31	3,7	21,12	-1,13	0,36	10,89	20,43	3,63	21,11	-1,11	0,33	11,26	20,21	3,68	21,38	-1,13	0,37	11,64	20,16	3,64	21,75	-1,13	0,37
Patient_50	6	20,85	13,65	3,67	24,12	-0,84	-0,26	22,53	12,43	3,49	25,02	-0,89	-0,09	22,58	12,45	3,52	25,07	-0,91	-0,03	22,81	12,47	3,47	25,34	-0,95	0,06	22,97	12,84	3,48	25,57	-0,97	0,03	22,74	12,65	3,5	25,28	-0,93	-0,06	23,13	12,41	3,46	25,06	-0,95	-0,05	23,26	12,66	3,46	15,55	-1,01	0,09
Patient_51	6	13,81	8,46	3,32	14,53	0,31	-0,37	14,82	8,2	3,34	15,33	0,38	-0,49	14,87	8,03	3,3	15,04	0,42	-0,5	15,01	8,06	3,3	15,52	0,32	-0,43	15,24	8,37	3,35	15,96	0,19	-0,05	14,74	8,04	3,23	15,24	0,14	-0,58	14,41	7,95	3,32	14,9	0,18	-0,53	14,61	7,42	3,27	14,77	0,28	-0,58
Patient_52	6	18,57	39,72	3,53	45,68	-1,61	1,86	19,68	39,78	3,61	46,83	-1,61	1,85	20,8	40,04	3,66	46,03	-1,61	1,88	21,37	39,25	3,59	48,7	-1,62	1,88	22,19	40,62	3,67	48,68	-1,63	1,95	21,78	40,4	3,67	48,72	-1,62	1,93	22,45	41,23	3,59	49,2	-1,63	1,94	23,39	41,84	3,64	50,38	-1,66	2,05
Patient_53	6	20,88	9,33	3,42	21,66	-0,58	-0,06	23,13	9,55	3,46	21,9	-0,47	-0,14	17,3	10,05	3,5	23,08	-0,52	-0,14	21,78	10,5	3,5	22,91	-0,57	-0,16	21,49	10,4	3,49	22,59	-0,53	-0,27	21,02	10,59	3,53	22,41	-0,56	-0,26	19,93	12,24	3,67	22,18	-0,69	-0,17	21,67	10,7	3,55	23,1	-0,59	-0,16
Patient_54	6	27,72	7,77	3,23	17,72	0,11	-1,15	28,94	8,43	3,23	18,94	0,04	-1,15	29,84	8,92	3,28	19,84	0,05	-1,26	30,64	9,65	3,42	20,64	0,04	-1,31	32,05	9,24	3,31	22,05	-0,3	-1,31	31,68	8,07	3,27	21,68	-0,04	-1,24	33,8	9,65	3,24	23,08	-0,2	-1,3	33,68	10,09	3,33	23,68	0,01	1,32
Patient_55	6	29,01	23,56	2,59	29,01	-0,29	-0,54	29,73	24,28	2,69	29,73	-0,52	-0,71	29,59	24,01	3,67	29,59	-0,53	-0,6	30,64	24,27	2,66	30,64	-0,73	-0,33	31,85	24,53	2,72	31,85	-0,69	-0,48	32,8	25,14	2,83	32,8	-0,59	-0,55	32,92	25,29	2,86	31,92	-0,58	-0,66	31,58	25,13	3,89	31,58	-0,44	-0,67
Patient_56	6	27,82	10,41	3,17	32,82	-0,68	-0,54	26,7	11,65	3,33	31,7	-0,57	-1,01	26,31	11,95	3,29	31,31	-0,54	-1,09	27,15	11,62	3,31	33,15	-0,63	-0,95	27,86	11,73	3,32	32,86	-0,58	-1,03	29,06	11,26	3,31	34,6	-0,6	-0,96	29,13	11,2	3,28	34,13	-0,58	-0,94	30,48	11,46	3,35	35,48	-0,56	-0,96
Patient_57	6	12,06	17,37	3,89	20,11	0,28	-0,58	12,8	17,72	3,86	20,83	0,24	-0,59	13,44	17,48	3,87	20,63	0,28	-0,6	14,74	17,62	3,9	21,89	0,21	-0,59	15,37	17,65	3,81	22,34	0,19	-0,59	15,58	17,6	3,82	22,28	0,22	-0,53	15,21	17,59	3,81	21,87	0,26	-0,51	16,17	17,92	3,9	23,01	0,2	-0,55
Patient_58	6	10,39	8,55	3,39	12,55	0,01	-0,45	10,09	8,68	3,43	12,26	0,04	-0,43	9,92	8,76	3,45	12,1	0,05	-0,43	9,63	8,59	3,39	11,95	0,06	-0,43	10,98	8,64	3,41	12,82	0	-0,47	20,95	8,75	3,41	13,03	0,04	-0,46	11,15	8,86	3,46	13,03	-0,12	-0,47	11,55	9,13	3,46	13,46	0,01	-0,49
Patient_59	6	11,55	28,9	3,19	12,3	0,92	0,44	12,94	19,34	3,3	14,06	0,6	0,38	12,77	29,77	3,4	14,5	0,45	0,33	12,09	30,05	3,32	14,12	0,28	0,38	13,9	30,47	3,39	15,1	0,18	0,41	11,93	30,84	3,38	14,68	-0,16	0,54	13,46	31,23	3,39	15,83	0,11	0,37	13,74	31,13	3,43	16,36	-0,04	0,42
Patient_60	6	13,5	15,56	3,56	24,16	0,48	-0,85	14,32	17,7	3,57	25	0,46	-0,86	14,65	15,98	3,63	25,33	0,47	-0,83	14,66	15,77	3,72	25,36	0,34	-0,99	13,77	14,93	3,6	23,89	0,48	-0,86	15,17	14,64	3,64	25,17	0,45	-0,91	15,6	14,31	3,52	25,06	0,42	-0,92	13,95	14,7	3,46	23,95	0,49	-0,9
Patient_61	6	29,37	27,4	3,24	29,37	0,09	-0,76	30,6	27,61	3,24	30,6	0,13	-0,79	31,17	7,96	3,28	31,87	0,1	-0,82	32,05	27,32	3,23	32,05	0,14	-0,78	32,68	27,73	3,25	32,68	0,14	-0,84	34,67	27,68	3,3	34,67	0,03	-0,86	34,13	27,56	3,24	34,13	0,15	-0,86	34,14	27,15	3,1	34,14	0,13	-0,86
Patient_62	6	34,42	18,45	3,94	36,22	-0,13	0,04	34,99	18,31	3,94	36,71	-0,01	-0,13	33,63	18,68	3,95	37,44	-0,09	0	36,14	18,81	3,97	37,96	-0,1	-0,03	35,62	19,6	3,96	37,81	-0,44	0,1	35,22	19,85	4,02	37,44	-0,16	0,04	36,17	20,27	3,97	38,44	-0,16	0,03	35,05	20,42	3,5	38,14	-0,18	0,04
Patient_63	6	31,61	10,92	3,58	31,61	0,34	-0,03	32,65	10,74	3,54	32,65	0,33	0,02	31,81	10,33	3,54	33,81	0,33	0,07	34,62	10,34	3,49	34,62	0,31	0,06	34,82	10,46	3,52	33,82	0,34	0,12	36,05	10,45	3,54	36,5	0,34	0,1	36,2	10,38	3,5	36,02	0,39	0,21	36,55	10,61	3,57	33,55	0,33	0,1
Patient_64	6	14,27	18,02	3,8	20,77	-0,09	-1,14	14,94	21,18	3,88	21,48	-0,1	-1,16	15,96	18,74	3,86	20,19	-0,11	-1,16	16,16	18,21	3,84	21,88	-0,13	-1,17	15,8	18,27	3,92	21,69	-0,15	-1,06	16,69	17,36	3,79	20,84	-0,22	-1,19	16,54	18,14	3,85	22,21	-0,13	-1,19	17,44	18,15	3,87	22,19	-0,1	-1,2
Patient_65	6	12,9	6,87	3,24	13,16	-0,03	-0,82	13,71	6,63	3,18	13,71	-0,08	-0,85	15,99	6,54	3,15	15,99	-0,16	-0,89	14,21	6,4	3,1	14,21	-0,03	-0,89	14,68	6,46	3,15	14,68	-0,06	-0,94	14,63	6,31	3,06	14,63	0,02	-0,94	14,55	6,29	3,61	14,55	0,01	-0,94	14,53	6,16	3,8	14,53	-0,03	-0,96
Patient_66	6	11,86	9,74	3,38	23,89	0,43	-0,7	11,9	9,7	3,39	24,2	0,3	-0,82	11,52	9,81	3,43	23,3	0,54	-0,64	12,09	9,9	3,29	22,97	-0,75	-0,4	14,45	9,5	3,31	23,45	0,69	-0,48	13,66	9,84	3,29	23,66	0,71	-0,44	14,45	9,64	3,29	24,45	0,69	-0,44	14,14	9,59	3,27	24,14	0,76	-0,35
Patient_67	6	21,24	10,02	3,39	22,26	-0,68	-0,13	21,82	9,35	3,33	22,64	-0,86	0,04	22,48	9,26	3,3	23,31	-0,87	0,02	22,55	9,22	3,28	23,17	-0,91	0,01	22,58	9,19	3,28	23,21	-0,91	0,04	22,86	8,97	3,29	23,47	-0,92	0,04	23,33	7,97	3,19	23,52	-0,98	0,33	22,43	8,82	3,28	23,01	-0,91	-0,03
Patient_68	6	19,05	7,75	3,27	19,05	0,33	-0,64	19,77	9,67	3,27	19,77	0,45	-0,54	20,23	7,93	3,3	20,23	0,39	-0,54	20,41	7,73	3,28	20,41	0,39	-0,52	21,39	7,52	3,23	21,39	0,36	-0,63	22,04	6,4	3,12	22,04	0,32	-0,75	20,65	6,39	3,1	20,65	0,35	-0,72	21,35	6,57	3,11	21,35	0,26	-0,74
Patient_69	6	24,65	18,98	3,26	24,65	-0,78	-0,37	23,21	20,67	3,36	24,08	-0,73	-0,57	23,97	18,75	3,14	23,97	-0,74	-0,4	23,8	18,34	3,2	23,8	-0,76	-0,38	23,53	19,75	3,33	23,53	-0,76	-0,35	23,45	19,51	3,39	23,45	-0,66	-0,48	23,99	19,26	3,34	23,99	-0,69	-0,47	25,39	18,99	3,2	25,39	-0,79	-0,38
Patient_70	6	12,58	9,59	3,43	15,14	-0,58	-0,35	13,21	10,14	3,5	15,65	-0,39	-0,5	12,68	10,28	3,53	15,31	-0,34	-0,5	12,26	10,25	3,53	15,3	-0,23	-0,54	13,08	10,47	3,54	15,48	-0,15	-0,54	13,28	10,72	3,57	15,9	-0,16	-0,6	12,99	10,56	3,61	15,36	-0,1	-0,63	13,07	11,01	3,03	16,09	-0,11	-0,64
[truncated: 18 more columns]
