# Supplementary material for: Influence of Adaptive Statistical Iterative Reconstructions on CT Radiomic Features in Oncologic Patients
Source: Diagnostics (Basel). 2021 May 31;11(6):1000. doi: 10.3390/diagnostics11061000 (PMC8229560; doi:10.3390/diagnostics11061000)
Supplement: Supplementary file 1 [file diagnostics-11-01000-s001.zip › Supplementary Table S4.csv]

		FBP						ASIR-V 10						ASIR-V 20						ASIR-V 30						ASIR-V 40						ASIR-V 50						ASIR-V 60						ASIR-V 70
	SSF	Mean	SD	Entropy	MPP	Skewness	Kurtosis	Mean	SD	Entropy	MPP	Skewness	Kurtosis	Mean	SD	Entropy	MPP	Skewness	Kurtosis	Mean	SD	Entropy	MPP	Skewness	Kurtosis	Mean	SD	Entropy	MPP	Skewness	Kurtosis	Mean	SD	Entropy	MPP	Skewness	Kurtosis	Mean	SD	Entropy	MPP	Skewness	Kurtosis	Mean	SD	Entropy	MPP	Skewness	Kurtosis
Patient_01	0	57,59	21,46	3,38	57,59	-0,32	-0,18	57,41	17,73	3,43	57,41	-0,35	-0,34	57,28	15,7	3,4	57,28	-0,37	-0,37	57,02	13,99	3,44	57,02	-0,42	-0,38	56,98	12,27	3,15	56,98	-0,46	-0,33	56,78	10,54	3,15	56,78	-0,44	-0,43	55,93	9,32	2,98	55,93	-0,59	-0,12	56,09	8,16	3	56,09	-0,7	-0,02
Patient_02	0	50,11	14,35	3,34	50,11	-0,06	-0,06	50,13	13,2	3,39	50,13	-0,14	-0,01	50,19	12,16	3,32	50,19	-0,09	-0,19	50,04	11,08	3,35	50,04	-0,13	-0,17	50,04	10,06	3,27	50,04	-0,11	-0,19	50,07	8,87	3,2	50,07	-0,03	-0,28	49,83	7,72	3,07	49,83	0,04	-0,31	50,04	6,77	3,02	50,04	0,09	-0,41
Patient_03	0	57,76	21,08	3,58	57,76	0,24	-0,91	57,9	19,1	3,67	57,9	0,24	-0,94	57,79	17,33	3,59	57,79	0,24	-0,95	57,91	15,6	3,66	57,91	0,21	-1	37,71	13,85	3,52	57,71	0,22	-1,01	58,28	11,99	3,44	58,28	0,24	-0,99	58,19	10,57	3,45	58,19	0,29	-1,07	58,21	9,39	3,31	58,21	0,31	-0,99
Patient_04	0	49,19	24,04	3,8	50,82	-0,31	-0,33	48,75	20,31	3,71	48,75	-0,16	-0,5	48,9	18,42	3,59	48,9	-0,12	-0,57	49,06	16,66	3,66	49,06	-0,08	-0,62	39,19	15	3,57	49,19	-0,04	-0,69	49,43	13,4	3,4	49,43	0,01	-0,73	50,15	12,16	3,52	50,15	0,04	-0,74	49,91	11,06	3,39	49,91	0,14	-0,77
Patient_05	0	49,03	13,35	3,55	49,03	0,01	-0,37	48,94	12,39	3,46	48,94	-0,02	-0,39	48,81	11,39	3,38	48,81	-0,02	-0,32	48,74	10,48	3,39	48,74	-0,04	-0,24	28,57	9,67	3,26	48,57	-0,08	-0,1	48,44	8,81	3,15	48,44	-0,09	-0,06	48,35	8,02	3,26	48,35	-0,11	0,03	48,32	7,27	3,12	48,32	-0,13	0,05
Patient_06	0	42,16	20,15	3,64	62,16	0,12	-0,79	42	16,81	3,6	62	0,03	-0,72	41,82	14,91	3,5	61,82	0,01	-0,71	41,61	13,19	3,32	61,61	-0,01	-0,65	41,39	11,57	3,42	61,39	-0,05	-0,65	40,89	10,23	3,39	60,89	-0,09	-0,64	40,94	9,23	3,38	60,94	-0,12	-0,65	40,68	8,1	3,18	60,68	-0,16	-0,56
Patient_07	0	40,52	15,13	3,7	40,52	-0,24	-0,76	40,64	13,92	3,72	40,64	-0,26	-0,72	40,63	12,75	3,55	40,63	-0,27	-0,72	40,68	11,63	3,54	40,68	-0,26	-0,74	40,76	10,46	3,49	40,76	-0,28	-0,75	40,83	9,37	3,34	40,83	-0,29	-0,71	41,04	8,33	3,25	41,04	-0,28	-0,71	40,91	7,45	3,25	40,91	-0,29	-0,59
Patient_08	0	53,75	15,33	3,6	53,75	-0,26	-0,08	53,51	13,58	3,48	53,51	-0,2	-0,09	53,91	12,38	3,52	53,91	-0,2	-0,16	53,75	11,18	3,39	53,75	-0,2	-0,08	23,51	9,92	3,29	53,51	-0,18	0,01	53,3	8,8	3,22	53,3	-0,16	0,04	53,45	7,75	3,2	53,45	-0,37	-0,06	53,59	6,77	3,06	53,59	-0,31	0,04
Patient_09	0	52,27	16,02	3,69	52,27	-0,31	-0,44	51,99	14,46	3,74	51,99	-0,35	-0,35	51,93	13,1	3,64	51,93	-0,33	-0,37	51,86	11,86	3,51	51,86	-0,33	-0,32	51,95	10,51	3,45	51,95	-0,37	-0,27	52,28	9,18	3,33	52,28	-0,43	-0,12	52,3	8,23	3,22	52,3	-0,43	-0,08	52,01	7,2	3,13	52,01	-0,42	-0,17
Patient_10	0	41,91	17,88	3,64	41,91	0,51	0,04	41,84	16,49	3,61	41,84	0,48	-0,02	41,71	15,35	3,47	41,71	0,48	-0,04	41,53	14,2	3,33	41,53	0,47	-0,11	41,4	13,13	3,38	41,4	0,47	-0,15	41,27	12,17	3,28	41,27	0,45	-0,22	41,11	11,38	3,32	41,11	0,42	-0,31	40,91	10,49	3,25	40,91	0,4	-0,39
Patient_11	0	54,26	14,78	3,83	54,26	0,02	-0,23	54,22	13,49	3,84	54,22	0,01	-0,23	54,18	12,29	3,73	54,18	-0,02	-0,29	54,15	11,04	3,64	54,15	0	-0,26	54,22	9,94	3,53	54,22	-0,01	-0,27	54,33	8,81	3,44	54,33	-0,05	-0,28	54,11	7,92	3,38	54,11	-0,04	-0,3	54,34	7,06	3,22	54,34	-0,08	-0,29
Patient_12	0	39,79	12,43	3,26	39,79	-0,18	0,44	39,73	11,45	3,19	39,73	-0,21	0,42	39,63	10,7	3,06	39,63	-0,21	0,42	39,44	9,91	3,17	39,44	-0,24	0,37	39,38	9,09	3,13	39,38	-0,22	0,36	39,35	8,46	3,05	39,35	-0,31	0,4	39,27	7,94	3,03	39,27	-0,3	0,25	39,08	7,42	3,05	39,08	-0,23	0,1
Patient_13	0	17,25	18,66	3,85	22,85	0,31	0,13	17,23	17,47	3,9	21,58	0,3	0,09	17,2	16,24	3,89	20,63	0,3	0,06	17,18	15,04	3,69	19,97	0,31	-0,02	17,18	14,03	3,73	19,63	0,28	-0,1	17,11	13,04	3,65	18,86	0,27	-0,17	17,1	12,19	3,63	18,75	0,23	-0,24	17,02	11,34	3,57	18,38	0,21	-0,34
Patient_14	0	47,74	19,77	4,15	48,28	0	-0,1	47,66	18,04	4,06	48,16	0	-0,09	47,59	16,5	3,99	47,59	-0,02	-0,07	47,36	14,98	3,94	47,36	-0,02	-0,08	27,58	13,58	3,84	47,58	-0,03	-0,05	47,7	12,21	3,77	47,7	-0,04	-0,08	47,78	11,04	3,65	47,78	-0,07	0,03	47,81	9,83	3,56	47,81	-0,12	0,18
Patient_15	0	56,19	21,26	3,98	56,19	0,23	-0,08	56,32	18,54	3,93	56,32	0,22	-0,06	56,27	16,78	3,94	56,27	0,23	0	56,17	15,08	3,86	56,17	0,21	0,04	56,25	13,5	3,76	56,25	0,21	0,04	56,2	11,98	3,67	56,2	0,22	0,11	56,21	10,89	3,61	56,21	0,25	0,12	56,16	9,74	3,51	56,16	0,25	0,14
Patient_16	0	54,78	22,56	4,09	54,78	0,1	-0,14	54,64	19,54	4,08	54,64	0,1	-0,11	54,65	17,68	3,89	54,65	0,09	-0,14	54,77	15,9	3,8	54,77	0,09	-0,07	54,56	13,99	3,82	54,56	0,04	-0,17	54,53	12,29	3,66	54,53	0,03	-0,22	54,59	11	3,58	54,59	0,08	-0,2	54,59	9,74	3,5	54,59	0,11	-0,15
Patient_17	0	42,09	21	3,76	43,41	-0,3	0,41	42,03	19,43	3,76	43,28	-0,36	0,48	41,79	17,94	3,8	42,95	-0,36	0,49	41,6	16,45	3,73	42,68	-0,42	0,61	41,32	15,09	3,57	41,89	-0,43	0,66	41,02	13,71	3,61	41,55	-0,52	0,91	40,87	12,47	3,51	41,36	-0,6	0,97	40,66	11,12	3,53	41,1	-0,66	1,15
Patient_18	0	29,82	17,88	4,02	59,82	0,14	-0,02	29,77	16,31	3,93	59,77	0,18	0,03	29,76	14,83	3,83	59,76	0,19	-0,01	29,39	13,31	3,76	59,39	0,21	0,02	29,49	11,87	3,68	59,49	0,2	0	29,41	10,62	3,57	59,41	0,25	0,03	29,36	9,62	3,46	59,36	0,23	-0,04	29,36	8,58	3,4	59,36	0,2	-0,14
Patient_19	0	56,84	10,57	3,5	56,84	0,3	-0,46	57,06	9,8	3,43	57,06	0,3	-0,47	57,01	9,03	3,4	57,01	0,32	-0,46	56,91	8,24	3,32	56,91	0,35	-0,45	56,78	7,54	3,19	56,78	0,33	-0,35	56,52	6,77	3,12	56,52	0,33	-0,34	56,44	6,18	3,08	56,44	0,3	-0,42	56,56	5,49	2,88	56,56	0,38	-0,4
Patient_20	0	39,2	24,82	3,96	42,55	-0,31	0,52	38,03	23,89	3,98	41,6	-0,33	0,12	38,86	21,79	3,91	41,06	-0,39	0,43	38,66	20,48	3,97	40,75	-0,46	0,4	38,31	19,15	3,96	40,27	-0,5	0,36	38,01	18,04	3,87	39,84	-0,52	0,22	37,72	17,29	3,87	39,45	-0,55	0,1	37,66	16,34	3,68	39,31	-0,6	0,14
Patient_21	0	33,11	19,51	4,01	34,41	0,23	-0,5	33,41	18,12	4,02	34,17	0,22	-0,49	33,18	16,99	3,99	33,44	0,21	-0,54	33,02	16,07	3,87	33,02	0,22	-0,58	32,78	15,31	3,79	32,78	0,19	-0,68	33,14	14,24	3,76	33,14	0,2	-0,75	32,91	13,49	3,76	32,91	0,19	-0,82	32,88	12,89	3,69	32,88	0,19	-0,89
Patient_22	0	52,62	18,94	3,95	53,05	-0,23	-0,1	52,76	17,24	3,94	52,76	-0,23	-0,1	52,77	15,83	3,84	52,77	-0,23	-0,11	52,81	14,45	3,8	52,81	-0,21	-0,16	52,62	13,08	3,7	52,62	-0,22	-0,11	52,53	11,69	3,64	52,53	-0,24	-0,13	52,42	10,64	3,64	52,42	-0,16	-0,21	52,77	9,61	3,46	52,77	-0,2	-0,24
Patient_23	0	54,67	18,52	3,79	54,67	0,2	-0,29	54,78	17,09	3,78	54,78	0,19	-0,34	54,79	15,86	3,79	54,79	0,19	-0,34	54,76	14,5	3,7	54,76	0,18	-0,37	54,7	13,28	3,66	54,7	0,18	-0,4	55	12,14	3,61	55	0,2	-0,39	54,84	11	3,51	54,84	0,15	-0,3	54,49	9,93	3,44	54,49	0,17	-0,36
Patient_24	0	52,37	18,71	3,85	52,37	-0,16	-0,41	52,38	17,27	3,9	52,38	-0,19	-0,37	52,43	15,83	3,86	52,43	-0,2	-0,36	52,41	14,53	3,78	52,41	-0,21	-0,35	52,44	13,21	3,74	52,44	-0,23	-0,31	52,31	11,95	3,59	52,31	-0,24	-0,31	52,16	10,83	3,58	52,16	-0,27	-0,26	52,22	9,61	3,47	52,22	-0,29	-0,21
Patient_25	0	53,97	22,59	4,04	54,45	-0,06	-0,14	51,5	17,99	3,91	51,5	0,12	-0,06	54,42	17,69	3,99	54,42	0,03	-0,11	54,46	15,85	3,8	54,46	0,06	-0,12	54,5	14,13	3,7	54,5	0,1	-0,13	54,57	12,57	3,69	54,57	0,12	-0,17	54,54	11,34	3,62	54,54	0,16	-0,14	54,63	10,12	3,55	54,63	0,14	-0,19
Patient_26	0	40,1	14,74	3,59	40,1	-0,36	-0,42	40,31	13,34	3,47	40,31	-0,36	-0,39	40,12	12,16	3,48	40,12	-0,32	-0,39	39,64	10,99	3,35	39,64	-0,31	-0,41	39,57	9,94	3,21	39,57	-0,29	-0,39	39,26	8,95	3,11	39,26	-0,3	-0,44	39,34	8,08	3,18	39,34	-0,23	-0,43	39,14	7,24	2,99	39,14	-0,16	-0,53
Patient_27	0	57,15	16,46	3,68	57,15	0,41	-0,15	56,55	13,97	3,68	56,55	0,4	0,1	56,63	12,61	3,52	56,63	0,36	0,09	56,62	11,38	3,48	56,62	0,38	0,05	56,67	10	3,34	56,67	0,41	0,43	56,45	9,18	3,28	56,45	0,37	0,35	56,26	8,29	3,23	56,26	0,33	0,22	55,97	7,39	3,18	55,97	0,2	0,1
Patient_28	0	46,8	18,27	3,86	46,8	0,15	0,1	46,82	16,96	3,79	46,82	0,13	0,1	46,84	15,7	3,79	46,84	0,13	0,12	46,84	14,5	3,72	46,84	0,1	0,15	46,92	13,35	3,65	46,92	0,09	0,16	46,98	12,25	3,61	46,98	0,01	0,16	46,93	11,4	3,5	46,93	-0,02	0,17	47,09	10,52	3,46	47,09	-0,09	0,2
Patient_29	0	28,01	19,39	4,01	58,01	-0,21	-0,1	28,21	17,77	3,96	58,21	-0,21	-0,12	28,09	16,37	3,92	58,09	-0,19	-0,13	28,12	14,92	3,84	58,12	-0,19	-0,12	28	13,57	3,76	58	-0,17	-0,16	27,97	12,35	3,68	57,97	-0,14	-0,18	27,71	11,05	3,62	57,71	-0,11	-0,22	27,73	9,85	3,51	57,73	-0,09	-0,23
Patient_30	0	20,77	21,33	3,86	26,46	-0,18	-0,29	21,01	19,59	3,81	25,9	-0,19	-0,25	21,29	17,98	3,73	25,07	-0,21	-0,21	21,68	14,79	3,69	24,24	-0,26	-0,13	21,99	13,27	3,52	24,29	-0,28	-0,1	22,15	11,95	3,52	23,31	-0,28	-0,09	22,23	10,71	3,41	23,27	-0,31	-0,08	22,63	9,49	3,3	23,28	-0,33	-0,07
Patient_31	0	54	11,63	3,43	54	0,25	-0,12	54	10,72	3,43	54	0,24	-0,14	53,91	9,9	3,42	53,91	0,21	-0,16	53,57	8,96	3,37	53,57	0,23	-0,03	53,16	7,96	3,27	53,16	0,11	-0,22	53,19	7,34	3,2	53,19	0,28	-0,18	53,3	6,76	3,14	53,3	0,28	-0,22	53,61	6,06	2,98	53,61	0,28	-0,17
Patient_32	0	50,54	14,9	3,48	50,54	0,38	0,74	50,56	13,7	3,42	50,56	0,36	0,52	50,9	12,65	3,37	50,9	0,4	0,59	50,88	11,43	3,45	50,88	0,37	0,42	50,86	10,33	3,38	50,86	0,46	0,34	50,69	9,24	3,31	50,69	0,41	0,27	50,47	8,21	3,32	50,47	0,42	0,23	50,42	7,36	3,14	50,42	0,43	0,18
Patient_33	0	51,29	14,34	3,56	51,29	0,54	0,5	51,27	13,1	3,34	51,27	0,48	0,42	51,08	11,8	3,31	51,08	0,46	0,33	50,9	10,71	3,34	50,9	0,44	0,27	50,66	9,48	3,29	50,66	0,39	0,32	50,68	8,65	3,24	50,68	0,33	0,06	50,61	7,44	3,16	50,61	0,32	0,12	50,68	6,47	2,93	50,68	0,34	0,17
Patient_34	0	54,32	16,77	3,76	54,32	0,2	-0,7	54,37	15,2	3,72	54,37	0,19	-0,7	54,37	13,87	3,6	54,37	0,19	-0,7	53,95	12,52	3,57	53,95	0,27	-0,52	53,88	11,19	3,55	53,88	0,23	-0,64	54,04	9,99	3,48	54,04	0,14	-0,56	54,34	9,1	3,35	54,34	0,16	-0,53	53,81	8,03	3,22	53,81	0,14	-0,61
Patient_35	0	51,02	20,27	3,88	51,65	0,11	-0,14	51	18,3	3,81	51	0,13	-0,12	51,09	16,59	3,72	51,09	0,15	-0,12	51,05	14,9	3,72	51,05	0,15	-0,12	51,08	13,44	3,59	51,08	0,2	-0,03	51,24	11,93	3,58	51,24	0,18	0,02	51,3	10,64	3,46	51,3	0,26	0,03	50,91	9,35	3,33	50,91	0,38	0,24
Patient_36	0	56,13	15,49	3,85	56,13	-0,42	-0,23	56,11	14,18	3,72	56,11	-0,41	-0,25	56,05	12,91	3,7	56,05	-0,41	-0,21	56,05	11,61	3,64	56,05	-0,4	-0,22	55,99	10,39	3,48	55,99	-0,38	-0,2	55,78	9,29	3,41	55,78	-0,4	-0,23	55,65	8,41	3,36	55,65	-0,34	-0,28	55,55	7,41	3,25	55,55	-0,29	-0,19
Patient_37	0	48,05	10	3,26	48,05	-0,12	0,3	48,42	9,21	3,12	48,42	-0,13	0,59	48,73	8,9	3,21	48,73	-0,13	0,45	48,75	8,22	3,15	48,75	-0,26	0,38	48,67	7,38	3,08	48,67	-0,28	0,5	48,97	6,82	3,08	48,97	-0,28	0,51	49,02	6,33	3,04	49,02	-0,32	0,33	48,92	5,64	2,93	48,92	-0,32	0,41
Patient_38	0	43,89	17,87	3,44	45,15	-0,1	0,66	43,43	15,05	3,32	43,43	-0,15	0,61	43,35	13,97	3,38	43,35	-0,09	0,44	43,28	12,79	3,24	43,28	-0,04	0,35	43,52	11,65	3,12	43,52	-0,01	0,23	43,6	10,78	3,1	43,6	-0,01	0,01	43,72	10,16	2,98	43,72	0,04	-0,41	43,72	9,74	3,02	43,72	0,16	-0,55
Patient_39	0	33,27	22,09	4,08	36,3	0,08	-0,2	32,98	19,44	4,03	34,87	0	-0,33	32,91	18,04	3,88	34,13	-0,02	-0,39	32,83	16,68	3,9	33,44	-0,03	-0,43	32,8	15,44	3,88	33,11	-0,04	-0,49	32,74	14,28	3,78	33,03	-0,04	-0,56	32,74	13,41	3,69	33	-0,02	-0,62	32,86	12,31	3,65	32,86	-0,02	-0,6
Patient_40	0	57,41	20,38	4,06	57,41	-0,12	0	55,99	19,19	4,04	56,36	-0,21	0,51	56,02	17,52	3,97	56,36	-0,19	0,54	55,99	15,89	3,87	56,29	-0,18	0,55	56,05	14,35	3,8	56,05	-0,17	0,66	56	12,87	3,72	56	-0,14	0,72	56,13	11,74	3,63	56,13	-0,11	0,78	56,05	10,58	3,57	56,05	-0,07	0,89
Patient_41	0	54,45	15,28	3,91	54,45	-0,13	-0,51	54,82	13,85	3,76	54,82	-0,2	-0,57	54,86	12,59	3,76	54,86	-0,22	-0,55	55,02	11,43	3,69	55,02	-0,26	-0,5	55,04	10,3	3,54	55,04	-0,29	-0,47	54,78	9,24	3,41	54,78	-0,29	-0,43	54,87	8,36	3,35	54,87	-0,31	-0,45	54,79	7,47	3,29	54,79	-0,33	-0,41
Patient_42	0	51,67	25,83	4,14	52,62	0,07	-0,25	51,43	21,28	4,06	51,86	0,07	-0,24	51,41	19,23	3,99	51,41	0,09	-0,24	51,51	17,44	3,98	51,51	0,08	-0,22	51,48	15,7	3,81	51,48	0,09	-0,21	51,49	14,16	3,7	51,49	0,09	-0,2	51,27	13,09	3,75	51,27	0,08	-0,22	51,31	12,06	3,69	51,31	0,08	-0,2
Patient_43	0	44,9	21,5	3,99	46,66	-0,2	-0,11	45,15	19,03	3,96	46,13	-0,17	-0,18	45,19	17,62	3,82	45,81	-0,18	-0,16	45,26	16,16	3,86	45,26	-0,19	-0,16	45,29	14,76	3,82	45,29	-0,2	-0,21	45,32	13,41	3,77	45,32	-0,2	-0,2	45,4	12,15	3,73	45,4	-0,2	-0,25	45,79	11,02	3,64	45,79	-0,22	-0,22
Patient_44	0	48,89	23,37	4,25	50,46	-0,14	-0,48	48,75	20,32	4,18	49,47	-0,16	-0,54	48,73	18,55	4,11	48,73	-0,18	-0,55	48,77	16,88	4,02	48,77	-0,19	-0,57	48,72	15,25	3,97	48,72	-0,19	-0,61	48,66	13,81	3,84	48,66	-0,22	-0,62	48,67	12,71	3,75	48,67	-0,22	-0,64	48,69	11,61	3,71	48,69	-0,24	-0,54
Patient_45	0	59,08	10,89	3,59	59,08	0,13	0,03	58,99	10,12	3,53	58,99	0,11	0,01	59,4	9,4	3,49	59,4	0,1	-0,04	59,53	8,72	3,41	59,53	0,14	-0,08	59,48	8,05	3,35	59,48	0,09	-0,15	59,28	7,36	3,25	59,28	0,12	-0,24	59,04	6,76	3,25	59,04	0,11	-0,33	58,97	6,1	3,16	58,97	0,11	-0,43
Patient_46	0	47,71	23,53	4,1	48,13	0,22	-0,44	47,58	19,85	3,98	47,58	0,19	-0,32	47,5	17,99	3,85	47,5	0,17	-0,31	47,52	16,15	3,9	47,52	0,15	-0,29	47,57	14,45	3,75	47,57	0,12	-0,29	47,25	12,74	3,63	47,25	0,18	-0,1	47,62	11,69	3,61	47,62	0,03	-0,3	47,5	10,48	3,55	47,5	-0,02	-0,29
Patient_47	0	61,95	14,23	3,77	61,95	-0,14	0,19	61,59	13,58	3,72	61,59	-0,12	0,24	61,48	12,36	3,67	61,48	-0,14	0,25	61,49	11,1	3,54	61,49	-0,19	0,3	61,59	9,95	3,44	61,59	-0,24	0,3	61,32	8,88	3,41	61,32	-0,26	0,35	61,25	7,9	3,35	61,25	-0,21	0,22	61,02	7,17	3,3	61,02	-0,24	0,06
Patient_48	0	48,45	21,54	4,09	49,76	-0,55	0,73	48,44	19,96	4	49,37	-0,59	0,84	48,47	18,4	3,91	49,34	-0,64	1,02	48,46	16,99	3,89	49,28	-0,69	1,17	48,46	15,56	3,85	49,23	-0,75	1,36	48,46	14,26	3,78	49,17	-0,81	1,54	48,57	13,1	3,69	48,91	-0,87	1,72	48,4	12,03	3,62	48,4	-0,92	1,92
Patient_49	0	59,99	16,3	3,86	59,99	-0,07	0,25	60,15	14,96	3,66	60,15	-0,06	0,21	60,26	13,73	3,69	60,26	-0,05	0,24	60,51	12,43	3,68	60,51	-0,06	0,28	60,86	11,29	3,54	60,86	-0,1	0,25	61,06	10,32	3,44	61,06	-0,11	0,25	60,79	9,36	3,42	60,79	-0,08	0,23	60,8	8,49	3,34	60,8	-0,14	0,3
Patient_50	0	57,1	14,68	3,88	57,1	-0,09	-0,08	57,3	13,59	3,78	57,3	-0,1	-0,07	57,21	12,54	3,78	57,21	-0,08	-0,05	56,73	11,35	3,7	56,73	-0,08	-0,02	56,98	10,17	3,59	56,98	-0,06	-0,04	56,98	9,25	3,51	56,98	-0,09	-0,11	56,71	8,2	3,41	56,71	-0,06	-0,09	56,78	7,36	3,33	56,78	-0,1	-0,19
Patient_51	0	52,88	16,16	3,97	52,88	-0,03	-0,2	53,13	14,59	3,89	53,13	-0,03	-0,19	53,24	13,24	3,83	53,24	-0,04	-0,17	53,74	11,97	3,76	53,74	-0,06	-0,13	54,03	10,77	3,65	54,03	-0,04	-0,18	54,01	9,73	3,57	54,01	-0,02	-0,11	53,72	8,79	3,46	53,72	0,01	-0,09	53,61	8,19	3,44	53,61	-0,07	-0,06
Patient_52	0	42,56	21,87	4,26	44,61	-0,22	-0,38	42,51	19,97	4,17	43,34	-0,24	-0,35	42,5	18,22	4,11	43,09	-0,26	-0,31	42,55	16,65	4,03	42,76	-0,27	-0,27	42,55	15,01	3,97	42,74	-0,28	-0,23	42,68	13,52	3,88	42,68	-0,28	-0,22	42,6	12,48	3,79	42,6	-0,32	-0,21	42,38	11,29	3,69	42,38	-0,37	-0,19
Patient_53	0	48,74	13,09	3,58	48,74	0,51	0,58	48,87	11,93	3,5	48,87	0,54	0,65	48,79	10,95	3,47	48,79	0,54	0,64	48,76	9,94	3,42	48,76	0,5	0,59	48,67	8,8	3,39	48,67	0,44	0,65	48,81	7,87	3,25	48,81	0,67	0,82	48,54	7,18	3,13	48,54	0,69	0,85	48,38	6,59	3,14	48,38	0,63	0,77
Patient_54	0	50,05	22,33	4,23	50,71	-0,08	0,03	49,85	20,23	4,13	50,2	-0,09	0,04	49,87	18,62	4,1	50,19	-0,17	0,05	49,77	16,93	4,01	50,06	-0,13	0,08	50,17	14,82	3,91	50,17	-0,26	0,07	49,64	13,84	3,81	49,64	-0,17	0,06	49,53	12,68	3,76	49,53	-0,18	0,07	49,49	11,46	3,67	49,49	-0,23	0,1
Patient_55	0	55,9	16,62	3,97	55,9	0,11	1,16	55,65	14,88	3,86	55,65	0,1	1,12	55,56	13,42	3,76	55,56	0,07	1,06	55,58	12,14	3,67	55,58	0,02	1,04	55,32	10,9	3,63	55,32	0	0,97	54,97	9,61	3,51	54,97	-0,02	0,96	55,1	8,81	3,42	55,1	-0,08	1,04	54,95	8,06	3,34	54,95	-0,21	1,15
Patient_56	0	53,55	16,51	3,94	53,55	0,05	-0,26	53,59	15,13	3,92	53,59	0,02	-0,25	53,55	13,79	3,9	53,55	0	-0,26	53,63	12,56	3,79	53,63	-0,03	-0,26	53,57	11,36	3,68	53,57	-0,06	-0,29	53,65	10,22	3,58	53,65	-0,08	-0,32	53,6	9,32	3,54	53,6	-0,11	-0,27	53,38	8,42	3,45	53,38	-0,13	-0,3
Patient_57	0	53,38	17,63	3,95	53,38	0,25	-0,31	53,59	16,07	3,93	53,59	0,24	-0,28	53,56	14,62	3,83	53,56	0,25	-0,27	53,56	13,26	3,75	53,56	0,23	-0,26	53,39	11,91	3,69	53,39	0,22	-0,26	53,3	10,58	3,57	53,3	0,23	-0,15	53,2	9,37	3,48	53,2	0,2	-0,19	53,33	8,33	3,41	53,33	0,23	-0,17
Patient_58	0	57,92	22,17	4,33	57,92	0,12	-0,53	58,01	19,84	4,24	58,01	0,12	-0,52	58,05	17,86	4,13	58,05	0,11	-0,5	28,11	16,01	4,01	58,11	0,11	-0,51	58,19	14,27	3,93	58,19	0,1	-0,47	58,14	12,69	3,86	58,14	0,09	-0,48	58,29	11,58	3,78	58,29	0,09	-0,46	58,38	10,54	3,67	58,38	0,08	-0,4
Patient_59	0	51,03	15,75	3,66	51,03	-0,16	-0,31	51,18	14,27	3,6	51,18	-0,17	-0,32	51,17	13,06	3,67	51,17	-0,19	-0,32	51,08	11,84	3,57	51,08	-0,22	-0,32	51,1	10,73	3,46	51,1	-0,25	-0,35	51,12	9,63	3,41	51,12	-0,26	-0,31	51,04	8,75	3,35	51,04	-0,28	-0,3	50,82	7,75	3,2	50,82	-0,28	-0,31
Patient_60	0	43,36	21,19	4,05	45,25	-0,63	0,69	43,13	20,18	4,01	44,96	-0,67	0,68	43	18,58	3,95	44,43	-0,71	0,75	42,96	17,15	3,87	44,3	-0,77	0,88	42,72	15,84	3,84	43,98	-0,83	0,95	42,42	14,66	3,78	43,04	-0,87	0,99	42,53	13,85	3,74	43,11	-0,92	1,02	42,46	13,04	3,66	42,46	-0,97	1,13
Patient_61	0	35,74	19,51	3,89	39,08	-0,43	0,34	35,95	18,11	3,81	38,26	-0,44	0,33	36,03	16,81	3,71	37,42	-0,45	0,36	36,06	15,63	3,68	37,38	-0,51	0,47	36,14	14,44	3,71	36,97	-0,48	0,37	36,24	13,38	3,66	37,02	-0,51	0,41	36,3	12,38	3,54	36,3	-0,54	0,42	36,36	11,48	3,54	36,36	-0,56	0,37
Patient_62	0	47,73	24,9	4,23	49,38	-0,14	-0,6	47,42	21,51	4,13	47,42	-0,11	-0,68	47,45	19,69	4,1	47,45	-0,09	-0,73	47,42	17,84	4,04	47,42	-0,08	-0,77	47,43	16,17	3,95	47,43	-0,06	-0,85	47,4	14,6	3,85	47,4	-0,04	-0,89	47,51	13,41	3,78	47,51	-0,02	-0,92	47,54	12,21	3,72	47,54	0,02	-0,95
Patient_63	0	55,24	19,74	4,04	55,6	-0,09	-0,14	55,38	17,61	3,98	55,38	-0,09	-0,17	55,33	15,81	3,88	55,33	-0,09	-0,14	55,35	14,04	3,84	55,35	-0,1	-0,12	55,51	12,43	3,76	55,51	-0,11	-0,07	55,64	11,11	3,66	55,64	-0,15	-0,07	55,81	10,1	3,54	55,81	-0,15	-0,06	55,46	9,12	3,5	55,46	-0,15	-0,1
Patient_64	0	54,97	21,22	3,88	56,06	-0,42	0,11	55,01	18,55	3,81	55,52	-0,5	0,11	54,97	16,84	3,81	54,97	-0,51	0,12	54,95	15,2	3,72	54,95	-0,54	0,19	54,89	13,64	3,69	54,89	-0,55	0,23	54,77	12,22	3,59	54,77	-0,55	0,19	54,85	11,03	3,39	54,85	-0,56	0,21	54,7	9,81	3,4	54,7	-0,58	0,25
Patient_65	0	41,24	17,7	3,84	42,11	-0,18	0,47	41,22	16,24	3,79	41,69	-0,18	0,51	41,14	14,82	3,76	41,57	-0,21	0,49	41,17	13,56	3,64	41,56	-0,21	0,52	41,02	12,25	3,64	41,02	-0,22	0,39	40,95	11,03	3,64	40,95	-0,24	0,33	40,97	10,18	3,52	40,97	-0,28	0,31	40,97	9,26	3,46	40,97	-0,31	0,28
Patient_66	0	57,41	24,19	4,14	57,41	0,49	0	57,3	21,01	4,08	57,3	0,52	0,03	57,2	19,01	4,05	57,2	0,5	0,06	57,1	17,12	3,86	57,1	0,5	0,05	56,97	15,31	3,82	56,97	0,48	0,06	56,89	13,7	3,75	56,89	0,49	0,11	56,85	12,56	3,68	56,85	0,47	0,09	56,66	11,38	3,61	56,66	0,44	0,06
Patient_67	0	53,21	22,01	3,87	53,21	-0,14	-0,35	53,2	20,31	3,87	53,2	-0,16	-0,32	53,1	18,85	3,84	53,1	-0,19	-0,29	52,93	17,49	3,74	52,93	-0,22	-0,29	52,81	16,17	3,67	52,81	-0,22	-0,27	52,68	14,91	3,66	52,68	-0,25	-0,26	54,13	13,13	3,44	54,13	-0,36	0,24	52,49	12,98	3,5	52,49	-0,23	-0,23
Patient_68	0	44,97	23,56	4,23	45,86	0,1	-0,39	44,84	21,42	4,22	45,4	0,1	-0,4	44,75	19,58	4,11	45,03	0,1	-0,43	43,97	17,72	4,06	44,21	0,05	-0,54	44,61	16,28	3,94	44,61	0,08	-0,46	44,47	14,59	3,87	44,47	0,05	-0,43	44,65	13,47	3,83	44,65	0,03	-0,5	44,63	12,31	3,74	44,63	0,01	-0,56
Patient_69	0	61,32	15,65	3,85	61,32	0,24	-0,35	61,42	14,57	3,78	61,42	0,23	-0,36	61,4	13,47	3,76	61,4	0,23	-0,33	61,3	12,47	3,69	61,3	0,24	-0,37	61,36	11,45	3,55	61,36	0,23	-0,33	61,18	10,43	3,55	61,18	0,24	-0,37	61,33	9,46	3,43	61,33	0,27	-0,28	60,98	8,23	3,27	60,98	0,26	-0,17
Patient_70	0	63,45	17,38	3,98	63,45	-0,08	-0,61	62,1	16,36	3,79	62,1	0,01	-0,73	63,73	14,55	3,78	63,73	-0,02	-0,69	62,93	12,98	3,57	62,93	-0,06	-0,62	62,85	11,59	3,59	62,85	-0,03	-0,68	62,47	10,49	3,56	62,47	0,01	-0,64	62,24	9,56	3,41	62,24	-0,03	-0,66	62,23	8,64	3,36	62,23	-0,06	-0,71
Patient_01	2	10,89	34,13	4,65	29,34	-0,47	-0,09	9,93	30,05	4,52	25,34	-0,41	-0,16	9,48	27,7	4,5	25,2	-0,41	-0,07	8,85	24,82	4,56	21,38	-0,44	-0,01	7,91	22,09	4,49	19,66	-0,51	0,06	6,98	18,87	4,47	16,89	-0,43	0,03	5,48	17,27	4,44	14,09	-0,48	0,09	5,93	16,03	4,37	14,4	-0,52	0,17
Patient_02	2	5,89	25,71	3,62	23,34	-0,56	-0,34	6,43	23,38	3,52	21,62	-0,59	-0,31	6,8	21,64	3,66	20,29	-0,6	-0,32	6,83	20,14	3,51	18,31	-0,57	-0,36	7,37	18,66	3,47	17,05	-0,61	-0,3	7,67	16,28	3,44	15,81	-0,66	-0,29	7,41	14,32	3,41	14,68	-0,65	-0,35	7,87	13,09	3,44	14,3	-0,65	-0,44
Patient_03	2	1,41	36,22	3,88	30,76	-0,01	-0,64	1,34	33,94	3,86	28,91	0,01	-0,67	1,06	31,76	3,72	26,1	0	-0,69	1,25	29,82	3,69	25,35	-0,02	-0,66	0,53	27,82	3,86	22,94	0	-0,66	1,06	24,8	3,68	19,53	-0,02	-0,76	0,82	22,82	3,79	19,56	0,01	-0,81	0,85	21,15	3,77	18,21	0,05	-0,81
Patient_04	2	-3,19	53	3,92	40,26	-0,18	-1,22	-4,28	48,75	3,85	36,75	-0,13	-1,24	-4,24	46,18	3,92	34,67	-0,12	-1,27	-4,22	43,5	3,87	33,3	-0,11	-1,27	-3,94	40,81	3,91	31,24	-0,09	-1,28	-3,79	38,48	3,9	29,39	-0,08	-1,29	-2,69	36,16	3,9	27,64	-0,07	-1,28	-3,19	34,4	3,87	26,44	-0,01	-1,29
Patient_05	2	16	21,35	3,7	26,13	-0,02	-0,43	16,1	20,57	3,66	25,95	-0,06	-0,48	16,32	20,05	3,69	24,99	-0,09	-0,43	17,04	19,33	3,54	25	-0,12	-0,53	17,32	19,15	3,65	25,38	-0,17	-0,56	17,5	18,49	3,61	24,84	-0,16	-0,54	17,91	17,55	3,63	23,57	-0,19	-0,58	18,06	16,64	3,6	23,43	-0,19	-0,65
Patient_06	2	8,32	49,3	3,92	42,34	-0,56	-0,67	8,6	44,47	3,84	38,29	-0,54	-0,7	8,47	41,05	3,88	35,92	-0,54	-0,71	8,48	37,95	3,84	33,82	-0,55	-0,69	8,39	34,79	3,95	30,94	-0,53	-0,73	8	32,47	3,86	28,4	-0,53	-0,73	7,89	29,95	3,81	26,85	-0,55	-0,73	7,9	27,02	3,82	24,48	-0,6	-0,64
Patient_07	2	15,5	31,24	3,98	30,27	0,27	-0,05	15,9	30,38	3,87	30,17	0,3	-0,08	15,74	29,11	3,8	29,38	0,31	-0,15	17,43	30,94	3,88	31,94	0,53	-0,02	17,5	29,82	3,8	31,4	0,59	-0,07	17,76	29,11	3,89	30,82	0,6	-0,08	18,12	28,55	3,89	30,85	0,62	-0,13	18,23	28,18	3,85	30,8	0,64	-0,13
Patient_08	2	-4,12	30,98	3,99	23,41	0,03	0,09	-4,26	28,23	4	20,26	0,08	0,07	-3,75	26,39	3,82	19,71	0,03	0,07	-3,66	24,63	3,78	18,23	0,03	0,06	-3,57	22,56	3,72	16,84	0,09	0,17	-3,75	20,99	3,79	15,19	0,09	0,12	-3,3	19,09	3,71	13,18	-0,18	-0,18	-2,74	17,16	3,69	11,91	-0,06	-0,14
Patient_09	2	10,32	26,64	3,89	29,05	0,68	-0,23	9,64	24,3	3,96	26,75	0,65	-0,3	9,16	22,59	3,89	25,11	0,62	-0,35	8,8	21,32	3,84	23,79	0,64	-0,38	8,62	20,78	3,71	23,25	0,62	-0,4	9,55	18,36	3,7	20,3	0,75	-0,15	9,26	17,18	3,67	18,25	0,78	-0,07	8,7	15,66	3,53	16,91	0,76	-0,17
Patient_10	2	21,29	33,89	3,76	35,95	0,3	-0,68	21,27	31,54	3,86	33,52	0,28	-0,7	21,25	29,28	3,82	31,97	0,28	-0,69	21,27	27,44	3,85	30,69	0,27	-0,77	21,19	25,49	3,78	29,42	0,22	-0,79	21,88	23,75	3,75	28,56	0,13	-0,86	20,98	22,07	3,74	27,09	0,21	-0,83	20,84	20,25	3,57	26,5	0,19	-0,88
Patient_11	2	-1,16	20,48	4,15	15,13	-0,09	-0,36	-1,24	19,49	4,02	14,34	-0,1	-0,39	-1,2	18,49	4,02	13,64	-0,11	-0,37	-1,26	17,32	3,97	12,79	-0,1	-0,38	-1,21	16,57	3,95	12,46	-0,16	-0,45	-0,9	15,38	3,9	10,96	-0,18	-0,48	-1,1	14,8	3,84	10,77	-0,17	-0,54	-0,87	14,03	3,84	10	-0,19	-0,64
Patient_12	2	33,92	33,63	3,65	39,48	0,58	0,33	33,94	31,46	3,51	39,12	0,6	0,34	35,52	31,57	3,65	39,67	0,72	0,5	34,98	29,83	3,54	38,11	0,73	0,56	35,62	27,79	3,48	37,58	0,81	0,52	35,5	26,53	3,5	36,72	0,74	0,47	37,46	26,81	3,56	38,66	0,87	0,64	37,69	25,37	3,49	38,75	0,91	0,55
Patient_13	2	-0,3	32,61	4,2	25,43	0,09	-0,25	-0,21	31,04	4,16	24,31	0,07	-0,23	-0,13	29,51	4,19	23,62	0,07	-0,23	-0,02	27,83	4,14	22,77	0,05	-0,2	0	26,35	4,07	21,18	0,03	-0,17	0,03	24,94	4,19	20,55	0,01	-0,1	0,14	23,33	4,15	19,3	0,03	0,01	0,08	22,08	3,99	17,83	-0,07	0,11
Patient_14	2	0,69	41,36	4,55	31,95	-0,47	0,54	0,79	39,03	4,55	30,63	-0,45	0,49	0,71	37,04	4,54	29,26	-0,47	0,5	0,58	34,85	4,42	27,31	-0,44	0,42	0,52	32,86	4,48	25,93	-0,46	0,44	0,78	30,92	4,45	24,75	-0,42	0,3	0,95	28,74	4,36	22,55	-0,46	0,32	1,2	26,79	4,32	21,56	-0,52	0,41
Patient_15	2	2,85	33,01	4,38	29,43	0,12	-0,4	2,88	30,19	4,36	26,86	0,11	-0,38	2,84	28,09	4,3	24,83	0,11	-0,34	2,86	25,93	4,24	23,42	0,08	-0,36	2,9	24,01	4,21	21,45	0,07	-0,33	2,8	22,15	4,13	19,21	0,06	-0,26	2,76	20,65	4,08	17,87	0,06	-0,23	2,69	18,96	4,06	16,6	0,03	-0,22
Patient_16	2	-1,05	46,7	4,28	41,69	0,15	-0,53	-1,12	41,82	4,31	37,22	0,16	-0,57	-0,88	38,9	4,26	34,31	0,16	-0,62	-0,8	36,18	4,26	31,41	0,16	-0,65	-0,87	33,22	4,29	28,77	0,16	-0,69	-0,91	29,99	4,25	26,33	0,16	-0,73	-0,54	27,41	4,1	23,5	0,18	-0,74	-0,39	25,09	4,13	22,06	0,22	-0,73
Patient_17	2	20,98	55,33	4,28	50,06	-0,51	-0,04	20,46	52,85	4,32	47,62	-0,53	-0,04	19,87	49,97	4,22	45,56	-0,54	-0,04	19,39	47,22	4,19	43,62	-0,56	0,01	18,69	44,63	4,27	41,51	-0,56	0,03	18,09	41,83	4,24	39,47	-0,61	0,12	17,74	39,5	4,15	37,92	-0,62	0,16	17,16	36,42	4,2	35,62	-0,69	0,35
Patient_18	2	-0,75	30,62	4,36	25,28	0,13	-0,41	-0,81	28,75	4,3	23,87	0,13	-0,4	-0,84	26,76	4,27	22,02	0,14	-0,36	-1,26	24,81	4,19	19,76	0,13	-0,37	-0,93	22,98	4,14	18,7	0,14	-0,36	-0,73	21,26	4,11	17,47	0,13	-0,4	-0,59	19,68	4	15,71	0,1	-0,4	-0,57	18,12	4,01	14,88	0,04	-0,47
Patient_19	2	3,92	23,78	4,07	20,74	-0,07	-1	3,99	22,65	4,02	20,73	-0,08	-0,99	4,01	21,12	4,1	19,31	-0,08	-1,01	4,23	20,05	3,87	18,64	-0,02	-1,01	3,68	18,86	3,99	17,29	-0,03	-1,05	3,38	17,4	3,73	15,89	-0,03	-1,02	3,13	16,59	3,77	15,01	-0,05	-0,98	3,23	15,77	3,75	14,57	-0,03	-1,04
Patient_20	2	22,04	57,02	4,34	54,34	-0,58	-0,42	20,84	56,14	4,38	51,32	-0,66	-0,27	23,56	52,2	4,21	50,69	-0,6	-0,4	23,72	50,06	4,32	49,81	-0,6	-0,43	23,5	47,53	4,32	48,26	-0,59	-0,46	23,64	45,63	4,26	47,46	-0,54	-0,55	23,56	43,68	4,31	47,03	-0,51	-0,6	23,89	41,52	4,19	46,28	-0,52	-0,6
Patient_21	2	-0,43	43,37	4,35	34,36	0,19	-0,11	-0,11	40,65	4,43	32,01	0,2	-0,09	-0,17	38,33	4,39	30,22	0,17	-0,1	-0,2	36,25	4,35	27,36	0,21	-0,04	-0,08	34,63	4,42	25,68	0,17	-0,07	0,22	32,86	4,22	23,95	0,16	-0,01	0,28	30,75	4,26	22,04	0,17	0,03	0,14	29,33	4,26	21,56	0,16	0,06
Patient_22	2	0,37	45,54	4,3	33,4	0,03	0,33	0,44	42,59	4,4	31,92	0,01	0,35	0,32	39,97	4,33	30,78	-0,01	0,35	0,25	37,61	4,33	29,41	-0,03	0,35	0,06	35,26	4,25	28,32	-0,04	0,32	0,06	32,37	4,25	26,61	-0,03	0,22	-0,13	30,29	4,2	24,18	0,01	0,04	-0,03	28,56	4,29	21,91	-0,09	-0,03
Patient_23	2	7,75	35,05	4,03	34,28	0,34	-0,65	7,72	33,52	4,12	33,13	0,32	-0,66	7,73	32,11	4,08	30,98	0,31	-0,7	7,74	30,62	4,03	31,02	0,33	-0,71	7,76	28,76	4	29,61	0,34	-0,7	8,15	28,17	4	30,42	0,36	-0,8	8	26,13	4,04	27,54	0,3	-0,77	7,69	24,94	3,99	25,57	0,26	-0,78
Patient_24	2	2,65	37,25	4,27	29,62	-0,31	-0,41	2,45	35,64	4,21	28,26	-0,33	-0,42	2,44	33,41	4,18	26,23	-0,34	-0,43	2,31	31,76	4,19	24,9	-0,36	-0,42	2,15	29,95	4,11	23,82	-0,36	-0,43	1,95	28,04	4,13	23,26	-0,41	-0,4	1,75	26,57	4,12	21,98	-0,43	-0,44	2,18	24,63	4,02	20,63	-0,47	-0,43
Patient_25	2	-5,13	42,06	4,32	32,48	0,44	0,12	-12,59	38,21	4,29	30,96	0,76	0,6	-4,54	35,86	4,35	28,02	0,48	0,16	-4,44	33,72	4,17	26,25	0,46	0,1	-4,32	31,46	4,21	24,97	0,47	0,09	-4,2	29,43	4,25	23,26	0,44	0,04	-4,09	27,4	4,2	22,06	0,45	0	-3,93	25,72	4,18	20,48	0,36	-0,16
Patient_26	2	13	35,74	3,73	39,81	0,5	-0,06	13,45	33,03	3,87	35,01	0,49	-0,01	12,93	30,94	3,94	32	0,58	0,2	11,88	28,93	3,77	28,82	0,62	0,41	11,38	27,23	3,67	27,2	0,72	0,7	10,74	25,37	3,73	25,61	0,7	0,63	10,78	23,53	3,6	24,55	0,63	0,62	10,12	22,1	3,6	22,39	0,61	0,62
Patient_27	2	13,52	32,65	4,03	31,35	0,69	1,11	11,81	30,09	3,92	29,13	0,68	1,09	11,67	28,28	3,96	27,33	0,69	1,09	11,41	26,45	3,92	25,59	0,71	1,13	11,33	24,1	3,85	22,48	0,78	1,28	11,64	22,94	3,76	21,42	0,63	1,02	11,08	21,24	3,81	20,17	0,62	0,95	10,73	19,28	3,74	17,9	0,58	0,83
Patient_28	2	4,86	38,89	4,2	31,68	-0,6	0,64	4,91	37,22	4,16	31,08	-0,61	0,65	4,8	35,56	4,04	30,28	-0,61	0,64	4,89	33,75	4,07	28,16	-0,62	0,6	5,05	31,97	4,16	27,14	-0,62	0,56	5,23	30,45	4,11	25,47	-0,65	0,57	5,47	29,08	4,06	24,31	-0,64	0,54	5,64	27,64	3,96	22,53	-0,63	0,48
Patient_29	2	4,91	38,35	4,45	34,33	0,18	-0,79	4,8	36,66	4,39	32,54	0,19	-0,8	4,59	34,44	4,32	30,64	0,2	-0,78	4,57	32,52	4,41	28,83	0,19	-0,79	4,47	30,46	4,26	26,86	0,21	-0,79	4,27	28,8	4,23	25,41	0,22	-0,79	4,15	26,56	4,19	23,3	0,23	-0,77	4,12	24,35	4,12	22,23	0,26	-0,73
Patient_30	2	-8,91	41,1	4,05	31,67	-0,05	-0,04	-7,38	39,22	4,09	31,2	-0,04	0,02	-6,42	37,45	4,08	29,24	-0,06	0,05	-4,95	33,85	4,05	24,65	-0,09	0,14	-3,87	32,11	3,82	23,88	-0,07	0,26	-3,15	30,4	3,97	22,19	-0,07	0,32	-2,49	28,73	3,92	20,75	-0,04	0,36	-1,51	27,29	3,85	19,16	-0,08	0,48
Patient_31	2	-4,81	23,82	3,78	18,4	0,47	-0,31	-5,24	22,57	3,76	17,4	0,46	-0,35	-5,65	20,99	3,71	16,05	0,45	-0,4	-5,89	19,63	3,7	14,36	0,42	-0,42	-6,45	17,99	3,73	12,19	0,36	-0,54	-6,42	16,7	3,72	11,57	0,33	-0,68	-6,28	15,58	3,61	10,98	0,37	-0,73	-5,92	14,35	3,6	9,64	0,32	-0,79
Patient_32	2	6,19	27,77	3,93	24,37	0,25	0,48	6,32	27,89	3,82	23,02	0,27	0,48	6,76	26,32	3,76	22,13	0,15	0,41	6,46	25	3,82	21,21	0,3	0,58	6,5	23,9	3,84	19,92	0,24	0,53	6,42	22,53	3,76	18,81	0,14	0,53	6,04	21,04	3,8	17,9	0,16	0,43	6,23	19,02	3,78	16,84	0,26	0,45
Patient_33	2	1,18	23,08	3,74	19,05	-0,39	0,49	0,89	21,6	3,62	16,88	-0,39	0,55	0,66	20,26	3,64	15,81	-0,4	0,47	0,53	19,29	3,6	14,84	-0,43	0,57	0,29	17,55	3,65	12,89	-0,54	0,72	-0,05	15,83	3,6	11,44	-0,5	0,55	0,21	14,52	3,46	10,83	-0,59	0,48	-0,24	13,37	3,41	9,53	-0,63	0,46
Patient_34	2	32,28	38,5	3,96	44,9	0,51	0,11	33,06	37,42	4,1	43,93	0,57	0,17	32,66	35,98	4,06	43	0,59	0,13	31,63	33,97	4,03	40,7	0,65	0,26	31,92	32,14	3,89	40,57	0,62	0,19	31,92	28,99	3,92	38,24	0,62	0,3	33,21	28,42	4	38,95	0,55	0,15	32,97	27,45	3,92	38,58	0,51	0,04
Patient_35	2	-2,52	39,59	4,12	36,21	0,53	-0,3	-2,53	37,33	4,08	34,97	0,54	-0,29	-2,01	35,58	4,05	32,81	0,52	-0,3	-2,12	33,92	3,99	32,09	0,51	-0,33	-1,53	32,06	4,07	30,01	0,56	-0,29	-0,94	30,2	4,1	28,84	0,53	-0,34	-0,65	28,28	4,02	27,36	0,51	-0,38	-0,86	27,07	3,94	26,79	0,61	-0,28
Patient_36	2	3,89	21,38	4,05	18,75	-0,2	-0,64	3,8	20,13	4,04	17,75	-0,24	-0,61	3,59	18,92	4,01	16,73	-0,24	-0,64	3,48	17,52	3,92	15,46	-0,27	-0,63	3,48	16,42	3,86	14,29	-0,27	-0,58	3,33	15,22	3,88	13,36	-0,28	-0,59	3,15	14,63	3,85	13,17	-0,26	-0,69	2,94	13,43	3,76	11,59	-0,3	-0,6
Patient_37	2	7,7	9,82	3,22	11,52	0,06	-0,42	8,18	8,86	3,19	10,8	-0,02	-0,29	8,53	8,73	3,23	10,75	-0,08	-0,13	8,22	8,31	3,16	10,16	-0,1	-0,01	7,95	7,25	3,12	9,73	0,05	-0,09	8,1	7,09	3,08	9,67	0,1	-0,09	7,5	6,49	2,99	8,72	0,21	-0,11	7,03	6,02	2,93	8,17	0,31	-0,04
Patient_38	2	-1,16	44,64	3,65	32,32	-0,29	-0,21	-1,7	39,9	3,54	27,77	-0,25	-0,23	-1,55	38,06	3,43	27,79	-0,19	-0,3	-1,77	36,05	3,51	27,4	-0,15	-0,39	-1,26	33,75	3,35	25,95	-0,11	-0,41	-0,82	32,06	3,48	25,25	-0,08	-0,52	-0,89	30,98	3,48	26,18	-0,03	-0,63	-0,45	29,69	3,4	26,66	0,02	-0,88
Patient_39	2	7,46	45,67	4,47	40,67	-0,19	-0,95	7,58	43,19	4,34	39,45	-0,18	-0,97	7,53	41,18	4,34	38,45	-0,16	-1	7,43	39,11	4,36	36,79	-0,14	-1,01	7,38	37,16	4,37	34,77	-0,12	-1,02	7,27	35,49	4,32	33,35	-0,08	-1,01	7,38	33,87	4,28	32,14	-0,05	-0,98	7,22	31,75	4,25	29,98	-0,01	-0,92
Patient_40	2	6,91	36,27	4,47	34,7	0,2	-0,33	3,66	36,95	4,42	33,79	0,24	-0,16	3,64	34,74	4,42	31,42	0,25	-0,08	3,59	32,63	4,42	28,96	0,26	-0,02	3,7	30,61	4,4	26,57	0,27	0,02	3,59	28,42	4,38	25	0,29	0,09	3,78	26,85	4,28	23,16	0,31	0,17	3,87	25,11	4,25	21,69	0,36	0,23
Patient_41	2	-0,7	27,46	4,27	19,32	-0,5	-0,14	-0,78	25,47	4,18	17,55	-0,62	-0,26	-0,65	23,85	4,17	16,66	-0,62	-0,23	-0,31	22,53	4,11	15,6	-0,59	-0,26	-0,21	20,75	4,08	14,75	-0,61	-0,21	-0,02	19,63	4,09	14,04	-0,52	-0,25	0,3	18,31	4,01	13,36	-0,49	-0,22	0,57	16,67	3,95	12,53	-0,36	-0,32
Patient_42	2	3,58	45,33	4,47	38,49	0,27	0,02	3,92	42,18	4,39	37,22	0,28	-0,11	3,94	40,7	4,35	36,74	0,28	-0,16	4,2	39,1	4,31	35,34	0,27	-0,26	4,27	37,54	4,38	34,35	0,26	-0,34	4,44	36,24	4,4	33,59	0,26	-0,41	4,33	34,68	4,27	32,21	0,23	-0,46	4,32	33,74	4,3	31,11	0,2	-0,53
Patient_43	2	8,11	50,15	4,65	44,02	-0,2	-0,37	5,2	46,65	4,48	40,83	-0,12	-0,42	5,22	44,31	4,51	39,11	-0,09	-0,46	5,26	41,63	4,41	37,13	-0,09	-0,47	5,27	39,65	4,39	34,82	-0,06	-0,5	5,21	37,14	4,35	33,66	-0,04	-0,51	5,21	35,02	4,39	31,3	-0,03	-0,53	5,71	32,68	4,37	29,63	-0,02	-0,51
Patient_44	2	-0,22	46,24	4,7	39,59	-0,24	-0,4	-0,26	43,27	4,63	36,71	-0,23	-0,41	-0,15	40,94	4,64	35,19	-0,24	-0,41	-0,08	38,74	4,58	32,71	-0,24	-0,4	-0,18	36,33	4,56	30,28	-0,23	-0,39	-0,07	34,51	4,51	28,96	-0,23	-0,4	-0,01	32,43	4,53	26,92	-0,2	-0,43	0,01	30,67	4,42	25,38	-0,2	-0,43
Patient_45	2	1,77	17,6	3,99	14,16	-0,26	-0,67	1,45	16,97	3,93	13,24	-0,3	-0,6	2,05	15,93	3,88	13,1	-0,24	-0,72	2,08	15,42	3,88	12,64	-0,22	-0,71	2,17	14,55	3,8	12,12	-0,2	-0,76	1,94	13,99	3,82	11,73	-0,16	-0,78	1,83	13,52	3,8	12,07	-0,13	-0,79	1,76	12,75	3,71	12,21	-0,07	-0,87
Patient_46	2	-2,01	44,49	4,39	35,65	0,04	-0,45	-1,98	41,03	4,42	31,73	0,03	-0,49	-2,2	38,78	4,33	29,66	0,01	-0,52	-2,18	36,06	4,33	27,85	-0,03	-0,52	-2,15	34	4,32	26,6	-0,06	-0,54	-1,45	31,94	4,22	24,94	-0,11	-0,62	-2,03	29,98	4,22	22,15	-0,17	-0,53	-2,12	28,08	4,18	20,2	-0,23	-0,52
Patient_47	2	17,11	35,75	4,4	37,37	0,05	-0,64	17,33	32,97	4,4	35,2	0,05	-0,59	17,12	30,91	4,28	33,87	0,06	-0,6	17,03	28,94	4,27	32,38	0,05	-0,64	16,84	26,34	4,19	29,88	0,05	-0,68	16,48	24,38	4,05	28,22	0,05	-0,7	16,27	22,02	4,15	26,54	0,11	-0,78	15,82	20,59	4,04	24,96	0,1	-0,78
Patient_48	2	8,13	43,11	4,44	35,26	0,15	0,56	7,87	41,06	4,47	34,43	0,11	0,62	7,74	39,02	4,42	33,3	0,07	0,68	7,67	37,28	4,35	30,99	0,03	0,74	7,53	35,46	4,37	29,71	-0,01	0,83	7,41	33,77	4,31	28,56	-0,04	0,9	7,41	32,04	4,23	27,51	-0,07	0,95	7,16	30,62	4,26	25,87	-0,1	0,99
Patient_49	2	1,07	38,77	4,23	30,3	0,22	-0,42	0,83	36,45	4,07	26,77	0,2	-0,4	0,9	34,24	4,12	25,31	0,17	-0,41	1,08	31,61	4,1	23,65	0,15	-0,38	1,45	29,75	4,06	22,7	0,08	-0,37	1,99	27,94	3,95	21,47	0,06	-0,29	1,5	25,88	3,99	19,6	0,02	-0,31	1,45	23,95	4,02	17,66	-0,01	-0,26
Patient_50	2	4,17	30,4	4,42	27,9	-0,17	-0,97	4,24	28,81	4,42	26,23	-0,16	-0,98	4,26	27,38	4,31	25,48	-0,14	-1,04	3,85	25,68	4,21	24,02	-0,13	-1,09	4,01	23,99	4,19	22,65	-0,13	-1,09	4,13	23,11	4,18	22,02	-0,15	-1,07	3,74	20,81	4,11	19,33	-0,07	-1,12	3,53	19,29	4,06	18,3	-0,09	-1,09
Patient_51	2	-2,51	27,33	4,37	21,28	0,02	-0,36	-2,22	25,67	4,32	19,84	0,06	-0,39	-1,93	24,2	4,29	18,78	0,13	-0,43	-1,46	22,76	4,3	18,56	0,14	-0,43	-0,84	21,48	4,21	16,88	0,06	-0,42	-0,83	20,11	4,18	15,73	0,09	-0,42	-0,99	18,61	4,13	14,42	0,07	-0,54	-0,77	17,46	4,1	13,54	-0,02	-0,64
Patient_52	2	-1,36	44,86	4,66	33,15	-0,37	-0,36	-1,33	42,03	4,7	30,94	-0,39	-0,33	-1,14	39,33	4,67	29,12	-0,41	-0,27	-1,13	36,79	4,63	27,85	-0,41	-0,28	-0,98	34,07	4,56	25,75	-0,43	-0,26	-0,86	31,55	4,48	23,23	-0,45	-0,19	-0,7	29,84	4,43	22,13	-0,46	-0,14	-0,8	27,31	4,42	20,52	-0,45	-0,1
Patient_53	2	6,27	30,29	4,07	29,87	1,02	0,57	6,31	28,37	4,05	27,61	0,99	0,45	6,29	26,94	4,06	26,08	0,97	0,41	6,09	25,23	4,01	24,56	0,94	0,36	6,34	23,15	3,92	22,96	0,91	0,39	6,22	21,67	3,99	21,17	0,95	0,41	5,97	20,11	3,92	19,68	0,97	0,39	5,79	19,19	3,86	18,55	0,93	0,31
Patient_54	2	6,74	44,16	4,53	40,68	-0,02	-0,64	6,31	41,81	4,53	38,17	-0,01	-0,69	5,35	40,09	4,52	35,36	-0,14	-0,51	5,95	37,52	4,45	34,58	0,01	-0,72	6,41	34,85	4,5	33,02	0,04	-0,79	5,5	33,33	4,43	30,28	0,04	-0,73	5,38	31,61	4,44	29,13	0,04	-0,74	5,2	30,06	4,39	27,92	0,05	-0,8
Patient_55	2	-8,05	36,32	4,47	30,69	-0,56	0,67	-7,79	34,26	4,53	28,88	-0,59	0,7	-7,53	32,4	4,39	27,29	-0,61	0,68	-7,3	30,76	4,42	26,07	-0,63	0,69	-7,18	28,86	4,35	25,02	-0,64	0,67	-6,7	26,93	4,34	23,81	-0,61	0,47	-6,66	25,57	4,26	22,46	-0,65	0,57	-6,67	24,62	4,26	20,16	-0,72	0,78
Patient_56	2	2,35	35,64	4,52	30,6	-0,24	-0,34	2,31	33,55	4,49	29,25	-0,24	-0,35	2,31	31,61	4,39	27,7	-0,22	-0,37	2,33	29,61	4,32	25,81	-0,23	-0,35	2,32	27,79	4,33	24,65	-0,22	-0,37	2,18	26,02	4,29	22,88	-0,2	-0,41	2,07	24,67	4,3	21,52	-0,21	-0,44	2,07	22,92	4,23	20,36	-0,2	-0,45
Patient_57	2	3,65	29,01	4,31	23,41	0,09	-0,38	3,62	27,13	4,25	21,8	0,09	-0,39	3,61	25,42	4,18	20,7	0,09	-0,42	3,55	23,85	4,14	19,82	0,11	-0,4	3,59	21,87	4,14	18,51	0,11	-0,36	3,53	20,13	4,04	17,02	0,08	-0,24	3,58	18,38	3,99	15,3	0,07	-0,1	3,45	16,97	3,92	14,19	0,06	-0,25
Patient_58	2	-0,36	44,23	4,74	36,92	0,09	-0,46	-0,31	41,65	4,71	34,11	0,09	-0,48	-0,23	39,42	4,68	32,39	0,1	-0,48	-0,04	36,95	4,65	30,31	0,1	-0,49	0	34,89	4,63	28,91	0,11	-0,52	0	32,79	4,61	27,39	0,11	-0,52	0,27	30,96	4,59	26,3	0,12	-0,52	0,24	29,3	4,52	25,19	0,16	-0,55
Patient_59	2	12,53	29,28	3,89	28,87	-0,81	-0,13	12,56	27,75	3,87	28,12	-0,82	-0,15	12,38	26,27	3,88	27,12	-0,81	-0,17	12,22	24,67	3,81	25,24	-0,81	-0,17	12,2	23,44	3,83	24,58	-0,81	-0,19	12,41	22,11	3,82	24,04	-0,81	-0,19	12,23	21,06	3,72	23,63	-0,75	-0,28	11,59	19,85	3,61	22,05	-0,7	-0,47
Patient_60	2	19,19	53,6	4,59	50,38	-0,05	-0,5	18,97	51,93	4,64	49,2	-0,07	-0,44	18,65	48,65	4,61	45,74	-0,09	-0,46	18,33	45,53	4,53	43,66	-0,13	-0,41	17,79	42,76	4,51	41,17	-0,15	-0,37	17,43	40,17	4,47	39,41	-0,18	-0,36	17,24	37,78	4,46	37,92	-0,23	-0,27	17,12	35,5	4,43	35,52	-0,26	-0,2
Patient_61	2	-5,35	59,58	4,4	45,63	-0,46	-0,25	-4,96	56,28	4,32	42,4	-0,46	-0,26	-4,67	53,44	4,38	39,6	-0,47	-0,25	-4,43	50,73	4,29	37,54	-0,49	-0,22	-3,91	47,75	4,23	36,5	-0,48	-0,25	-3,42	45,1	4,27	33,54	-0,46	-0,3	-3,06	42,28	4,14	31,72	-0,48	-0,28	-2,75	39,99	4,27	30,87	-0,49	-0,27
Patient_62	2	5,25	48,47	4,51	44,5	0,77	0,7	4,88	45,64	4,53	41,46	0,78	0,72	4,84	43,63	4,56	39,9	0,78	0,73	4,8	41,67	4,52	38,26	0,8	0,8	4,66	39,69	4,33	36,61	0,8	0,76	4,64	38	4,39	34,8	0,8	0,75	4,76	36,45	4,42	33,23	0,82	0,8	4,63	34,73	4,36	31,04	0,81	0,75
Patient_63	2	-0,19	36,64	4,42	29,53	-0,32	-0,65	-0,11	34,49	4,49	27,98	-0,3	-0,67	-0,11	32,13	4,5	25,79	-0,31	-0,66	0,34	29,82	4,34	24,1	-0,27	-0,69	0,27	27,67	4,27	22,27	-0,28	-0,62	0,3	25,95	4,23	21,43	-0,3	-0,51	0,59	24,12	4,16	19,8	-0,23	-0,68	0,11	22,66	4,11	18,97	-0,2	-0,66
Patient_64	2	3,95	41,76	4,36	36,91	-0,17	-1,07	3,76	38,78	4,32	34,25	-0,2	-1,06	3,63	36,74	4,26	32,53	-0,19	-1,06	3,4	34,66	4,24	31,23	-0,17	-1,08	3,16	32,66	4,11	28,96	-0,17	-1,09	2,95	30,86	4,08	27,75	-0,16	-1,09	3,04	28,95	4,17	25,86	-0,16	-1,1	2,88	27,04	4,17	23,82	-0,14	-1,11
Patient_65	2	6,36	40,87	4,36	36,22	0,17	-0,18	6,19	38,31	4,34	33,24	0,15	-0,22	6,03	35,94	4,29	31,38	0,13	-0,23	5,97	33,75	4,3	27,74	0,09	-0,24	5,78	31,4	4,2	25,72	0,08	-0,3	5,7	29,25	4,13	24,28	0,01	-0,32	5,39	27,71	4,24	23,1	-0,05	-0,38	5,48	25,73	4,16	21,75	-0,09	-0,4
Patient_66	2	13,52	54,27	4,57	47,97	0,07	-0,27	13,71	49,68	4,52	45,8	0,11	-0,27	13,39	46,65	4,5	43,48	0,11	-0,28	13,23	43,88	4,44	41,08	0,13	-0,29	12,89	40,8	4,41	37,94	0,14	-0,28	12,8	38,1	4,4	35,38	0,17	-0,28	12,65	36,03	4,35	33,62	0,19	-0,27	12,35	33,5	4,28	32,13	0,22	-0,27
Patient_67	2	25,73	69,33	4,19	63,03	-0,71	-0,31	25,17	66	4,14	60,78	-0,74	-0,28	24,71	62,87	4,2	58,78	-0,75	-0,29	24,23	59,7	4,25	56,67	-0,77	-0,28	23,71	56,43	4,23	54,47	-0,78	-0,28	23,23	53,47	4,07	52,47	-0,79	-0,28	27,03	48,29	4,05	49,52	-0,9	0,12	22,73	48,28	4,1	48,42	-0,78	-0,32
Patient_68	2	5,16	49,93	4,69	43,25	0,11	-0,84	5,04	46,83	4,61	40,75	0,12	-0,85	4,88	44,17	4,62	39,68	0,12	-0,84	1,64	40,12	4,62	34,17	0,07	-0,86	4,14	39,27	4,5	35,34	0,12	-0,81	3,64	36,29	4,51	32,03	0,11	-0,76	3,63	34,8	4,54	30,96	0,12	-0,78	3,46	32,97	4,44	30,15	0,13	-0,75
Patient_69	2	2,53	31,35	4,22	25,5	-0,21	-0,56	2,5	29,59	4,13	24,19	-0,21	-0,53	2,54	27,96	4,17	23,31	-0,21	-0,49	2,46	26,56	4,18	21,85	-0,18	-0,51	2,47	25,02	4,14	21,04	-0,19	-0,51	2,22	23,27	4,08	19,71	-0,15	-0,47	2,38	21,62	3,99	18,47	-0,11	-0,34	1,65	19,93	3,94	16,36	-0,05	-0,28
Patient_70	2	14,04	39,57	4,24	37,53	0,05	-0,65	11,16	36,54	4,26	35,79	0,18	-0,61	13,9	33,08	4,19	32,98	0,1	-0,57	12,54	32,05	4,22	30,13	-0,01	-0,59	12,05	29,52	4,09	28,13	0,01	-0,65	11,25	27,48	4,04	26,86	0,05	-0,63	10,56	25,55	4,03	25,21	0,01	-0,63	9,92	23,75	4	23,64	-0,1	-0,55
Patient_01	3	12,74	17	3,49	20,79	-0,32	-0,78	12,5	16,06	3,49	20,09	-0,33	-0,75	12,46	15,46	3,46	19,74	-0,38	-0,67	11,59	14,52	3,38	18,38	-0,35	-0,71	11,2	13,48	3,35	17,01	-0,36	-0,67	9,89	13,08	3,37	15,5	-0,34	-0,47	7,96	12,03	3,15	13,92	-0,08	-0,84	8,91	11,72	3,18	14,83	-0,27	-0,79
Patient_02	3	24,72	10,94	3,24	25,2	-0,35	-0,15	25,46	10,7	3,36	25,46	-0,32	-0,06	25,72	10,14	3,25	25,72	-0,3	-0,09	25,85	9,68	3,3	25,85	-0,23	-0,06	26,46	9,46	3,23	26,46	-0,21	0,04	26,76	9,32	3,27	26,76	-0,08	0,36	26,39	9,34	3,26	26,39	-0,13	0,34	27,04	9,53	3,21	27,04	-0,23	0,49
Patient_03	3	1,5	17,03	3,66	15,94	0,31	-0,94	1,43	16,23	3,56	15,15	0,3	-0,95	1,18	15,43	3,54	14,68	0,28	-0,98	1,37	14,73	3,6	13,85	0,29	-0,97	0,56	14,02	3,57	13,22	0,27	-1	1,35	12,18	3,51	11,89	0,23	-0,87	1,07	11,29	3,43	11,03	0,18	-0,8	1,12	11,11	3,44	10,01	0,14	-0,82
Patient_04	3	2,03	27,38	3,95	25,76	0,16	-1,14	0,53	26,23	3,82	24,05	0,2	-1,15	0,59	25,27	3,84	23,88	0,22	-1,12	0,53	24,11	3,76	22,81	0,23	-1,12	0,93	22,89	3,76	21,97	0,24	-1,09	1,04	21,9	3,81	21,13	0,26	-1,08	2,57	20,56	3,78	20,77	0,28	-1,06	1,82	19,82	3,76	18,24	0,29	-1,04
Patient_05	3	42,99	17,23	3,63	42,99	0,02	-0,57	42,84	16,65	3,57	42,84	0,03	-0,56	43,21	16,04	3,65	43,21	0,04	-0,59	44,99	15,12	3,61	44,99	-0,07	-0,73	46,68	15,02	3,62	46,68	-0,13	-0,99	47,21	14,44	3,53	47,21	-0,07	-1,03	48,79	14,15	3,58	48,79	0,03	-1,06	49,01	13,45	3,46	49,01	0,08	-1,03
Patient_06	3	18,92	32,09	3,77	35,41	-0,66	-0,67	19,16	29,6	3,6	33,61	-0,66	-0,66	19	27,69	3,76	32,52	-0,66	-0,67	18,94	25,88	3,83	31,61	-0,68	-0,64	18,71	24,16	3,78	29,9	-0,68	-0,65	18	23,28	3,81	28,81	-0,68	-0,64	17,82	21,64	3,76	27,88	-0,68	-0,65	18,06	19,78	3,74	26,64	-0,7	-0,59
Patient_07	3	33,06	25,27	3,91	37,93	0,17	-1,26	33,21	24,87	3,89	36,98	0,18	-1,26	32,16	23,6	3,87	35,75	0,17	-1,27	33,01	24,39	3,99	36,17	0,22	-1,26	31,96	22,95	3,9	34,04	0,24	-1,27	32,09	22,6	3,86	33,3	0,25	-1,27	31,91	22,07	3,86	32,69	0,28	-1,24	31,88	22,14	3,88	32,66	0,28	-1,27
Patient_08	3	-2,42	21,95	3,82	19,07	0,28	0,27	-2,83	20,78	3,76	18,65	0,35	0,34	-1,93	19,63	3,76	17,11	0,28	0,32	-1,89	18,72	3,62	15,71	0,28	0,32	-2,14	17,98	3,74	15,32	0,38	0,36	-2,38	17,6	3,56	14,75	0,4	0,35	-1,63	15,62	3,49	12,37	0,29	0,54	-1,16	15,16	3,63	12,53	0,38	0,47
Patient_09	3	11,72	14,56	3,75	17,95	-0,08	-1	11,03	14,35	3,72	17,83	-0,18	-1,07	10,57	14,05	3,57	17,29	-0,23	-1,07	10,65	13,88	3,62	17,32	-0,25	-1,08	10,48	13,7	3,65	17,07	-0,29	-0,96	11,88	12,71	3,56	16,53	-0,22	-0,79	11,69	12,28	3,67	16,16	-0,2	-0,76	11,07	11,98	3,54	15,89	-0,24	-0,8
Patient_10	3	34,73	23,65	3,76	37,55	-0,03	-1,18	34,4	24,31	3,84	38,11	-0,09	-1,09	34,37	23,21	3,76	38,02	-0,16	-1,05	34,96	21,59	3,7	37,69	-0,17	-1,02	34,8	20,76	3,63	36,84	-0,21	-0,95	35,84	19,24	3,7	37,86	-0,33	-0,75	34,47	19,77	3,67	37,2	-0,38	-0,79	34,04	19,29	3,58	36,8	-0,45	-0,66
Patient_11	3	-1,88	14,69	3,87	11,04	0,16	0,02	-1,92	14,47	3,82	10,78	0,18	0,03	-1,77	14,08	3,83	10,39	0,21	0,12	-1,77	13,69	3,81	10,29	0,21	0,17	-1,63	13,46	3,79	10,42	0,26	0,19	-1,13	12,86	3,74	9,81	0,18	0,23	-1,35	12,61	3,71	10,16	0,25	0,21	-0,94	12,27	3,67	9,74	0,24	0,16
Patient_12	3	58,46	33,82	3,68	62,44	-0,2	-0,83	59,73	31,22	3,67	61,03	-0,16	-0,9	61,21	31,17	3,74	62,52	-0,19	-0,94	60,87	30,53	3,84	62,17	-0,22	-0,93	63,71	28,07	3,75	63,71	-0,18	-0,96	63,58	27,83	3,7	63,58	-0,25	-0,91	65,63	28,39	3,7	65,63	-0,23	-1,01	67,15	27,27	3,57	67,15	-0,2	-1,02
Patient_13	3	2,68	27,95	4,12	23,13	0,23	0,52	3,08	27,49	4,09	23,05	0,27	0,58	3,43	27,04	4,09	22,63	0,27	0,57	4,18	26,42	4,07	22,18	0,26	0,61	4,27	25,85	4,01	21,84	0,27	0,58	4,6	25,8	4,03	21,99	0,38	0,59	4,77	25,11	4,04	21,64	0,41	0,58	4,93	24,58	4	21,42	0,34	0,57
Patient_14	3	3,43	24,04	4,25	20,87	0,01	-0,83	3,47	23,04	4,21	19,87	0,01	-0,84	3,44	22,32	4,2	19,33	0	-0,84	3,27	21,29	4,18	18,69	0,04	-0,84	3,34	20,44	4,11	17,86	0,03	-0,84	3,72	19,66	4,1	17,54	0,03	-0,84	4,05	18,39	4,06	16,59	-0,01	-0,85	4,48	17,42	4,02	15,92	-0,06	-0,87
Patient_15	3	6,53	18,08	3,96	15,83	-0,07	-0,03	6,6	17,57	3,95	15,73	0,02	-0,12	6,52	17,16	3,92	15,36	0,07	-0,12	6,45	16,42	3,87	14,91	0,05	-0,12	6,43	15,78	3,81	14,28	0,07	-0,15	6,44	15,62	3,79	13,96	0,14	-0,14	6,37	15,26	3,78	13,9	0,19	-0,18	6,28	14,48	3,76	13,54	0,16	-0,2
Patient_16	3	1,47	23,89	4,02	20,12	0,36	-0,49	1,14	22,46	4,03	20,03	0,32	-0,53	1,35	21,84	4,01	19,36	0,33	-0,49	1,43	20,81	4,01	18,94	0,29	-0,5	1,24	20,3	3,88	17,91	0,28	-0,48	0,83	18,93	3,95	16,38	0,32	-0,43	1,38	18,09	3,88	16,11	0,24	-0,52	1,55	17,2	3,84	15,69	0,22	-0,6
Patient_17	3	21,41	41,91	4,15	44,58	-0,54	-0,53	22,27	42,32	4,21	45,62	-0,48	-0,62	21,82	41,4	4,12	44,72	-0,46	-0,67	21,9	40,84	4,18	44,53	-0,45	-0,7	21,71	40,43	4,23	44,04	-0,42	-0,74	21,11	39,18	4,16	42,81	-0,41	-0,75	21,31	38,74	4,15	42,12	-0,4	-0,76	21,06	37,54	4,15	41,38	-0,43	-0,78
Patient_18	3	-1,51	15,97	3,92	12,2	0,08	-0,22	-1,56	15,54	3,9	11,82	0,08	-0,25	-1,44	15,01	3,93	11,38	0,11	-0,27	-1,91	14,42	3,85	10,58	0,06	-0,41	-1,34	13,78	3,79	10,36	0,07	-0,42	-1,08	12,82	3,74	9,63	0,12	-0,4	-0,84	12,4	3,74	9,7	0,14	-0,46	-0,8	11,64	3,66	9,16	0,1	-0,49
Patient_19	3	5,99	13,6	3,68	13,48	-0,18	-0,4	6,23	13,14	3,66	13,09	-0,16	-0,43	6,5	12,19	3,6	12,32	-0,16	-0,37	6,49	11,93	3,55	12,15	-0,11	-0,45	5,54	10,76	3,6	10,73	-0,15	-0,44	5,19	10,27	3,49	10,26	-0,17	-0,38	4,93	10	3,54	9,99	-0,12	-0,43	5,02	9,56	3,44	9,74	-0,15	-0,45
Patient_20	3	43,96	55,59	4,3	70,99	-0,53	-0,71	50	48,65	4,34	69,19	-0,48	-0,78	46,95	52,88	4,32	69,41	-0,57	-0,66	47,77	52,02	4,32	69,13	-0,6	-0,65	47,88	50,15	4,31	68,56	-0,63	-0,61	48,09	50,22	4,27	68,99	-0,65	-0,62	48,33	49,29	4,25	69	-0,69	-0,58	48,76	48,51	4,19	68,33	-0,72	-0,48
Patient_21	3	4,08	42,18	4,38	34,41	0,13	-0,15	5,01	40,19	4,41	33,85	0,14	-0,14	5,07	39,03	4,41	32,65	0,16	-0,15	5,23	38,15	4,41	31,71	0,2	-0,14	5,42	37,51	4,38	31,82	0,22	-0,17	5,8	35,78	4,34	30,5	0,22	-0,13	5,81	34,59	4,37	28,61	0,26	-0,13	5,76	34,34	4,28	29,15	0,28	-0,14
Patient_22	3	-0,86	29,37	4,16	22,04	-0,4	-0,46	-0,85	28,12	4,08	20,99	-0,38	-0,49	-1,08	27,05	4,13	20,31	-0,37	-0,52	-1,15	25,96	4,16	19,58	-0,39	-0,5	-1,49	24,44	4,14	18,38	-0,38	-0,53	-1,28	23,36	4,1	18,28	-0,29	-0,66	-1,62	22,98	4,01	19	-0,21	-0,76	-1,39	21,89	4,06	17,53	-0,3	-0,67
Patient_23	3	18,64	28,3	4,06	32,14	0,42	-0,82	18,4	27,64	4,01	31,71	0,4	-0,83	18,34	27,07	3,96	30,88	0,42	-0,83	18,22	26,18	3,99	30,3	0,42	-0,83	17,82	25,17	3,99	28,61	0,43	-0,79	18,21	25,17	3,88	29,24	0,47	-0,84	17,65	23,68	3,89	27,61	0,4	-0,82	17,04	23,37	3,98	26,84	0,41	-0,86
Patient_24	3	1,65	21,54	3,99	16,93	-0,13	-0,77	1,71	21,24	3,93	16,72	-0,12	-0,77	1,88	20,48	3,91	16,64	-0,09	-0,81	1,92	20,11	3,99	16,61	-0,06	-0,8	1,91	19,7	4,03	16,55	-0,03	-0,8	1,9	19,09	3,99	16,61	0	-0,83	1,77	18,91	3,97	16,04	0,02	-0,83	2,43	17,9	3,9	15,77	0,04	-0,87
Patient_25	3	-7,65	23,36	4,06	15,63	0,02	-1,16	-9,52	20,75	3,99	13,82	0,32	-0,91	-7,1	21	3,94	13,94	0,02	-1,2	-6,98	20,27	3,95	13,46	0,02	-1,22	-6,82	19,53	3,94	13,17	0,02	-1,24	-6,63	18,64	3,9	12,44	0,01	-1,23	-6,51	17,87	3,86	11,87	0,03	-1,25	-6,04	17,37	3,85	11,87	0,04	-1,26
Patient_26	3	18,59	35,22	3,68	35,42	0,78	0,39	20,43	34,26	3,72	34,05	0,79	0,4	20,34	33,27	3,68	33,29	0,86	0,46	19,59	32,55	3,73	29,86	0,92	0,45	19,48	31,61	3,66	29,39	0,98	0,49	19,21	30,28	3,59	28,07	0,97	0,46	19,1	28,76	3,66	28,8	0,92	0,29	18,79	27,93	3,55	26,91	0,93	0,24
Patient_27	3	24,98	16,72	3,63	28,35	-0,62	0,58	22,94	15,53	3,51	26,16	-0,75	0,82	22,84	15	3,56	25,94	-0,78	0,76	22,8	14,43	3,52	25,83	-0,81	0,97	22,52	13,91	3,43	25,47	-0,88	1,19	22,69	13,36	3,5	25,55	-0,91	1,19	22	13,1	3,5	24,85	-1,03	1,38	21,66	12,44	3,37	24,37	-1,05	1,43
Patient_28	3	15,39	36,63	4,07	36,65	-0,3	-0,45	15,26	35,8	4,08	35,44	-0,3	-0,43	15,07	35,08	4,03	34,83	-0,29	-0,45	15	34,06	4,12	34,15	-0,27	-0,47	15,26	33,24	4,12	33,44	-0,29	-0,48	15,24	32,45	4,08	32,47	-0,29	-0,46	15,27	31,99	4,1	31,7	-0,25	-0,49	15,55	31,62	4,09	31,82	-0,23	-0,59
Patient_29	3	7,4	19,45	4	20,37	0,63	-0,43	7,64	18,76	3,97	19,43	0,64	-0,44	7,35	18,13	3,92	18,67	0,66	-0,41	7,54	17,41	3,85	18,19	0,67	-0,4	7,54	16,76	3,86	17,55	0,7	-0,35	7,62	16,38	3,83	17,38	0,7	-0,36	7,37	15,4	3,79	16,49	0,7	-0,38	7,47	14,55	3,71	15,79	0,77	-0,29
Patient_30	3	6,33	25,29	3,88	19,9	-0,19	0,21	8,63	24,91	3,95	20,95	-0,19	0,07	9,82	24,55	3,87	21,59	-0,17	0,09	11,01	23,2	3,81	21,03	-0,12	0,03	12,46	22,99	3,83	22,08	-0,15	-0,08	13,31	22,87	3,83	22,85	-0,12	-0,14	14,22	22,3	3,93	23,12	-0,09	-0,21	15,19	21,99	3,85	23,68	-0,14	-0,28
Patient_31	3	-13,05	10,2	3,13	3,05	0,29	-1,22	-13,16	9,81	3,3	2,8	0,33	-1,16	-13,3	9,49	3,24	3,63	0,45	-0,97	-13,72	9,11	3,08	2,93	0,46	-0,93	-14,26	8,75	3,22	3,3	0,52	-0,84	-14	8,85	3,13	4,33	0,68	-0,5	-13,7	8,57	3,05	3,64	0,71	-0,43	-12,91	8,15	3,05	3,64	0,75	-0,37
Patient_32	3	15,06	22,47	3,84	24,41	0,38	-0,41	15,22	23,31	3,86	24,83	0,4	-0,46	15,88	22,23	3,75	24,72	0,39	-0,43	15,6	22,07	3,85	24,14	0,47	-0,45	15,44	21,64	3,78	24,45	0,37	-0,54	15,13	20,85	3,65	24,05	0,31	-0,54	14,77	20,45	3,83	23,33	0,36	-0,57	14,95	19,46	3,85	22,52	0,47	-0,49
Patient_33	3	-2,98	11,93	3,36	7,43	-0,39	-0,46	-2,98	11,24	3,33	6,89	-0,36	-0,51	-2,94	10,93	3,34	7,23	-0,31	-0,54	-2,95	10,96	3,42	7,96	-0,2	-0,6	-3,13	10,64	3,44	8,32	-0,04	-0,67	-3,15	9,79	3,29	7,27	-0,01	-0,38	-2,68	9,24	3,19	6,8	-0,05	-0,25	-2,97	9,15	3,19	6,91	0,21	-0,16
Patient_34	3	53,7	24,88	3,96	55,91	-0,5	-0,17	55,31	25,49	3,96	57,54	-0,38	-0,21	55,5	25,59	3,93	57,67	-0,26	-0,27	54,11	24,31	3,94	55,49	-0,2	-0,28	54,96	24,12	3,96	55,67	-0,17	-0,28	54,91	22,75	3,81	55,6	-0,22	-0,23	56,02	23,12	3,82	56,71	-0,26	-0,23	55,57	23,37	3,84	56,26	-0,19	-0,27
Patient_35	3	6,03	26,64	4,01	27,69	0,69	-0,23	5,92	25,64	3,94	27,48	0,68	-0,26	6,36	24,83	3,91	25,34	0,68	-0,26	6,09	23,96	3,89	24,43	0,68	-0,25	6,62	23,06	3,91	24,2	0,72	-0,19	7,23	21,64	3,76	21,83	0,71	-0,23	7,45	20,42	3,73	21,56	0,73	-0,17	6,67	20,06	3,79	20,93	0,75	-0,13
Patient_36	3	3,46	11,52	3,57	10,6	-0,24	0	3,38	11,18	3,51	10,18	-0,24	-0,01	3,23	10,82	3,53	9,83	-0,31	0,13	3,37	10,28	3,45	9,31	-0,3	0,06	3,58	9,84	3,47	8,88	-0,43	0,3	3,31	9,48	3,33	8,35	-0,53	0,72	3,14	9,38	3,31	8,77	-0,33	0,28	2,98	9,04	3,33	8,39	-0,34	0,24
Patient_37	3	21,48	7,3	3,1	21,48	-0,22	0,2	22,12	6,86	3,05	22,12	-0,18	0,38	22,42	6,94	3,09	22,42	-0,35	0,48	21,93	6,79	2,98	21,93	-0,24	0,41	21,82	5,53	2,91	21,82	0,05	0,34	22,38	5,38	2,79	22,38	0,01	0,06	21,67	5,07	2,81	21,67	0,29	-0,2	21,02	4,85	2,88	21,02	0,3	-0,32
Patient_38	3	-1,16	48,39	3,58	46,44	0,32	-1,02	-2,04	46,1	3,54	43,78	0,37	-1,1	-1,99	44,52	3,65	44,91	0,37	-1,12	-2,26	43	3,61	43,15	0,39	-1,13	-1,55	40,41	3,5	41,15	0,4	-1,14	-1,16	38,87	3,42	40,03	0,4	-1,16	-0,99	37,89	3,61	39,32	0,41	-1,18	-0,65	37,08	3,65	38,97	0,39	-1,24
Patient_39	3	14,89	37,56	4,27	38,34	0,64	-0,32	15,75	37,44	4,33	37,77	0,71	-0,19	15,92	36,82	4,28	36,92	0,74	-0,13	15,72	35,87	4,27	35,17	0,76	-0,13	15,68	34,73	4,26	33,98	0,77	-0,13	15,77	34,13	4,24	33,26	0,79	-0,09	15,9	33,46	4,21	32,46	0,83	-0,04	16,06	31,69	4,26	30,91	0,88	0,09
Patient_40	3	11,75	19,8	4,08	19,75	0,13	0,38	8,56	22,5	4,11	19,16	-0,16	0,65	8,54	21,95	4,12	18,9	-0,16	0,64	8,46	21,3	4,08	18,37	-0,18	0,66	8,53	20,76	4,06	17,97	-0,16	0,7	8,34	20,07	4,07	17,46	-0,18	0,69	8,51	19,6	4,01	17,06	-0,2	0,84	8,61	19	3,97	16,81	-0,23	0,91
Patient_41	3	5,1	18,77	4,04	17,2	0,13	-0,25	4,61	17,54	4	15,86	-0,12	-0,54	4,7	17,31	4,02	15,66	-0,11	-0,55	4,89	16,71	3,99	15,02	-0,18	-0,52	4,95	15,99	3,94	14,56	-0,22	-0,55	4,97	15,76	3,96	14,2	-0,27	-0,52	5,06	15,2	3,87	13,96	-0,23	-0,53	5,32	13,9	3,79	13,14	-0,06	-0,24
Patient_42	3	12,58	46,2	4,43	46,54	-0,01	-1,11	13,83	45,47	4,43	46,71	-0,01	-1,14	14,02	44,63	4,39	46,23	0	-1,13	14,55	43,85	4,49	46,21	-0,01	-1,13	14,8	43,05	4,39	45,87	0	-1,14	15,2	42,33	4,37	45,17	0	-1,13	15,13	41,3	4,44	43,85	-0,01	-1,13	15,22	40,76	4,36	43,61	-0,01	-1,15
Patient_43	3	13,33	25,74	4,27	26,29	0,34	-0,57	11,7	24,32	4,15	23,62	0,14	-0,57	11,73	23,46	4,18	23,19	0,15	-0,56	11,72	22,4	4,08	22,53	0,12	-0,52	11,75	21,59	4,12	22,13	0,12	-0,54	11,77	20,68	4,07	21,33	0,11	-0,5	11,69	19,92	4,11	20,72	0,08	-0,47	12,36	18,73	4,05	20,39	0,04	-0,34
Patient_44	3	2,74	31,65	4,48	26,41	-0,37	-0,32	2,79	30,32	4,42	25,52	-0,33	-0,4	3,01	29,48	4,42	25,14	-0,32	-0,44	3,1	28,56	4,36	24,57	-0,31	-0,47	3,15	27,59	4,36	23,7	-0,3	-0,5	3,23	26,79	4,35	23,02	-0,26	-0,55	3,23	26,12	4,38	22,5	-0,23	-0,65	3,41	25,28	4,35	22,15	-0,23	-0,61
Patient_45	3	3,12	15,76	3,87	12,87	-0,54	-0,42	2,63	15,56	3,83	12,42	-0,6	-0,35	3,54	14,96	3,78	12,96	-0,54	-0,52	3,69	14,69	3,79	12,67	-0,54	-0,51	3,77	14,3	3,73	12,71	-0,52	-0,6	3,47	13,87	3,72	12,23	-0,48	-0,62	3,37	13,83	3,68	12,05	-0,52	-0,61	3,44	13,16	3,68	11,73	-0,49	-0,68
Patient_46	3	-3,44	29,85	4,16	19,66	-0,66	-0,27	-2,98	28,9	4,22	18,77	-0,69	-0,27	-2,69	28,35	4,2	18,84	-0,68	-0,32	-2,52	27,2	4,14	18,11	-0,68	-0,31	-2,33	26,54	4,07	17,89	-0,67	-0,33	-2,21	25,43	4,03	17,29	-0,59	-0,22	-1,55	25,51	4,03	17,65	-0,61	-0,39	-1,49	24,59	4,05	16,92	-0,64	-0,35
Patient_47	3	33,33	21,19	4,12	35,69	-0,06	-0,89	33,73	20,02	4,13	35,43	0	-0,86	33,65	19,15	4,03	34,74	0,02	-0,88	33,63	18,43	4,04	34,43	0	-0,88	33,52	16,86	3,98	33,52	0,03	-0,93	33,12	16,08	3,85	33,12	0,03	-0,94	33,03	14,81	3,79	33,03	0,06	-0,91	32,54	14,09	3,83	32,54	0,04	-0,96
Patient_48	3	11,84	31,82	4,25	29,05	-0,9	0,98	11,64	31,12	4,21	28,51	-0,92	1	11,51	30,37	4,18	28	-0,95	1,06	11,52	29,73	4,25	27,67	-0,96	1,08	11,39	28,93	4,21	26,61	-0,98	1,14	11,29	28,24	4,1	26,64	-0,99	1,16	11,34	27,41	4,18	25,73	-1	1,2	11,05	26,96	4,07	25,49	-0,97	1,1
Patient_49	3	2,75	29,4	4,11	21,68	-0,43	-0,24	2,73	28,41	4,11	20,99	-0,47	-0,19	2,77	27,35	4,07	21,44	-0,5	-0,2	3,17	26,11	4,19	20,05	-0,49	-0,21	3,79	25,6	4,09	20,35	-0,53	-0,18	4,5	24,99	4,07	20,35	-0,55	-0,15	3,53	23,6	3,99	18,9	-0,55	-0,2	3,21	22,94	4,01	18,71	-0,59	-0,16
Patient_50	3	7,62	18,09	4,07	18,71	-0,28	-0,99	7,86	17,54	4,04	18,64	-0,28	-0,99	7,76	17,47	4	18,48	-0,3	-0,93	7,15	17,15	3,99	17,73	-0,29	-0,9	7,56	16,2	3,92	17,39	-0,29	-0,99	7,76	15,67	3,96	17,08	-0,31	-0,97	7,36	14,79	3,83	16,01	-0,32	-0,98	7,13	13,99	3,83	15,19	-0,32	-0,99
Patient_51	3	0,91	22,54	4,26	18,92	0,02	-0,93	1,1	22,06	4,24	18,5	-0,01	-0,94	1,41	21,3	4,2	18,95	0	-0,98	1,97	20,05	4,19	17,11	-0,04	-0,96	2,7	19	4,12	16,73	-0,05	-0,93	2,46	18,95	4,09	16,72	-0,03	-0,98	2,01	18,3	4,07	15,54	-0,13	-0,92	2,11	18,05	4,01	15,22	-0,13	-0,95
Patient_52	3	1,61	31,2	4,51	23,56	-0,1	-0,17	1,74	30,46	4,54	23,2	-0,04	-0,1	1,86	29,71	4,47	22,09	-0,02	-0,08	1,94	28,81	4,43	21,96	0,02	-0,06	2,19	28,08	4,41	21,93	0,05	-0,06	2,52	27,14	4,38	20,64	0,05	-0,01	2,76	26,63	4,38	20,02	0,08	0,09	2,59	25,71	4,33	19,04	0,04	0,14
Patient_53	3	11,75	16,41	3,79	18,11	0,65	-0,13	12,15	15,58	3,85	17,85	0,6	-0,19	11,92	15,3	3,71	17,73	0,6	-0,16	11,73	14,95	3,73	17,48	0,56	-0,16	12,07	14,07	3,63	16,52	0,47	-0,23	11,98	13,44	3,75	16,15	0,54	-0,25	12,07	12,49	3,68	15,65	0,52	-0,25	11,72	12,44	3,67	15,67	0,44	-0,29
Patient_54	3	8,19	22,86	4,08	23,47	-0,19	-1,21	7,77	22,87	4,19	22,85	-0,21	-1,2	9,13	22,28	4,15	23,03	-0,32	-1,14	7,78	21,67	4,11	22,1	-0,23	-1,22	7,42	22,04	4,07	21,57	-0,42	-0,8	7,55	20,45	4	21,08	-0,24	-1,22	7,59	20	4,05	20,47	-0,24	-1,23	7,49	19,77	4	20,71	-0,24	-1,21
Patient_55	3	11,82	26,67	4,31	27	-0,55	-0,32	11,45	25,71	4,28	26,11	-0,58	-0,3	11,12	24,67	4,29	25,19	-0,56	-0,33	10,98	24,18	4,3	24,47	-0,58	-0,34	10,57	23,24	4,24	23,21	-0,59	-0,34	10	22,33	4,16	23,03	-0,54	-0,46	10,3	21,69	4,15	22,6	-0,53	-0,48	10,13	21,19	4,14	21,72	-0,64	-0,33
Patient_56	3	5,11	23,87	4,25	21,26	-0,14	-0,75	5,2	23,09	4,21	20,7	-0,16	-0,76	5,27	22,17	4,17	19,97	-0,17	-0,74	5,31	21,45	4,19	19,57	-0,19	-0,75	5,35	20,6	4,16	19,07	-0,21	-0,74	5,33	19,83	4,1	18,57	-0,23	-0,75	5,28	19,26	4,11	18,13	-0,21	-0,75	5,26	18,29	4,03	17,47	-0,25	-0,73
Patient_57	3	7,91	16,91	3,91	16,99	0,22	-0,27	8,03	16,11	3,87	16,61	0,28	-0,24	7,91	15,43	3,85	16,11	0,27	-0,25	7,81	14,99	3,85	15,58	0,36	-0,19	7,74	14,08	3,84	15,04	0,35	-0,21	7,57	13,41	3,73	14,39	0,38	-0,16	7,45	13,01	3,76	13,96	0,48	0,03	7,34	12,54	3,66	13,45	0,49	0,12
Patient_58	3	2,19	25,19	4,38	23,36	0,35	-0,61	2,11	24,42	4,32	22,63	0,34	-0,61	2,09	23,58	4,33	21,87	0,33	-0,6	2,2	22,75	4,29	21,14	0,33	-0,62	2,23	22,11	4,24	20,8	0,32	-0,62	2,11	21,29	4,21	19,94	0,3	-0,61	2,28	20,36	4,2	19,15	0,27	-0,58	2,51	19,81	4,15	18,59	0,3	-0,48
Patient_59	3	23,8	18,8	3,85	28,58	-0,11	-0,8	24	18,18	3,87	28,23	-0,12	-0,83	23,93	17,34	3,78	27,3	-0,09	-0,82	23,99	16,67	3,78	26,94	-0,14	-0,81	23,84	16,24	3,73	26,73	-0,14	-0,82	24,17	15,57	3,72	26,67	-0,17	-0,74	24,23	15,02	3,75	26,63	-0,15	-0,75	23,44	14,12	3,61	25,63	-0,1	-0,81
Patient_60	3	30,74	35,83	4,32	44,22	-0,96	0,65	30,3	35,24	4,28	43,03	-0,99	0,64	30,18	33,91	4,34	42,48	-0,98	0,6	29,79	32,97	4,28	41,9	-1,03	0,68	29,18	31,89	4,3	40,94	-1,06	0,73	28,69	31,14	4,24	40,52	-1,06	0,73	28,42	30,37	4,29	40,05	-1,11	0,82	28,38	29,61	4,21	40,1	-1,12	0,82
Patient_61	3	4,9	38,6	4,2	35,17	-0,24	-1,03	5,33	37,05	4,2	33,22	-0,24	-1,05	5,58	35,63	4,14	31,83	-0,24	-1,06	5,49	34,04	4,18	31,1	-0,26	-1,03	6,15	32,67	4,21	30,17	-0,26	-1,03	6,45	31,39	4,22	29,53	-0,26	-1,04	6,83	29,63	4,15	28,66	-0,25	-1,06	6,97	28,57	4,05	27,55	-0,25	-1,08
Patient_62	3	11,43	37,08	4,36	36,9	0,66	-0,18	11,54	35,92	4,41	34,69	0,67	-0,18	11,68	35,09	4,37	33,57	0,68	-0,16	12,06	34,48	4,35	32,92	0,68	-0,17	12,38	33,63	4,31	32,38	0,67	-0,19	12,65	33,12	4,36	31,42	0,67	-0,19	12,99	32,3	4,36	30,76	0,67	-0,19	12,86	31,67	4,31	30,25	0,67	-0,17
Patient_63	3	-0,1	24,6	4,23	21,59	0,16	-0,96	-0,05	23,9	4,21	20,25	0,15	-0,96	-0,16	22,61	4,18	19,06	0,13	-0,98	0,34	21,31	4,14	18,65	0,18	-0,93	0,32	20,14	4,07	17,21	0,11	-0,94	0,07	19,08	4,03	15,83	0,11	-0,91	0,44	18,25	3,97	15,9	0,18	-0,91	-0,28	17,86	4,04	15,1	0,1	-0,96
Patient_64	3	0,73	25,86	4,02	22,25	-0,17	-1,27	0,97	24,07	4	21,34	-0,15	-1,29	1,05	23,25	4,05	20,4	-0,15	-1,29	1,17	22,43	3,99	19,84	-0,15	-1,29	1,11	21,76	3,93	19,55	-0,14	-1,29	1,01	21,02	3,85	18,79	-0,13	-1,28	1,42	20,47	3,9	18,45	-0,12	-1,27	1,5	19,69	3,88	17,82	-0,13	-1,23
Patient_65	3	11,83	32,87	4,26	34,01	-0,27	-1,03	11,64	31,98	4,21	33,23	-0,28	-1,04	11,56	30,98	4,19	32,43	-0,27	-1,05	11,73	30,29	4,04	31,25	-0,29	-1,05	11,53	29,35	4,14	30,03	-0,28	-1,06	11,46	28,79	4,13	29,63	-0,28	-1,08	11,19	28,1	4,22	29,3	-0,27	-1,09	11,41	27,08	4,07	28,11	-0,29	-1,08
Patient_66	3	18,76	26,55	4,21	31,42	0,4	-0,62	19,29	26,2	4,18	31,61	0,39	-0,64	19,06	25,28	4,14	30,71	0,38	-0,65	18,81	24,66	4,13	29,96	0,36	-0,68	18,46	23,67	4,13	28,94	0,35	-0,7	18,29	23,08	4,11	28,27	0,35	-0,7	18,14	22,55	4,11	27,65	0,35	-0,71	17,86	21,63	4,13	27,03	0,34	-0,7
Patient_67	3	42,74	49,84	4,15	63,85	-0,58	-0,75	42,52	48,04	4,1	61,87	-0,57	-0,77	42,3	45,91	4,06	60,71	-0,55	-0,78	41,88	43,99	4,09	59,46	-0,54	-0,81	41,93	42,02	4,1	57,76	-0,52	-0,84	41,88	40,27	4,04	56,99	-0,5	-0,86	45,33	39,15	4,06	58,51	-0,72	-0,52	41,88	36,7	4,12	54,72	-0,44	-0,88
Patient_68	3	5,9	35,67	4,46	30,45	0,02	-0,23	6,21	35,27	4,47	30	0,05	-0,17	6,1	34,75	4,49	30,11	0,05	-0,19	3,07	34,37	4,45	28,38	0,06	-0,14	5,54	33,32	4,45	28,75	0,03	-0,17	5,05	31,71	4,38	27,33	0,01	-0,12	5,26	31,52	4,44	26,96	0,01	-0,15	5,22	30,69	4,39	26,71	0,04	-0,19
Patient_69	3	2,38	17,69	3,89	15,13	-0,14	-0,39	2,52	17,07	3,89	14,81	-0,13	-0,4	2,51	16,57	3,86	14,41	-0,1	-0,4	2,37	16,19	3,83	14,01	-0,09	-0,44	2,56	15,72	3,91	13,68	-0,05	-0,51	2,32	15,2	3,8	13,03	0,01	-0,51	2,71	14,9	3,79	13,32	0,09	-0,52	2,21	14,28	3,74	13,26	0,09	-0,52
Patient_70	3	15,95	22,19	4,06	26,09	-0,67	-0,3	14,92	20,77	3,98	25,92	-0,38	-0,92	15,86	19,87	3,99	24,54	-0,7	-0,24	14,97	19,41	3,85	23,52	-0,66	-0,44	14,53	18,46	3,83	22,63	-0,62	-0,52	13,69	17,39	3,84	21,75	-0,55	-0,56	13,12	16,6	3,8	20,29	-0,53	-0,61	12,35	16,08	3,74	19,55	-0,53	-0,68
Patient_01	4	17,96	15,82	3,46	22,08	-0,49	-0,71	18,02	15,42	3,3	22,05	-0,51	-0,73	18,02	15,01	3,25	21,95	-0,54	-0,72	17,09	14,66	3,44	21,45	-0,51	-0,8	16,96	14,28	3,33	21,22	-0,49	-0,81	15,61	14,7	3,47	21,01	-0,37	-0,95	13,11	13,37	3,44	18,99	-0,26	-1,13	14,07	12,91	3,49	18,82	-0,38	-1,02
Patient_02	4	51,63	13,3	3,48	51,63	0,07	-0,61	52,26	13,28	3,5	52,26	0,04	-0,65	52,43	13,05	3,52	52,43	0,05	-0,62	52,33	12,71	3,46	52,33	0,09	-0,61	-52,69	12,94	3,47	52,69	0,07	-0,64	52,93	13,15	3,29	52,93	0,1	-0,65	52,33	12,99	3,36	52,33	0,09	-0,65	53,13	13,3	3,23	53,13	0,01	-0,69
Patient_03	4	1,59	6,56	3,01	5,17	-0,58	0,14	1,54	6,42	2,97	5,02	-0,6	0,28	1,22	6,1	2,97	4,73	-0,47	0,25	1,51	5,76	2,9	4,63	-0,5	0,19	0,71	5,62	2,87	4,16	-0,42	0,55	1,79	5,4	2,74	4,4	-0,3	0,96	1,34	5,36	2,7	3,91	-0,18	1,08	1,59	5,36	2,75	4,04	-0,22	1,08
Patient_04	4	13,6	16,53	3,66	20,09	0,38	-0,61	12,99	17,01	3,64	20,79	0,2	-0,8	13,26	17,15	3,67	21,21	0,17	-0,84	13,01	16,8	3,58	20,36	0,17	-0,81	13,66	17,02	3,68	20,79	0,1	-0,83	13,96	17,01	3,65	20,35	0,06	-0,88	15,66	16,69	3,62	21,21	0,04	-0,81	15,01	17,19	3,65	21,22	-0,02	-0,89
Patient_05	4	70,49	9,03	3,23	70,49	-1,19	1,91	69,82	9,29	3,16	69,82	-1,33	2,15	70,47	8,96	3,09	70,47	-1,45	2,57	72,68	8,27	2,96	72,68	-1,91	4,17	25,37	7,85	2,91	75,37	-1,93	4,29	76,25	8	2,96	76,25	-1,66	3,32	78,75	8,27	3,07	78,75	-1,07	1,73	79,46	8,6	3,22	79,46	-0,85	1,21
Patient_06	4	-31,29	14,52	3,42	31,81	-0,53	-0,68	-31,4	13,63	3,42	31,4	-0,53	-0,68	-31,13	12,7	3,36	31,13	-0,51	-0,71	-30,84	12,11	3,36	30,84	-0,49	-0,71	-30,37	11,59	3,32	30,37	-0,47	-0,72	-29,42	11,12	3,29	29,42	-0,55	-0,68	-29,27	10,57	3,33	29,27	-0,46	-0,76	-29,29	10,08	3,28	29,29	-0,32	-0,85
Patient_07	4	40,32	16,22	3,67	40,81	-0,03	-0,63	40,39	16,01	3,69	40,39	-0,03	-0,62	39,1	15,21	3,72	39,1	-0,05	-0,56	38,89	15,43	3,71	38,89	-0,06	-0,59	36,98	14,52	3,72	37,43	-0,15	-0,43	36,86	14,47	3,66	36,86	-0,16	-0,45	36,17	14,08	3,62	36,17	-0,25	-0,31	35,64	14,4	3,7	35,64	-0,24	-0,33
Patient_08	4	3,72	17,74	3,67	17,42	0,46	-0,41	3,07	17,14	3,74	15,82	0,47	-0,35	4,28	16,46	3,74	16,21	0,46	-0,41	4,36	16,27	3,72	16,18	0,52	-0,36	3,74	15,73	3,56	14,64	0,56	-0,25	3,38	15,78	3,59	14,57	0,62	-0,16	4,42	14,34	3,55	14,06	0,62	-0,15	4,99	14,57	3,56	14,66	0,7	-0,07
Patient_09	4	11,97	12,67	3,71	17,04	-0,42	-0,65	11,21	12,86	3,67	16,58	-0,38	-0,68	11,14	12,7	3,57	16,21	-0,38	-0,69	11,4	12,25	3,51	15,92	-0,44	-0,68	11,19	11,75	3,48	15,99	-0,49	-0,69	12,7	11,27	3,39	16,59	-0,52	-0,73	12,58	10,96	3,43	16,35	-0,52	-0,71	11,85	10,91	3,44	15,78	-0,45	-0,75
Patient_10	4	41,34	27,43	3,52	49,08	-0,75	-0,77	40,89	28,4	3,7	48,88	-0,75	-0,77	40,75	27,87	3,71	48,65	-0,79	-0,72	41,47	27,34	3,59	49,33	-0,83	-0,64	41,37	26,96	3,59	49,16	-0,84	-0,61	41,75	27,3	3,56	49,75	-0,92	-0,46	40,61	26,64	3,54	48,35	-0,87	-0,58	39,86	26,6	3,58	47,61	-0,89	-0,54
Patient_11	4	-1,41	12,92	3,67	12,28	0,78	0,46	-1,52	12,74	3,68	12,2	0,74	0,4	-1,43	12,58	3,67	12,13	0,75	0,42	-1,3	12,44	3,62	12,1	0,69	0,36	-1,27	12,49	3,57	12,66	0,7	0,34	-0,71	12,42	3,63	12,83	0,54	0,08	-1,11	12,29	3,61	12,75	0,58	0,12	-0,54	11,8	3,58	12,09	0,56	0,09
Patient_12	4	77,75	33,53	3,54	77,75	-0,6	-0,8	80,58	31,47	3,57	80,58	-0,59	-0,78	81,94	31,1	3,61	81,94	-0,58	-0,72	81,9	30,68	3,51	81,9	-0,58	-0,72	86,96	29,51	3,71	86,96	-0,59	-0,65	86,77	29,75	3,71	86,77	-0,62	-0,62	89,44	29,68	3,69	89,44	-0,56	-0,66	91,46	29,65	3,71	91,46	-0,57	-0,61
Patient_13	4	11,85	29,81	4,21	28,78	0,25	-0,59	12,81	29,53	4,23	29,05	0,29	-0,56	13,46	28,94	4,17	29,29	0,32	-0,56	14,48	28,35	4,1	29,5	0,36	-0,53	14,85	27,85	4,08	29,12	0,4	-0,54	15,15	28,33	4,08	29,64	0,37	-0,54	15,3	27,93	4,06	29,55	0,38	-0,52	15,6	27,28	4,06	29,13	0,38	-0,54
Patient_14	4	11,52	15,17	3,88	17,42	-0,3	-0,47	11,54	14,86	3,84	17,32	-0,3	-0,45	11,59	14,65	3,84	17,29	-0,3	-0,46	11,35	14,31	3,82	16,91	-0,28	-0,51	11,45	14,14	3,85	16,94	-0,28	-0,48	12	13,76	3,8	17,25	-0,28	-0,46	12,57	13,49	3,81	17,51	-0,29	-0,41	13,2	13,15	3,79	17,86	-0,25	-0,41
Patient_15	4	11,11	16,17	3,92	17,83	0,11	-0,61	11,08	16,01	3,9	17,73	0,19	-0,64	10,95	15,73	3,87	17,46	0,21	-0,67	10,73	15,19	3,79	16,74	0,19	-0,65	10,7	14,81	3,8	16,16	0,19	-0,65	10,71	14,69	3,85	16,24	0,21	-0,67	10,56	14,46	3,83	15,84	0,23	-0,68	10,39	13,82	3,69	14,96	0,23	-0,67
Patient_16	4	4,53	16,9	3,9	16,88	0,49	-0,41	4,12	16,23	3,83	16,01	0,5	-0,43	4,24	15,92	3,81	15,88	0,51	-0,43	4,39	15,18	3,84	14,8	0,49	-0,43	4,14	14,89	3,81	14,55	0,47	-0,42	3,43	14,12	3,75	13,79	0,53	-0,45	4,05	13,76	3,73	13,7	0,48	-0,48	4,03	13,19	3,73	13,82	0,52	-0,58
Patient_17	4	-10,04	64,65	4,29	40,77	-0,91	0,06	-7,61	65,59	4,29	44,1	-0,88	0	-8,02	65,23	4,19	43,29	-0,9	0,04	-7,34	65,42	4,22	43,17	-0,9	0,05	-7,02	65,77	4,15	43,77	-0,9	0,05	-7,57	65,22	4,2	41,82	-0,92	0,1	-7,02	65,53	4,16	41,7	-0,92	0,11	-7,3	64,98	4,21	40,17	-0,95	0,16
Patient_18	4	0,85	9,67	3,47	8,73	0,15	-1,01	0,84	9,74	3,5	8,78	0,14	-1,03	1,09	9,47	3,5	8,59	0,15	-1,02	0,47	9,26	3,47	8,35	0,12	-1,07	1,09	8,82	3,4	8,09	0,15	-1,05	1,38	7,94	3,34	7,47	0,16	-1,06	1,61	7,82	3,29	7,29	0,11	-1,04	1,55	7,26	3,25	6,82	0,13	-1,03
Patient_19	4	6,85	6,88	3,13	9,68	-0,45	-0,94	7,22	6,72	3,05	9,99	-0,42	-0,98	7,58	6,47	3,03	9,9	-0,45	-0,94	7,36	6,54	3,07	9,71	-0,45	-0,94	6,29	6,18	2,99	8,65	-0,51	-0,83	5,91	6,15	2,95	8,35	-0,49	-0,82	5,73	5,94	2,95	8,2	-0,54	-0,74	5,79	5,76	2,91	8,06	-0,52	-0,71
Patient_20	4	62,52	52,89	4,33	79,66	-0,62	-0,67	71,69	44,15	4,28	81,01	-0,48	-0,83	65,89	52,23	4,29	82,78	-0,62	-0,69	67,6	52,49	4,35	83,7	-0,62	-0,67	67,98	51,84	4,33	83,85	-0,62	-0,67	68,62	52,77	4,36	84,83	-0,62	-0,7	68,78	53,16	4,34	85,21	-0,65	-0,68	69	53,36	4,36	86,46	-0,65	-0,64
Patient_21	4	13,56	40,84	4,41	45,79	0,31	-0,94	15,17	39,36	4,31	43,91	0,26	-1,04	15,17	39,06	4,34	43,81	0,23	-1,09	15,54	39,14	4,32	44,37	0,22	-1,12	16,05	39,46	4,27	45,72	0,21	-1,14	16,47	37,63	4,25	42,69	0,21	-1,11	16,4	37,35	4,34	43,49	0,22	-1,13	16,31	37,71	4,33	43,51	0,25	-1,11
Patient_22	4	-1,85	18,29	3,89	13,64	-0,33	-0,92	-1,78	18,04	3,89	13,18	-0,34	-0,95	-2,01	17,63	3,92	12,78	-0,33	-0,97	-1,89	17,08	3,88	12,45	-0,37	-0,98	-2,38	16,09	3,83	11,52	-0,35	-0,98	-1,94	15,78	3,8	11,72	-0,32	-0,99	-2,33	15,75	3,81	11,87	-0,29	-0,97	-1,86	15	3,82	11,32	-0,31	-0,99
Patient_23	4	25,8	22,33	3,99	31,09	0,19	-0,98	25,49	22,06	3,97	30,76	0,16	-1	25,54	21,72	3,95	30,33	0,19	-1	25,32	21,02	3,82	29,98	0,18	-1	24,88	20,42	3,81	29,42	0,17	-0,98	25,34	20,28	3,93	29,52	0,18	-0,98	24,78	19,62	3,86	29,3	0,09	-0,95	23,81	19,44	3,95	28,2	0,13	-0,97
Patient_24	4	6,95	19,74	3,82	21,87	0,55	-0,89	6,98	19,71	3,85	21,87	0,55	-0,87	7,33	19,26	3,82	21,48	0,56	-0,85	7,61	19,35	3,85	21,8	0,59	-0,79	7,74	19,13	3,89	21,78	0,6	-0,79	7,81	19,04	3,77	21,75	0,61	-0,75	7,77	18,82	3,81	21,56	0,59	-0,79	8,57	18,2	3,79	21,23	0,63	-0,68
Patient_25	4	-4,14	16,5	3,92	12,54	-0,03	-1,05	-1,48	15,82	3,83	11,47	-0,12	-0,67	-3,37	15,55	3,77	12,52	0,01	-0,97	-3,03	15,39	3,85	12,4	0,06	-0,9	-2,7	15,16	3,8	12,02	0,06	-0,89	-2,6	14,65	3,79	11,85	0,09	-0,86	-2,35	14,32	3,84	11,52	0,09	-0,85	-1,89	14,1	3,73	11,17	0,13	-0,84
Patient_26	4	26,31	32,08	3,85	35,11	0,77	-0,56	28,57	32,31	3,76	35,83	0,77	-0,6	28,59	31,59	3,7	34,24	0,77	-0,6	28,05	31,35	3,7	33,64	0,77	-0,6	28,31	30,44	3,58	32,48	0,75	-0,62	28,16	29,28	3,53	32,17	0,75	-0,61	28,05	28,63	3,71	31,35	0,73	-0,68	27,91	28,12	3,64	31,18	0,73	-0,67
Patient_27	4	37,52	15,16	3,3	39,78	-1,76	2,62	35,67	14,13	3,1	37,34	-1,87	2,91	35,44	13,95	3,2	37,52	-1,82	2,73	35,78	13,69	3,03	37,39	-1,89	2,92	35,41	13,58	3,12	36,99	-1,86	2,79	35,74	13,37	3,11	37,31	-1,87	2,8	35,1	13,4	3,01	36,67	-1,86	2,73	34,63	12,96	2,97	36,14	-1,86	2,73
Patient_28	4	28,92	35,99	4,9	40,7	-0,25	-0,61	28,52	35,63	4,16	40,71	-0,26	-0,63	28,82	35,44	4,22	40,92	-0,26	-0,68	28,46	34,84	4,02	40,35	-0,25	-0,7	28,94	34,72	4,09	40,3	-0,26	-0,73	28,93	34,06	4,13	40,11	-0,27	-0,73	28,55	33,66	4,01	39,63	-0,28	-0,73	29,08	34,2	4,12	40,21	-0,24	-0,82
Patient_29	4	12,67	13,04	3,67	15,22	0,51	-0,44	12,98	12,59	3,62	15,28	0,53	-0,47	12,76	12,41	3,62	15,01	0,54	-0,48	12,87	12,07	3,61	14,97	0,52	-0,46	12,85	11,97	3,55	14,82	0,52	-0,46	13,06	11,87	3,55	15	0,53	-0,47	12,58	11,26	3,56	14,17	0,54	-0,51	12,79	11,31	3,5	14,41	0,52	-0,5
Patient_30	4	25,59	14,7	3,65	27,47	0,03	-0,3	28,14	14,71	3,72	29,31	-0,02	-0,28	29,96	14,72	3,69	29,96	0,03	-0,15	31,51	14,11	3,66	31,51	0,03	-0,24	33,51	14,14	3,65	33,51	-0,02	-0,22	34,58	14,1	3,67	34,58	-0,03	-0,24	36,37	13,93	3,66	36,37	-0,01	-0,23	37,55	13,86	3,59	37,55	-0,08	-0,29
Patient_31	4	-19,68	9,98	3,19	4,75	1,03	0,21	-19,42	9,78	3,18	4,75	1,04	0,3	-19,53	10,13	3,1	3,67	1,02	0,2	-20,19	10,01	3,12	5,83	0,99	0,19	-20,91	9,99	3,19	4,83	0,97	0,14	-20,53	10,22	3,21	5,83	1	0,16	-20,18	10,27	3,27	4,1	1,03	0,21	-19,24	9,89	3,22	3,7	0,94	0,06
Patient_32	4	29,83	23,42	3,82	31,5	0,71	-0,39	30,46	24,51	3,77	31,75	0,74	-0,34	31,6	24,57	3,69	32,89	0,78	-0,19	31,37	24,63	3,86	32,65	0,78	-0,23	31,58	24,25	3,7	32,87	0,72	-0,3	31,09	24,07	3,9	33,32	0,69	-0,25	30,81	24,01	3,8	32,1	0,72	-0,26	30,74	23,46	3,78	31,57	0,77	-0,18
Patient_33	4	-3,94	9,75	3,42	7,65	0,22	-0,66	-3,56	9,57	3,37	7,9	0,33	-0,6	-3,6	9,65	3,3	8	0,36	-0,68	-3,27	10,05	3,43	7,76	0,47	-0,63	-2,97	10,5	3,35	8,29	0,57	-0,61	-2,73	9,98	3,3	8,24	0,52	-0,58	-2,26	9,37	3,25	7,67	0,44	-0,66	-2,24	9,73	3,31	8,04	0,48	-0,61
Patient_34	4	57,97	18,8	3,81	57,97	-0,57	-0,01	59,52	19,25	3,87	59,52	-0,5	-0,12	60,54	19,31	3,83	60,54	-0,39	-0,25	59,3	18,79	3,81	59,3	-0,38	-0,23	60,51	19	3,86	60,51	-0,35	-0,29	60,55	18,9	3,8	60,55	-0,39	-0,24	61,36	19,4	3,72	61,36	-0,39	-0,28	60,68	19,51	3,72	60,68	-0,32	-0,34
Patient_35	4	16,5	12,59	3,39	16,5	0,81	-0,46	16,56	12,13	3,43	16,56	0,79	-0,5	16,9	11,66	3,36	16,9	0,78	-0,54	16,48	11,25	3,31	16,48	0,75	-0,59	17,05	10,83	3,3	17,05	0,76	-0,59	17,48	9,83	3,22	17,48	0,73	-0,66	17,87	9,49	3,16	17,87	0,69	-0,74	16,84	9,49	3,27	16,84	0,69	-0,72
Patient_36	4	3,31	10,91	3,37	9,7	-0,76	0,11	3,28	10,78	3,37	9,5	-0,77	0,13	3,09	10,68	3,38	9,28	-0,81	0,15	3,51	10,2	3,36	9,16	-0,83	0,15	3,73	9,87	3,33	9,14	-0,91	0,25	3,44	9,95	3,35	9,09	-0,91	0,27	3,33	9,7	3,3	8,98	-0,84	0,07	3,1	9,48	3,33	8,63	-0,85	0,05
Patient_37	4	32,98	10,5	3,18	32,98	-1,19	0,8	33,72	10,23	3,17	33,72	-1,19	0,99	33,72	10,25	3,13	33,72	-1,19	0,97	33,08	10,1	3,1	33,08	-1,15	0,92	33,48	9,05	3,19	33,48	-1,16	1,14	34,13	8,8	3,08	34,13	-1,16	1,26	33,68	8,39	3,05	33,68	-1,08	1,18	33,02	8,16	3,01	33,02	-1,15	1,25
Patient_38	4	0,13	42,01	3,54	44,85	0,51	-1,13	-0,33	40,67	3,53	42,97	0,52	-1,13	-0,28	39,34	3,58	41,56	0,52	-1,12	-0,35	38,27	3,51	40,32	0,54	-1,1	0,55	36,32	3,53	39,09	0,54	-1,11	1,3	34,85	3,51	38,32	0,54	-1,1	1,55	34,05	3,51	37,68	0,54	-1,09	2,04	33,63	3,46	35,67	0,51	-1,12
Patient_39	4	20,95	32,63	4,04	42,38	0,66	-0,95	22,94	32,76	4,11	39,52	0,7	-0,9	23,44	32,79	4,13	39,62	0,68	-0,93	23,14	32,23	4,08	40,09	0,66	-0,97	22,88	31,56	4,07	39,15	0,62	-1,01	23,16	30,97	4,08	36,93	0,62	-1,02	23,38	30,84	4,04	37,07	0,61	-1,03	23,76	29,44	3,97	34,62	0,6	-1,02
Patient_40	4	17,28	19,12	4,09	23,92	-0,51	0,13	14	21,65	4,1	24,04	-0,81	0,18	14,08	21,45	4,09	24,06	-0,82	0,15	13,97	21,15	4,09	23,85	-0,82	0,12	14,18	21,04	4,01	23,99	-0,79	0,1	14,13	20,72	4,02	23,82	-0,79	0,07	14,31	20,49	4,07	23,89	-0,8	0,08	14,51	20,17	3,97	23,81	-0,85	0,16
Patient_41	4	11,67	16,65	3,96	19,05	-0,38	-0,61	11,94	16,54	3,94	19,37	-0,4	-0,63	12,1	16,48	3,95	19,51	-0,4	-0,67	12,29	15,85	3,89	19,33	-0,47	-0,58	12,22	15,4	3,87	18,91	-0,49	-0,53	12,23	15,03	3,84	18,86	-0,59	-0,44	12,08	14,82	3,86	18,58	-0,56	-0,48	12,4	13,96	3,77	17,88	-0,5	-0,33
Patient_42	4	29,98	42,64	4,44	52,14	-0,14	-1,03	32,39	43,17	4,39	54,33	-0,18	-1,07	32,93	42,81	4,4	54,08	-0,17	-1,07	33,74	42,47	4,37	54,74	-0,17	-1,05	34,35	42,29	4,37	55,23	-0,16	-1,05	34,99	42,09	4,39	54,62	-0,15	-1,03	35,01	41,5	4,29	53,8	-0,14	-1,01	35,26	41,12	4,39	53,91	-0,16	-1,04
Patient_43	4	21,33	14,86	3,85	24,25	-0,4	-0,33	21,68	14,27	3,77	24,18	-0,41	-0,21	21,86	14,04	3,76	24,32	-0,41	-0,17	21,97	13,8	3,78	24,39	-0,41	-0,08	22,32	13,74	3,8	24,54	-0,36	-0,02	22,51	13,43	3,77	24,35	-0,36	0,1	22,55	13,27	3,78	24,35	-0,31	0,06	23,48	12,81	3,72	24,91	-0,35	0,21
Patient_44	4	9,87	25,65	4,32	24,46	0,31	-0,47	9,92	25,05	4,31	23,89	0,35	-0,42	9,97	24,78	4,32	23,73	0,37	-0,41	10,03	24,28	4,28	23,47	0,39	-0,39	9,97	23,99	4,24	23,35	0,42	-0,33	9,99	23,48	4,24	22,75	0,43	-0,29	9,79	23,42	4,23	22,31	0,46	-0,19	10,04	22,94	4,17	22,23	0,49	-0,17
Patient_45	4	6,09	12,89	3,61	13,58	-0,75	-0,59	5,53	12,81	3,61	12,85	-0,77	-0,58	6,67	12,45	3,57	13,78	-0,72	-0,67	6,79	12,24	3,54	13,55	-0,73	-0,64	6,88	12,15	3,53	13,45	-0,7	-0,69	6,4	11,69	3,49	12,84	-0,7	-0,68	6,37	11,83	3,5	12,89	-0,72	-0,64	6,42	11,35	3,52	12,42	-0,7	-0,64
Patient_46	4	0,95	23,61	4,13	18,25	-0,22	-0,6	1,94	23,35	4,19	18,81	-0,18	-0,62	2,62	23,43	4,09	19,53	-0,09	-0,65	2,95	22,86	4,16	19,65	-0,06	-0,65	3,29	22,73	4,12	19,88	-0,02	-0,65	3	21,87	4,07	18,31	0	-0,51	4,67	23,03	4,13	21,29	0,14	-0,63	4,93	22,26	4,01	19,9	0,09	-0,59
Patient_47	4	50,81	14,3	3,73	50,81	-0,23	-0,27	51,16	14,47	3,76	51,16	-0,29	-0,21	51,41	14,16	3,67	51,41	-0,27	-0,31	51,38	14,03	3,69	51,38	-0,26	-0,31	50,87	14,16	3,66	50,87	-0,43	0,05	50,81	14,24	3,68	50,81	-0,41	0,12	50,76	13,97	3,66	50,76	-0,41	0,2	50,3	13,83	3,66	50,3	-0,41	0,44
Patient_48	4	17,36	26,57	4,15	28,24	-0,68	0,8	17,16	26,12	4,16	27,56	-0,65	0,77	17,27	25,64	4,14	26,8	-0,66	0,8	17,36	25,34	4,16	26,52	-0,64	0,77	17,46	24,78	4,13	26,22	-0,65	0,83	17,52	24,39	4,1	26,06	-0,6	0,78	17,72	24	4,07	25,95	-0,62	0,81	17,54	23,53	4,08	25,36	-0,59	0,76
Patient_49	4	9,49	26,59	4,08	26,44	-0,57	-0,56	9,73	26,14	4,04	25,64	-0,59	-0,54	10,03	25,68	4,01	25,29	-0,56	-0,55	10,64	25,02	4,03	24,46	-0,54	-0,56	11,66	24,89	4	24,44	-0,55	-0,52	12,46	24,61	3,94	23,92	-0,57	-0,5	11,08	23,54	4,05	23,16	-0,51	-0,55	10,67	23,28	3,96	22,45	-0,57	-0,51
Patient_50	4	7,71	16,43	3,86	15,47	-1,34	3,9	8,07	16,31	3,86	15,51	-1,37	4,13	8	16,25	3,91	15,41	-1,32	3,96	7,2	16,37	3,87	14,75	-1,29	3,98	7,9	16,11	3,85	14,81	-1,4	4,52	8,07	16,19	3,84	14,9	-1,59	5,22	7,69	15,92	3,81	14,48	-1,58	5,27	7,71	15,9	3,79	14,22	-1,66	5,77
Patient_51	4	4,73	23,34	4,23	22,29	0,11	-1,06	4,93	22,92	4,22	22,24	0,09	-1,07	5,29	22,29	4,16	21,97	0,1	-1,09	5,92	21,26	4,14	21,13	0,06	-1,12	6,74	20,25	4,04	20,46	0,07	-1,1	6,38	20,48	4,11	20,7	0,1	-1,12	5,65	20	4,1	19,58	0,05	-1,09	5,57	20,06	4,09	19,89	0,04	-1,11
Patient_52	4	8,66	31,02	4,49	27,57	-0,12	-0,3	9	30,98	4,51	27,59	-0,06	-0,3	9,24	30,81	4,52	27,97	-0,07	-0,35	9,37	30,16	4,55	27,77	-0,04	-0,34	9,62	30,08	4,48	27,76	-0,05	-0,36	10,31	29,67	4,45	28,13	-0,06	-0,39	10,6	29,62	4,46	28,37	-0,03	-0,43	10,38	29,42	4,45	27,84	-0,07	-0,39
Patient_53	4	20,52	12,1	3,62	21,84	0,14	-0,04	21,14	11,38	3,61	22,2	0,07	-0,1	20,88	11,82	3,55	21,93	0,24	-0,13	20,55	12,14	3,57	21,63	0,21	-0,26	20,84	11,64	3,62	21,9	0,16	-0,25	20,91	10,9	3,52	21,53	0,18	-0,18	21,09	10,28	3,48	21,49	0,25	-0,11	20,6	10,61	3,5	21,19	0,28	-0,1
Patient_54	4	10,29	18,98	4,01	19,2	-0,93	2,22	9,8	19,4	4	19,38	-0,84	1,87	10,85	21,56	4,06	20,97	-1,11	3,03	9,76	19,32	3,99	19,22	-0,86	1,96	7,61	23,33	3,99	19,39	-1,61	4,55	9,62	18,94	4,02	18,7	-0,91	2,19	9,56	18,79	4,02	18,35	-0,9	2,18	9,45	18,83	4	18,53	-0,88	2,13
Patient_55	4	13,6	19,25	4,13	23,73	0	-1,12	13,22	18,8	4,08	23,11	0	-1,12	13,03	18,05	4,07	22,17	0,01	-1,12	12,94	17,98	4,02	22,22	0	-1,14	12,51	17,45	4,01	21,02	0,01	-1,13	11,84	17,19	3,98	20,67	0,02	-1,14	12,36	16,65	3,95	20,71	0,06	-1,11	12,12	16,3	3,97	20,18	0,03	-1,12
Patient_56	4	11,64	16,58	3,93	19,25	-0,52	-0,11	11,71	16,12	3,95	18,98	-0,55	-0,06	11,7	15,7	3,89	18,42	-0,57	-0,02	11,73	15,28	3,9	18,26	-0,58	0	11,75	14,84	3,86	17,86	-0,62	0,07	11,83	14,45	3,86	17,55	-0,68	0,2	11,77	14,11	3,82	17,22	-0,67	0,21	11,6	13,62	3,77	16,69	-0,76	0,4
Patient_57	4	16,23	11,4	3,58	16,87	0,69	-0,19	16,43	11,38	3,55	16,71	0,75	-0,08	16,16	11,13	3,52	16,43	0,75	-0,09	16,04	11,01	3,52	16,31	0,76	-0,08	15,84	10,61	3,52	16,11	0,73	-0,05	15,73	10,65	3,55	16,24	0,61	-0,25	15,64	10,78	3,52	16,15	0,64	-0,2	15,58	10,55	3,56	15,97	0,7	-0,06
Patient_58	4	5,92	16,96	4,02	16,86	-0,26	-0,36	5,91	16,8	4,01	16,64	-0,27	-0,37	5,98	16,54	3,99	16,43	-0,28	-0,37	6,04	16,28	3,99	16,23	-0,26	-0,41	6,12	16,2	4,01	16,17	-0,26	-0,42	5,99	15,94	3,92	15,68	-0,26	-0,4	6,14	15,65	3,94	15,78	-0,28	-0,32	6,86	15,23	3,94	15,63	-0,13	-0,41
Patient_59	4	33,33	10,01	3,46	33,33	-0,17	-0,57	34,18	9,98	3,39	34,18	-0,09	-0,8	34,76	9,46	3,42	34,76	-0,12	-0,85	35,42	9,24	3,43	35,42	-0,12	-0,88	35,39	8,95	3,39	35,39	-0,15	-0,92	36,14	8,72	3,36	36,14	-0,16	-0,89	36,61	8,36	3,32	36,61	-0,15	-0,89	36,34	7,83	3,26	36,34	-0,11	-0,9
Patient_60	4	39,49	38,09	4,36	53,47	-0,86	0	39,01	38,27	4,3	53,09	-0,8	-0,26	39,17	37,43	4,27	52,95	-0,81	-0,25	39,03	37,3	4,25	52,68	-0,79	-0,3	38,44	36,9	4,23	51,88	-0,78	-0,25	37,92	36,61	4,3	51,23	-0,78	-0,26	37,74	36,28	4,28	50,92	-0,77	-0,29	37,94	35,77	4,22	50,91	-0,77	-0,3
Patient_61	4	20,79	21,37	3,94	31,28	-0,21	-1,42	21,27	20,87	3,83	30,32	-0,23	-1,44	21,46	20,38	3,81	29,49	-0,22	-1,43	20,62	19,23	3,72	28,24	-0,24	-1,44	21,35	18,72	3,66	28,09	-0,25	-1,43	21,78	18,4	3,76	28,03	-0,24	-1,43	21,84	17,46	3,67	27,76	-0,23	-1,44	21,81	17,09	3,73	27,29	-0,24	-1,44
Patient_62	4	20,99	27,75	4,25	32,01	0,68	0,44	21,78	26,66	4,2	32,06	0,7	0,5	22,11	26,16	4,22	31,17	0,72	0,54	23,03	25,75	4,28	31,06	0,71	0,52	23,65	25,08	4,16	30,75	0,75	0,61	24,27	24,74	4,16	31,03	0,78	0,7	24,79	24,37	4,18	31,24	0,77	0,68	24,61	24,09	4,06	30,98	0,76	0,68
Patient_63	4	-0,71	14,72	3,86	11,96	0,06	-0,42	-0,67	14,47	3,82	11,73	0,06	-0,53	-0,9	13,88	3,81	10,9	0	-0,61	2,3	13,16	3,8	10,82	0,07	-0,64	-0,24	13,16	3,77	10,64	-0,09	-0,82	-0,51	12,64	3,74	9,94	-0,14	-0,82	-0,11	11,91	3,71	9,68	-0,05	-0,77	-1,04	12,23	3,71	9,36	-0,17	-0,89
Patient_64	4	1,96	19,49	3,88	17,89	0,36	-0,55	2,73	19,08	3,87	18,01	0,53	-0,28	3,2	19,07	3,86	17,95	0,6	-0,18	3,44	18,81	3,91	17,67	0,62	-0,14	3,6	18,37	3,79	16,91	0,64	-0,11	3,53	18,18	3,83	16,78	0,71	0,01	4,39	18,4	3,82	17,43	0,75	0,07	4,46	18,3	3,83	17,16	0,74	0,07
Patient_65	4	18,42	32,54	4,27	37,55	-0,02	-1,09	18,64	32,09	4,29	37,03	-0,02	-1,07	18,91	31,51	4,24	34,9	-0,04	-1,05	19,47	31,19	4,19	35,45	-0,06	-1,05	19,37	30,75	4,15	35,17	-0,06	-1,02	19,38	30,51	4,1	35,1	-0,07	-1,03	19,08	29,86	4,14	34,9	-0,05	-1,04	19,31	28,99	4,14	33,92	-0,08	-1,03
Patient_66	4	21,12	16,82	3,95	24,7	0,06	-0,78	21,96	17,85	3,96	26,17	0,03	-0,82	21,82	17,45	3,95	25,75	0,03	-0,81	21,64	17,24	3,91	25,53	0,02	-0,82	21,32	16,88	3,9	24,96	0,01	-0,82	21,34	16,56	3,89	24,5	0,03	-0,83	21,28	16,37	3,9	24,42	0,02	-0,82	21,03	15,85	3,92	24,08	0,02	-0,8
Patient_67	4	57,49	30,68	3,93	61,99	-0,55	0,09	57,73	30,34	3,99	62,2	-0,55	0,11	57,75	29,69	4,04	62,18	-0,61	0,22	57,83	29,55	3,97	62,26	-0,63	0,23	58,46	29,52	3,92	62,11	-0,64	0,27	59,12	29,38	3,84	62,76	-0,69	0,3	60,46	31,19	3,86	65,55	-0,91	0,61	60,06	29,14	3,78	63,69	-0,78	0,34
Patient_68	4	9,34	31,61	4,38	27,58	0	-0,17	9,95	31,93	4,41	26,86	0	-0,15	9,88	31,78	4,45	27,16	0	-0,16	8,49	32,37	4,41	26,48	0,03	-0,25	9,55	31,12	4,32	25,48	-0,04	-0,17	9,02	29,74	4,32	24,02	-0,07	-0,14	9,71	29,83	4,3	24,08	-0,08	-0,14	9,76	28,95	4,32	23,82	-0,06	-0,15
Patient_69	4	-5,62	17,62	3,65	7,72	-2,17	7,36	-5,43	17,61	3,67	7,99	-2,21	7,5	-5,4	17,65	3,65	8	-2,3	7,93	-5,53	17,64	3,62	7,69	-2,38	8,35	-5,2	17,56	3,61	7,81	-2,46	8,75	-5,57	17,71	3,59	7,31	-2,54	9,15	-4,98	17,81	3,6	7,77	-2,55	9,22	-2,64	13,44	3,45	7,04	-2,27	8,73
Patient_70	4	17,6	15,96	3,81	22,73	-0,29	-0,95	16,16	16,89	3,9	22,45	-0,32	-0,91	18,08	14,46	3,7	21,73	-0,29	-0,78	17,02	14,98	3,81	21,56	-0,28	-0,91	16,84	14,55	3,79	21,06	-0,3	-0,92	15,92	14,01	3,68	20,26	-0,39	-0,8	15,42	13,67	3,65	19,92	-0,43	-0,74	14,69	13,57	3,7	19,42	-0,45	-0,73
Patient_01	5	24,2	14,08	3,27	26,83	-0,59	-0,77	24,17	13,71	3,34	26,15	-0,64	-0,75	24,17	13,54	3,25	26,15	-0,67	-0,69	23,3	13,39	3,16	25,22	-0,63	-0,77	23,17	12,9	3,24	24,45	-0,61	-0,77	21,98	13,38	3,37	24,4	-0,51	-0,88	19,37	11,81	3,41	20,97	-0,44	-0,97	19,93	11,57	3,21	21,55	-0,53	-0,88
Patient_02	5	73,96	13,3	3,51	73,96	-0,1	-0,88	74,09	13,15	3,43	74,09	-0,13	-0,87	74,19	13,06	3,49	74,19	-0,14	-0,84	74	12,9	3,45	74	-0,15	-0,82	74,22	13,08	3,51	74,22	-0,16	-0,85	74,3	13,29	3,52	74,3	-0,14	-0,86	73,78	13,23	3,4	73,78	-0,15	-0,88	74,3	13,34	3,44	74,3	-0,21	-0,89
Patient_03	5	2,76	3,97	2,63	4,22	0,12	0,51	2,81	3,85	2,55	4,07	0,09	0,69	2,34	3,91	2,58	3,72	0,33	0,65	-2,76	3,76	2,5	3,98	0,2	0,8	2,09	3,88	2,5	3,37	0,47	0,82	3,41	4,06	2,53	4,4	0,64	0,35	2,99	4,07	2,56	4,2	0,47	0,42	3,34	4,01	2,59	4,45	0,58	0,54
Patient_04	5	27,04	16,2	3,55	28,58	-0,03	-0,34	27,43	16,59	3,67	29,48	-0,18	-0,47	28,15	16,88	3,59	30,25	-0,22	-0,49	27,32	16,37	3,67	29,36	-0,19	-0,46	27,94	16,54	3,6	30,02	-0,22	-0,46	28,51	16,59	3,57	30,61	-0,28	-0,51	30,15	16,53	3,6	31,78	-0,28	-0,48	29,79	16,9	3,74	31,44	-0,31	-0,53
Patient_05	5	84,4	18,26	3,59	84,4	-1,18	0,83	83,93	18,23	3,54	83,93	-1,2	0,83	84,94	18,04	3,64	84,94	-1,17	0,78	86,99	18,8	3,65	86,99	-1,16	0,84	89,9	19,39	3,65	89,9	-1,13	0,9	90,93	19,59	3,58	90,93	-1,09	0,83	93,78	19,88	3,55	93,78	-1,05	0,79	95,19	19,69	3,65	95,19	-0,98	0,65
Patient_06	5	40,69	8,6	3,12	40,69	-0,07	-0,18	40,74	8,18	3,05	40,74	-0,17	-0,16	40,42	7,83	3,05	40,42	-0,26	-0,04	39,97	7,73	3,08	39,97	-0,32	0,02	39,52	7,71	3,15	39,52	-0,28	-0,09	38,39	7,09	2,95	38,39	-0,34	0,01	38,15	7,04	3	38,15	-0,39	0,1	38,18	7,08	3,04	38,18	-0,4	0,07
Patient_07	5	38,81	13,86	3,55	39,29	-0,83	0,12	38,88	13,75	3,56	39,35	-0,8	0,02	37,7	13,27	3,47	38,15	-0,82	0,05	37,09	13,6	3,53	37,09	-0,79	-0,19	34,58	13,78	3,43	35,01	-0,77	-0,39	34,05	13,88	3,47	34,46	-0,76	-0,43	33,18	13,93	3,55	33,6	-0,76	-0,47	32,25	14,25	3,49	33,51	-0,77	-0,44
Patient_08	5	13,01	13,92	3,38	17,01	0,42	-1,21	12,38	13,53	3,5	17,12	0,42	-1,19	13,64	13,42	3,46	17,52	0,38	-1,26	13,91	13,69	3,53	17,83	0,4	-1,22	13,12	12,92	3,44	16,53	0,42	-1,2	12,76	13,19	3,45	16,75	0,48	-1,1	13,87	12,8	3,52	16,26	0,4	-1,2	14,75	13,44	3,45	16,69	0,45	-1,14
Patient_09	5	10,7	15,88	3,81	18,17	0	-0,77	10,01	15,98	3,77	18	0,07	-0,78	10,07	15,53	3,77	17,53	0,08	-0,74	10,52	14,91	3,78	16,93	0,08	-0,73	10,23	14,4	3,81	16,43	0,07	-0,68	11,47	14,82	3,84	17,64	-0,17	-0,71	11,34	14,4	3,79	17,34	-0,17	-0,7	10,52	15,03	3,79	17,54	-0,15	-0,7
Patient_10	5	42,07	28,24	3,72	49,92	-0,7	-0,83	41,52	28,8	3,68	49,48	-0,7	-0,82	41,25	28,5	3,64	49,14	-0,7	-0,8	41,6	28,62	3,74	49,58	-0,72	-0,78	41,5	28,56	3,68	49,46	-0,72	-0,77	41,14	29,29	3,64	50,29	-0,75	-0,72	40,98	27,73	3,64	47,78	-0,7	-0,8	40,01	27,61	3,65	47,67	-0,7	-0,8
Patient_11	5	-4,72	17,03	3,93	11,69	-0,37	-0,25	-4,77	16,9	3,91	11,51	-0,38	-0,25	-4,73	16,9	3,92	11,56	-0,39	-0,25	-4,61	16,89	3,95	11,53	-0,39	-0,29	-4,54	16,93	3,93	11,54	-0,38	-0,34	-4,07	16,98	3,89	11,56	-0,42	-0,38	-4,65	16,96	3,88	11,3	-0,42	-0,35	-3,92	16,52	3,88	11,03	-0,47	-0,28
Patient_12	5	88,4	29,67	3,5	88,4	-0,76	-0,39	91,79	29,68	3,51	91,79	-0,82	-0,2	93,25	28,72	3,45	93,25	-0,77	-0,21	93,63	28,63	3,53	93,63	-0,77	-0,17	99,13	28,76	3,56	99,13	-0,84	0,04	99,02	28,86	3,57	99,02	-0,85	0,04	101,67	28,59	3,7	101,67	-0,85	0,1	103,67	29,17	3,7	103,67	-0,88	0,17
Patient_13	5	24,05	30,29	4,17	36,03	-0,36	-0,32	25,63	30,35	4,09	36,36	-0,32	-0,33	26,34	29,64	4,17	36,76	-0,29	-0,32	27,47	29,36	4,16	37,35	-0,29	-0,3	-28,01	29,09	4,14	37,32	-0,26	-0,32	28,17	29,48	4,18	37,68	-0,29	-0,32	28,27	29,24	4,15	37,7	-0,29	-0,32	28,55	28,59	4,1	37,42	-0,31	-0,27
Patient_14	5	23,75	12,94	3,69	24,52	-0,24	-0,79	23,71	12,8	3,69	24,34	-0,23	-0,78	23,92	12,66	3,67	24,42	-0,23	-0,73	23,64	12,59	3,65	23,76	-0,22	-0,82	23,91	12,47	3,7	24,03	-0,18	-0,7	24,7	12,3	3,66	24,7	-0,14	-0,64	25,36	12,21	3,58	25,36	-0,13	-0,59	26,06	12,14	3,63	26,06	-0,14	-0,7
Patient_15	5	14,85	14,29	3,84	19,36	-0,11	-0,82	14,82	14,12	3,77	19,05	-0,03	-0,83	14,72	13,92	3,79	18,89	-0,03	-0,84	14,45	13,58	3,79	18,52	-0,03	-0,83	14,43	13,34	3,74	18,46	-0,05	-0,82	14,42	13,19	3,81	18,24	-0,04	-0,85	14,32	12,98	3,79	18,06	-0,01	-0,84	14,08	12,57	3,76	17,46	-0,02	-0,82
Patient_16	5	7,65	10,28	3,32	12,19	0,74	-0,53	7,18	10,13	3,3	12,37	0,76	-0,55	7,35	10,03	3,29	12,47	0,77	-0,54	7,53	9,43	3,26	10,99	0,74	-0,54	7,24	9,28	3,29	10,88	0,74	-0,55	6,45	9,03	3,27	10,82	0,72	-0,6	7,06	8,74	3,3	10,54	0,71	-0,6	7,12	8,48	3,23	9,95	0,68	-0,67
Patient_17	5	-77,27	93,2	4,26	17,66	-0,79	-0,45	-74,07	93,31	4,27	20,42	-0,78	-0,46	-74,26	93,11	4,28	20,66	-0,79	-0,45	-73,39	93,01	4,34	20,65	-0,79	-0,45	-72,35	93,39	4,26	22,04	-0,79	-0,45	-72,84	93,2	4,39	22,1	-0,79	-0,45	-72,17	93,55	4,38	22,12	-0,8	-0,44	-72,3	93,29	4,35	22,42	-0,8	-0,44
Patient_18	5	5,91	5,44	2,95	7,79	-0,04	-1,05	5,81	5,65	2,97	7,89	-0,02	-1,06	6,18	5,53	2,95	7,89	0,02	-1,03	5,54	5,41	2,94	7,52	-0,01	-0,98	6,06	5,15	2,93	7,49	0,02	-1	6,33	4,5	2,77	7,14	0,08	-0,76	6,53	4,35	2,76	7,29	-0,01	-0,68	6,35	4,02	2,71	6,88	0,03	-0,5
Patient_19	5	8,24	3,5	2,36	8,69	-1,37	1,78	8,66	3,57	2,3	9,12	-1,44	1,92	9,08	3,44	2,27	9,32	-1,35	1,63	8,61	3,46	2,34	9,05	-1,43	1,89	7,73	3,51	2,41	8,37	-1,34	1,99	7,35	3,66	2,48	8	-1,31	1,98	7,26	3,69	2,47	7,91	-1,29	1,97	7,34	3,5	2,43	7,88	-1,35	2,14
Patient_20	5	69,92	48,4	4,24	41,78	-0,44	-0,83	79,87	40,9	4,26	40,68	-0,28	-1,01	73,56	48,8	4,34	43,76	-0,44	-0,85	75,8	49,38	4,39	46,15	-0,44	-0,83	76,51	49,3	4,35	46,82	-0,43	-0,84	77,57	49,79	4,34	47,95	-0,44	-0,86	77,67	50,53	4,34	48,23	-0,46	-0,85	78,02	50,85	4,32	48,65	-0,45	-0,84
Patient_21	5	25,43	44,3	4,46	51,8	0,11	-1,18	27,32	43,3	4,5	52,21	0,06	-1,22	27,19	43,38	4,52	52,21	0,04	-1,24	28,05	43,4	4,44	52,18	0	-1,24	28,58	43,79	4,4	53	-0,01	-1,23	29,11	42,15	4,44	52,07	-0,02	-1,21	29,08	42,36	4,38	51,66	-0,03	-1,23	28,69	42,55	4,41	51,18	0,01	-1,24
Patient_22	5	-0,1	12,2	3,68	9,47	-0,25	-0,84	-0,02	12,22	3,65	8,97	-0,31	-0,84	-0,13	12,17	3,67	8,83	-0,31	-0,83	0	11,86	3,65	8,85	-0,29	-0,84	-0,36	11,31	3,61	8,62	-0,18	-0,8	0,25	11,19	3,6	8,86	-0,12	-0,76	-0,12	11,12	3,65	8,96	-0,13	-0,77	0,49	10,75	3,58	9,44	0	-0,74
Patient_23	5	23,37	16,23	3,71	26,43	-0,57	-0,61	23,2	16,14	3,74	26,25	-0,58	-0,62	23,2	16	3,7	26,24	-0,59	-0,57	23,01	15,76	3,74	26,04	-0,63	-0,52	22,55	15,78	3,71	25,61	-0,67	-0,47	23,12	15,86	3,61	26,18	-0,68	-0,45	22,76	15,92	3,67	26,1	-0,66	-0,59	21,63	15,36	3,62	25,11	-0,65	-0,57
Patient_24	5	17,47	14,97	3,6	18,29	0,62	-0,77	17,59	14,9	3,64	18,08	0,61	-0,78	17,91	14,71	3,67	18,4	0,62	-0,76	18,49	14,77	3,59	18,82	0,64	-0,71	18,74	14,64	3,57	18,74	0,66	-0,65	18,96	14,58	3,61	18,96	0,64	-0,69	18,85	14,48	3,6	19,02	0,62	-0,76	19,62	14,01	3,55	19,62	0,68	-0,58
Patient_25	5	6,92	13,35	3,75	13,67	0,4	-0,63	9,54	15,01	3,74	16,23	0,4	-0,92	7,78	13,24	3,67	13,99	0,47	-0,62	8,43	13,44	3,66	14,32	0,53	-0,57	8,72	13,46	3,64	14,58	0,54	-0,57	8,82	13,22	3,65	14,56	0,55	-0,56	9,01	13,01	3,58	14,65	0,57	-0,53	9,39	13,04	3,57	14,78	0,61	-0,5
Patient_26	5	33,93	24	3,55	36,74	0,26	-1,03	36,19	24,55	3,54	37,66	0,3	-1,04	36,38	24,06	3,71	37,82	0,29	-1,04	35,93	24,02	3,66	38,1	0,25	-1,03	36,69	23,34	3,58	38,14	0,21	-1,06	36,59	22,61	3,57	38	0,19	-1,07	37,03	22,7	3,68	38,43	0,2	-1,11	37,07	22,57	3,64	38,46	0,18	-1,11
Patient_27	5	47,06	14,88	3,57	47,62	-1,31	1,25	45,92	14,38	3,45	46,46	-1,36	1,3	45,56	14,34	3,46	46,1	-1,33	1,18	46,16	13,91	3,44	46,16	-1,33	1,2	45,84	13,86	3,39	45,84	-1,33	1,22	46,03	13,68	3,38	46,03	-1,3	1,16	45,53	13,72	3,45	45,53	-1,3	1,15	44,91	13,43	3,41	44,91	-1,29	1,11
Patient_28	5	41,75	32,59	3,99	49,69	-0,36	-0,68	41,41	32,78	4,1	49,36	-0,35	-0,71	42,14	33,06	4,12	50,09	-0,32	-0,75	41,69	32,85	4,14	49,55	-0,3	-0,79	42,38	33,06	4,09	50,23	-0,28	-0,82	42,23	32,81	4,09	50,01	-0,28	-0,82	41,57	32,33	4,06	49,25	-0,3	-0,83	42,35	33,36	4,06	50,14	-0,25	-0,9
Patient_29	5	18,64	12,28	3,73	20,65	-0,06	-0,72	19	11,84	3,66	20,78	-0,06	-0,72	18,68	11,67	3,65	20,43	-0,04	-0,76	18,87	11,54	3,67	20,59	-0,05	-0,75	18,8	11,54	3,71	20,37	-0,03	-0,71	18,99	11,32	3,58	20,23	0,02	-0,68	18,4	10,97	3,6	19,44	0,02	-0,76	18,72	11,26	3,63	20,09	0	-0,72
Patient_30	5	43,21	12,61	3,39	43,21	-0,94	0,9	45,69	13,93	3,46	45,69	-1,1	1,13	47,71	13,98	3,51	47,71	-1,15	1,22	49,77	14,75	3,59	49,77	-1,18	1,23	52,15	15,1	3,48	52,15	-1,23	1,31	53,49	15,29	3,51	53,49	-1,24	1,3	56	15,42	3,59	56	-1,28	1,41	57,41	15,74	3,5	57,41	-1,29	1,43
Patient_31	5	-30,64	17,59	3,77	1,5	-0,6	0	-30,22	17,4	3,71	1,5	-0,64	0,07	-30,18	17,52	3,8	1,5	-0,62	0,04	-31,03	17,53	3,7	0,5	-0,64	0,04	-31,77	17,49	3,68	0	-0,67	0,1	-31,38	17,53	3,72	0,5	-0,63	0,04	-31,11	17,31	3,75	0,5	-0,61	0,03	-30,28	17,39	3,7	0,5	-0,67	0,11
Patient_32	5	49,86	23,21	3,86	49,86	0,54	-0,61	51,27	24,48	3,72	51,27	0,57	-0,61	52,72	24,74	3,9	52,72	0,55	-0,61	52,88	25,04	3,83	52,88	0,56	-0,62	53,41	24,73	3,79	53,41	0,53	-0,64	53,06	24,81	3,93	53,06	0,5	-0,64	53,01	24,76	3,96	53,01	0,52	-0,66	52,54	24,54	3,9	52,54	0,52	-0,66
Patient_33	5	0,37	9,63	3,2	8,5	0,01	-1,23	0,92	9,39	3,11	8,59	0,04	-1,25	0,94	9,38	3,2	8,59	0,04	-1,25	1,66	9,67	3,19	9,56	0,08	-1,23	2,08	9,85	3,22	10,14	0,11	-1,24	2,55	9,48	3,23	10,32	0,08	-1,25	2,77	8,76	3,27	9,41	0,03	-1,25	3,13	8,9	3,19	9,64	0,02	-1,28
Patient_34	5	50,71	17,3	3,71	50,71	-0,89	0,45	51,49	18,55	3,68	52,8	-0,98	0,63	52,75	18,89	3,71	54,08	-0,92	0,58	51,74	18,87	3,63	53,05	-0,92	0,53	52,91	18,94	3,62	53,6	-0,9	0,54	53,21	19,36	3,73	54,56	-0,92	0,57	53,37	19,53	3,7	54,74	-0,94	0,57	52,56	19,85	3,77	53,93	-0,91	0,55
Patient_35	5	22,73	7,51	3,23	22,73	-0,04	0,36	23,19	7,86	3,26	23,19	0,1	0,37	23,49	7,96	3,25	23,49	0,1	0,32	23,03	8,04	3,28	23,03	0,11	0,34	23,63	8,1	3,22	23,63	0,1	0,26	23,93	8,7	3,3	23,93	0,2	0,11	24,7	9,23	3,41	24,7	0,25	0,03	23,69	9,2	3,33	23,69	0,26	0,12
Patient_36	5	5,53	12,11	3,68	12,64	-0,28	-0,95	5,57	12,13	3,65	12,65	-0,24	-0,94	5,53	12,02	3,64	12,55	-0,23	-0,94	6,21	11,83	3,57	12,97	-0,22	-0,92	6,47	11,49	3,6	12,76	-0,23	-0,95	6,21	11,65	3,62	12,86	-0,21	-0,94	5,99	11,44	3,63	12,35	-0,17	-0,95	5,77	11,17	3,54	12	-0,16	-0,96
Patient_37	5	37,72	15,01	3,34	38,4	-1,03	-0,06	38,58	14,43	3,4	39,25	-1,06	0,04	38,55	14,14	3,4	39,21	-1,05	0,05	37,67	14,06	3,41	38,31	-1,05	0,03	38,12	13,55	3,33	38,12	-1,1	0,17	38,73	13,32	3,35	38,73	-1,12	0,22	38,35	13,06	3,36	38,35	-1,11	0,2	37,82	13,06	3,22	37,82	-1,12	0,2
Patient_38	5	10,48	30,95	3,38	37,25	0,62	-0,91	11,3	30,11	3,31	34	0,63	-0,88	11,43	29,13	3,37	33,36	0,63	-0,88	11,72	28,39	3,44	33,05	0,64	-0,86	12,62	27,15	3,44	31,67	0,64	-0,84	13,3	26,15	3,43	30,38	0,64	-0,85	13,89	25,82	3,41	30,71	0,65	-0,83	14,11	25,59	3,43	29,62	0,62	-0,87
Patient_39	5	24,82	32,25	4,22	41,93	-0,09	-1,39	27,41	31,98	4,17	42,9	-0,07	-1,38	28,35	32,48	4,24	43,63	-0,08	-1,38	27,94	32,29	4,2	43,24	-0,1	-1,38	27,3	32,26	4,27	43,18	-0,14	-1,34	27,75	31,82	4,2	42,08	-0,15	-1,33	27,65	32,03	4,24	42,11	-0,18	-1,3	28,16	31,25	4,2	41,16	-0,22	-1,25
Patient_40	5	18,98	17,78	3,89	25,34	-0,82	-0,26	17,19	19,93	3,89	26,16	-0,92	-0,28	17,3	19,86	3,91	26,06	-0,92	-0,3	17,3	19,7	3,86	26,18	-0,91	-0,32	17,8	19,77	3,94	26,51	-0,89	-0,35	17,76	19,56	3,88	26,36	-0,88	-0,37	18,04	19,56	3,94	26,62	-0,87	-0,38	18,29	19,4	3,87	26,81	-0,89	-0,36
Patient_41	5	19,68	13,27	3,64	23,06	-0,77	-0,29	21,28	14,35	3,73	24,74	-0,63	-0,4	21,48	14,25	3,67	24,91	-0,63	-0,48	21,79	14,02	3,65	25,01	-0,62	-0,38	21,73	13,6	3,75	24,7	-0,61	-0,31	21,52	13,33	3,67	24,45	-0,62	-0,22	21,32	13,23	3,72	24,05	-0,62	-0,25	21,67	12,8	3,69	23,98	-0,58	-0,27
Patient_42	5	46,77	31,87	4,33	54,2	-0,38	-0,68	50,17	32,53	4,31	57,37	-0,44	-0,67	51,23	32,5	4,34	58,4	-0,42	-0,68	52,15	32,24	4,33	57,81	-0,42	-0,67	23,02	32,3	4,36	58,2	-0,41	-0,66	54,19	32,3	4,27	58,91	-0,41	-0,65	54,57	31,96	4,21	59,22	-0,38	-0,65	54,88	31,48	4,32	58,99	-0,4	-0,67
Patient_43	5	27,71	17,8	3,76	31,68	-1,61	3,28	28,89	17,82	3,79	32,64	-1,56	3,37	29,34	18,05	3,8	33,11	-1,51	3,27	29,7	18,26	3,77	33,51	-1,47	3,2	30,35	18,72	3,79	34,19	-1,32	2,85	30,77	18,9	3,8	34,63	-1,28	2,77	30,99	19,02	3,76	34,85	-1,23	2,71	32,28	18,77	3,78	35,85	-1,25	2,84
Patient_44	5	17,5	21,67	4,06	24,68	0,8	-0,21	17,5	21,27	4,11	24,11	0,81	-0,16	17,4	21	4,1	23,9	0,82	-0,16	17,43	20,68	4,04	23,81	0,82	-0,16	17,35	20,53	4,07	23,64	0,84	-0,13	17,31	20,13	4,05	23,06	0,84	-0,11	16,99	20,12	4,11	22,77	0,86	-0,02	17,26	19,92	4,06	22,9	0,87	-0,06
Patient_45	5	11,56	10,2	3,46	15,02	-0,64	-0,27	11,04	10,19	3,51	14,6	-0,61	-0,29	12,26	9,77	3,47	15,36	-0,67	-0,33	12,41	9,68	3,49	15,37	-0,67	-0,31	12,47	9,76	3,46	15,68	-0,65	-0,33	11,79	9,48	3,42	14,9	-0,63	-0,3	11,72	9,64	3,46	14,87	-0,6	-0,32	11,79	9,39	3,46	14,84	-0,58	-0,28
Patient_46	5	12,06	18,12	3,93	20,09	0,18	-0,72	13,39	18,06	3,97	20,88	0,22	-0,7	14,14	18	4,03	21,35	0,22	-0,75	14,63	17,62	3,91	21,29	0,21	-0,76	15,15	17,53	3,98	21,73	0,23	-0,76	15,03	17,19	3,92	21,32	0,23	-0,75	16,57	17,66	3,81	22,08	0,24	-0,81	17,01	17,17	3,98	22,63	0,21	-0,79
Patient_47	5	64,39	20,21	3,82	64,39	-0,72	0,26	64,39	20,73	3,88	64,39	-0,77	0,3	64,91	20,16	3,89	64,91	-0,78	0,27	64,79	20,07	3,84	64,79	-0,75	0,18	63,48	21,12	3,96	63,48	-0,8	0,35	63,65	21,38	4	63,65	-0,75	0,3	63,68	21,39	3,95	63,68	-0,74	0,29	63,16	21,41	4	63,16	-0,7	0,24
Patient_48	5	25,94	23,2	4,1	32,21	-0,35	-0,21	25,86	22,9	4,17	32,03	-0,34	-0,24	26,23	22,57	4,11	32,11	-0,36	-0,23	26,53	22,47	4,09	32,33	-0,33	-0,26	26,75	22,29	4,11	32,55	-0,37	-0,24	27,26	22,22	4,1	32,72	-0,31	-0,31	27,55	22,06	4,17	33,04	-0,38	-0,31	27,54	21,64	4,08	32,9	-0,36	-0,33
Patient_49	5	22,31	24,83	4	32,68	-0,56	-0,81	22,91	24,57	4,02	33,19	-0,58	-0,81	23,22	24,4	3,94	33,38	-0,55	-0,83	24,08	23,95	4	34,02	-0,54	-0,84	25,21	23,71	4,01	35,02	-0,51	-0,81	26	23,43	3,96	34,91	-0,53	-0,81	24,37	22,51	3,99	33,27	-0,5	-0,83	23,9	22,51	3,88	33,25	-0,54	-0,84
Patient_50	5	-6,77	53,16	4,18	19,51	-2,29	5,16	-6,26	52,98	4,15	19,88	-2,3	5,22	-6,32	52,64	4,16	19,6	-2,31	5,25	-7,3	52,73	4,22	19,14	-2,3	5,2	-6,41	52,58	4,23	19,4	-2,31	5,27	-6,21	53,23	4,18	20,04	-2,31	5,21	-6,71	52,85	4,15	19,39	-2,31	5,26	-6,45	52,95	4,18	19,54	-2,31	5,26
Patient_51	5	8,51	22,97	4,11	25,32	0,12	-1,22	8,88	22,55	4,1	25,45	0,11	-1,24	9,29	21,95	4,09	25	0,11	-1,26	10,03	21,23	4,08	24,96	0,08	-1,3	10,92	20,39	4,11	24,72	0,07	-1,29	10,55	20,54	4,07	24,76	0,09	-1,29	9,6	20,16	4,04	23,61	0,08	-1,31	9,38	20,35	4,04	23,74	0,06	-1,33
Patient_52	5	18,17	32,18	4,57	33,84	-0,27	-0,78	18,77	32,15	4,51	34,42	-0,25	-0,8	19,02	32,02	4,54	34,62	-0,25	-0,82	19,29	31,41	4,53	34,81	-0,26	-0,81	19,45	31,3	4,52	35,25	-0,29	-0,82	20,36	31,11	4,58	35,38	-0,28	-0,82	20,68	31,19	4,49	35,46	-0,23	-0,85	20,44	31,06	4,53	35,17	-0,25	-0,83
Patient_53	5	27,65	11,8	3,61	27,93	0,26	0,2	28,34	11,01	3,51	28,61	0,2	0,29	28,14	11,66	3,61	28,42	0,25	0,26	27,66	11,59	3,57	27,93	0,31	0,07	27,89	11,18	3,59	28,16	0,24	0,14	27,98	11,04	3,52	28,26	0,13	0,33	28,16	10,88	3,59	28,44	0,05	0,45	27,45	11,12	3,56	27,74	0,13	0,48
Patient_54	5	8,33	25,81	3,96	18,58	-1,8	4,07	7,91	25,86	4,02	18,1	-1,71	3,82	7,94	28,85	4,03	20,02	-1,7	3,39	7,82	25,8	3,97	18,11	-1,71	3,82	4,02	31,08	4	17,53	-1,8	3,5	7,73	25,55	3,93	17,93	-1,73	3,83	7,66	25,38	3,96	17,79	-1,73	3,81	7,46	25,39	3,97	17,58	-1,72	3,76
Patient_55	5	16,24	15,11	3,9	20,37	0,21	-1,06	16,13	14,98	3,89	20,34	0,21	-1,06	15,99	14,6	3,89	19,75	0,2	-1,05	16,06	14,76	3,8	20,3	0,16	-1,07	15,63	14,57	3,85	19,98	0,14	-1,05	14,92	14,41	3,88	19,5	0,13	-1,01	15,54	13,93	3,85	18,83	0,21	-0,94	15,31	13,89	3,85	19,06	0,18	-0,98
Patient_56	5	18,82	13,03	3,73	21,48	-0,74	0,61	18,96	12,72	3,75	21,55	-0,75	0,63	18,88	12,64	3,7	21,47	-0,75	0,71	18,94	12,47	3,67	21,47	-0,71	0,67	18,89	12,27	3,66	21,4	-0,72	0,7	19,03	12,13	3,64	21,41	-0,75	0,8	18,94	11,85	3,63	21,14	-0,77	0,83	18,67	11,71	3,65	21,11	-0,79	0,87
Patient_57	5	27,54	9,29	3,47	27,54	-0,15	-0,7	27,85	9,66	3,52	27,85	-0,12	-0,65	27,3	9,45	3,45	27,3	-0,07	-0,64	27,13	9,45	3,44	27,13	-0,08	-0,61	26,83	9,27	3,45	26,83	-0,04	-0,55	26,74	9,34	3,48	26,74	-0,16	-0,65	26,7	9,47	3,52	26,7	-0,14	-0,7	26,76	9,35	3,45	26,76	-0,04	-0,62
Patient_58	5	12,18	18,39	3,99	18,06	0,51	0	12,26	18,61	4	18,31	0,56	0,04	12,57	18,68	4,04	18,24	0,62	0,1	12,71	18,78	4,02	18,36	0,64	0,13	12,89	18,85	4	18,43	0,69	0,18	12,89	19,17	4,03	18,63	0,74	0,23	13,13	19,2	4,04	18,94	0,77	0,3	14,27	19,48	4	19,68	0,83	0,19
Patient_59	5	22,57	6,91	3,05	42,57	-0,57	0,26	23,78	6,52	4,98	43,78	-0,6	0,28	25,06	6,42	4,01	45,06	-0,6	0,32	26,4	6,5	4,99	46,4	-0,31	0,25	26,58	6,64	4	46,58	-0,21	0,32	27,59	6,91	4,09	47,59	0	0,33	28,52	6,8	4,07	48,52	0,07	0,31	28,73	7,1	4,14	48,73	0,3	0,37
Patient_60	5	26,86	45,6	4,51	60,76	-0,46	-0,67	26,45	45,78	4,56	60,98	-0,45	-0,76	26,6	45,03	4,48	60,5	-0,47	-0,71	26,69	44,97	4,51	60,54	-0,46	-0,73	26,15	44,56	4,52	59,42	-0,46	-0,71	25,56	44,17	4,49	58,79	-0,47	-0,69	25,46	43,89	4,52	59	-0,46	-0,73	25,87	43,2	4,4	58,77	-0,47	-0,7
Patient_61	5	34,42	14,82	3,52	34,42	-0,3	-1,36	34,61	14,47	3,53	34,61	-0,26	-1,35	34,81	13,93	3,49	34,81	-0,32	-1,31	33,38	13,04	3,46	33,38	-0,22	-1,3	33,91	12,82	3,42	33,91	-0,23	-1,28	34,4	12,94	3,48	34,4	-0,21	-1,25	34,34	12,52	3,57	34,34	-0,16	-1,23	34,32	12,47	3,54	34,32	-0,18	-1,22
Patient_62	5	31,99	18,49	3,91	31,99	1,02	0,81	33,22	17,88	3,86	33,22	1,06	0,81	33,83	17,61	3,84	33,83	1,07	0,82	35,19	17,38	3,83	35,19	1,05	0,72	35,91	17,33	3,83	35,91	1,06	0,66	36,73	17,27	3,86	36,73	1,09	0,66	37,4	17,07	3,8	37,4	1,05	0,59	37,24	16,95	3,83	37,24	1,03	0,55
Patient_63	5	-1,41	9,87	3,46	7,28	-0,16	-0,83	-1,37	9,77	3,38	7,23	-0,15	-0,88	-1,7	9,76	3,42	6,68	-0,23	-0,93	-1,07	9,52	3,35	7,1	-0,36	-0,86	-0,89	10,25	3,44	7,52	-0,43	-0,97	-1,22	10,01	3,39	6,9	-0,48	-0,95	-0,67	9,28	3,35	6,61	-0,52	-0,8	-1,7	9,88	3,4	7,03	-0,38	-1,04
Patient_64	5	8,46	14,85	3,59	14,67	1,1	0,45	9,77	15,23	3,56	15,27	1,14	0,49	10,39	15,41	3,6	15,7	1,15	0,48	10,72	15,26	3,6	15,6	1,15	0,48	10,99	14,93	3,62	15,37	1,15	0,46	11,3	15,02	3,58	15,5	1,17	0,52	12,45	15,48	3,58	15,67	1,17	0,46	12,49	15,68	3,61	16,5	1,14	0,41
Patient_65	5	26,27	28,35	4,16	37,7	-0,14	-0,94	27,03	28,66	4,17	38,6	-0,15	-0,94	27,76	28,87	4,23	39,04	-0,16	-0,97	28,68	28,77	4,23	39,53	-0,18	-0,97	28,82	28,86	4,14	39,73	-0,2	-0,99	28,91	28,79	4,19	39,81	-0,21	-1,01	28,75	28,2	4,15	39,38	-0,19	-1,03	28,71	27,47	4,1	39,15	-0,22	-1,01
Patient_66	5	24,27	10,23	3,57	24,63	-0,34	-0,43	25,09	11,01	3,61	25,27	-0,25	-0,73	25,02	10,81	3,61	25,2	-0,26	-0,74	24,89	10,71	3,62	25,07	-0,26	-0,74	24,57	10,63	3,56	24,75	-0,27	-0,76	24,84	10,32	3,58	25,02	-0,27	-0,7	24,84	10,23	3,58	25,02	-0,27	-0,73	24,61	10,07	3,51	24,78	-0,31	-0,69
Patient_67	5	60,88	30,35	3,89	64,45	-0,82	-0,22	61,38	30,16	3,94	64,91	-0,8	-0,25	61,71	30	4	64,44	-0,82	-0,25	62,05	29,97	3,93	64,77	-0,8	-0,27	63,37	30,31	3,88	66,13	-0,81	-0,28	64,14	30,57	3,89	66,93	-0,81	-0,29	64,2	30,19	3,91	65,99	-0,75	-0,56	65,71	30,76	3,97	68,52	-0,82	-0,31
Patient_68	5	15,63	26,84	4,29	27,91	-0,1	-0,44	16,38	27,5	4,31	29,05	-0,12	-0,48	16,46	27,53	4,34	29,13	-0,11	-0,5	16,24	28,48	4,37	29,41	-0,03	-0,57	16,48	27,31	4,35	29,38	-0,17	-0,5	15,96	26,47	4,31	28,06	-0,18	-0,47	17,11	26,47	4,32	29,02	-0,19	-0,47	17,31	25,84	4,28	28,7	-0,17	-0,48
Patient_69	5	-37,03	62,34	4	6,8	-2,16	4,19	-36,63	62,4	4	6,28	-2,16	4,18	-36,52	62,55	3,94	5,86	-2,15	4,14	-56,71	62,67	3,96	6,24	-2,15	4,12	-36,42	62,77	3,96	6,02	-2,15	4,11	-36,76	63,11	3,9	6,23	-2,14	4,06	-36,08	63,32	3,97	5,82	-2,15	4,07	-27,11	51,92	3,95	7,44	-2,36	5,58
Patient_70	5	19,59	14,8	3,64	23,87	-1	0,29	17,02	16,32	3,73	23,24	-0,8	-0,37	21,2	13	3,54	24,32	-1,19	0,95	19,3	14,25	3,63	23,41	-1,01	0,3	19,53	14,27	3,6	23,87	-0,96	0,17	18,68	13,91	3,59	22,75	-1,08	0,39	18,21	13,63	3,53	22,21	-1,1	0,44	17,7	13,82	3,56	22,21	-1,06	0,36
Patient_01	6	29,7	11	3,13	29,7	-0,74	-0,43	29,65	10,72	3,1	29,65	-0,79	-0,38	29,46	10,64	3,05	29,46	-0,8	-0,4	28,61	10,58	3,1	28,61	-0,76	-0,42	28,59	10,17	3,08	28,59	-0,74	-0,4	27,67	10,68	3,22	27,67	-0,63	-0,58	24,91	9,22	3,18	24,91	-0,62	-0,55	25,3	8,9	3,01	25,3	-0,68	-0,52
Patient_02	6	83,5	9,56	3,22	83,5	-0,25	-1	83,46	9,56	3,27	83,46	-0,24	-1,01	73,61	9,52	3,26	83,61	-0,24	-0,99	83,67	9,49	3,25	83,67	-0,28	-0,95	83,65	9,55	3,24	83,65	-0,28	-0,98	83,65	9,72	3,24	83,65	-0,32	-0,91	83,33	9,6	3,15	83,33	-0,32	-0,9	83,61	9,63	3,17	83,61	-0,37	-0,86
Patient_03	6	6,62	3,72	2,6	6,98	0,07	0,11	6,63	3,76	2,65	6,99	0,1	0,08	6,26	3,65	2,62	6,62	-0,01	-0,06	6,59	3,72	2,61	6,95	0,12	0,17	6,21	3,76	2,66	6,67	0,08	0,09	7,56	3,43	2,56	7,68	-0,12	-0,11	7,41	3,76	2,65	7,78	0,03	0,04	7,84	3,69	2,63	8,09	-0,21	-0,32
Patient_04	6	33,26	12,69	3,55	33,26	0,05	-0,28	34,06	12,71	3,45	34,06	-0,03	-0,35	31,16	12,62	3,45	35,16	-0,05	-0,41	33,87	12,41	3,5	33,87	-0,11	-0,28	34,16	12,46	3,52	34,16	-0,11	-0,27	35,01	12,41	3,52	35,01	-0,15	-0,29	36,32	12,37	3,51	36,32	-0,17	-0,27	36,32	12,28	3,48	36,32	-0,15	-0,33
Patient_05	6	83,07	22,99	3,67	83,07	-1,12	0,49	83,28	22,76	3,63	83,28	-1,12	0,47	84,6	22,82	3,65	84,6	-1,11	0,44	86,12	23,98	3,79	86,12	-1,13	0,49	88,63	25,16	3,7	88,63	-1,14	0,55	89,53	25,44	3,72	89,53	-1,14	0,56	92,21	26,17	3,66	92,21	-1,17	0,63	94,13	26,12	3,67	94,13	-1,15	0,63
Patient_06	6	45,71	8,39	3,08	45,71	-0,66	-0,22	45,79	7,92	3,12	45,79	-0,66	-0,18	45,61	7,76	3,14	45,61	-0,7	-0,13	45,11	7,59	3,05	45,11	-0,71	-0,11	44,45	7,48	3,04	44,45	-0,67	-0,19	43,48	7,08	2,98	43,48	-0,67	-0,15	43,39	6,98	3,06	43,39	-0,69	-0,11	43,35	6,95	3,06	43,35	-0,7	-0,1
Patient_07	6	33,48	14,33	3,5	33,48	-0,44	-1,08	33,39	14,39	3,56	33,39	-0,42	-1,1	32,57	14,11	3,37	32,57	-0,44	-1,08	31,9	14,68	3,46	31,9	-0,4	-1,1	29,32	15,03	3,66	29,69	-0,36	-1,13	28,5	15,37	3,66	29,62	-0,36	-1,11	27,68	15,47	3,63	28,83	-0,35	-1,06	26,63	15,54	3,59	27,78	-0,36	-1,07
Patient_08	6	23,66	11,9	3,42	24,01	0,09	-0,65	23,08	11,63	3,56	23,41	0,2	-0,58	24,38	11,81	3,45	24,73	0,1	-0,59	24,75	11,99	3,51	25,1	0,03	-0,69	23,75	11,08	3,39	24,07	0,09	-0,64	23,72	11,16	3,44	24,05	0,04	-0,72	24,58	11,45	3,48	24,91	-0,03	-0,7	25,88	12,03	3,53	26,23	-0,11	-0,84
Patient_09	6	6,28	24,15	4,01	22,48	-0,31	-0,94	5,94	24,34	3,9	22,66	-0,28	-0,96	6,09	23,94	3,93	22,52	-0,28	-0,95	6,71	23,33	3,96	21,57	-0,3	-0,92	6,42	23,23	3,9	21,21	-0,32	-0,89	7,04	23,67	3,99	22,21	-0,4	-0,85	6,98	23,06	4,01	21,76	-0,4	-0,84	6,16	23,77	3,99	22,14	-0,37	-0,86
Patient_10	6	38,7	27,03	3,61	44,98	-0,47	-0,86	38,39	26,6	3,74	44,54	-0,44	-0,85	37,91	26,37	3,67	44	-0,43	-0,85	37,52	26,75	3,78	44,54	-0,44	-0,86	37,5	26,77	3,78	44,52	-0,44	-0,87	36,76	27,33	3,73	44,79	-0,46	-0,85	37,5	25,61	3,75	42,63	-0,42	-0,86	36,61	25,18	3,64	41,63	-0,41	-0,88
Patient_11	6	-11,54	21,55	4,06	10,29	-0,42	-0,86	-11,42	21,38	4,07	10,26	-0,41	-0,88	-11,34	21,44	4,09	10,21	-0,42	-0,87	-11,09	21,43	4,11	10,31	-0,42	-0,89	-11,01	21,53	4,1	10,66	-0,42	-0,89	-10,71	21,49	4,12	10,7	-0,43	-0,89	-11,29	21,42	4,1	10,23	-0,43	-0,89	-10,49	21,14	4,09	10,45	-0,46	-0,87
Patient_12	6	90,9	22,41	3,54	90,9	-0,86	-0,05	94,13	23,68	3,61	94,13	-0,94	0,14	95,56	22,86	3,47	95,56	-0,91	0,18	96,4	22,68	3,52	96,4	-0,91	0,2	101	23,89	3,52	101	-1,01	0,47	100,98	23,85	3,54	100,98	-1,02	0,48	103,1	23,46	3,56	103,1	-1,04	0,6	104,56	24,31	3,59	104,56	-1,08	0,74
Patient_13	6	35,88	30,99	4,1	46,63	-0,67	-0,23	37,78	31,29	4,16	47,63	-0,67	-0,22	38,65	30,7	4,07	47,85	-0,67	-0,2	39,8	30,99	4,11	49,15	-0,69	-0,13	40,45	30,78	4,03	49,71	-0,68	-0,12	40,54	30,77	4,07	49,8	-0,68	-0,16	40,7	30,88	4,11	49,98	-0,68	-0,17	40,94	30,33	4,09	49,12	-0,7	-0,12
Patient_14	6	36,32	10,21	3,45	36,32	0,18	-0,96	36,49	10,08	3,47	36,49	0,23	-0,84	36,88	10,9	3,46	36,88	0,26	-0,75	36,61	10,11	3,48	36,61	0,27	-0,77	37,06	9,98	3,47	37,06	0,35	-0,61	38,02	9,92	3,44	38,02	0,39	-0,48	38,8	9,76	3,42	38,8	0,42	-0,41	39,51	10,05	3,51	39,51	0,34	-0,65
Patient_15	6	18,76	12,08	3,67	20,82	-0,29	-0,92	18,9	11,94	3,67	20,76	-0,22	-0,94	18,74	11,76	3,67	20,43	-0,2	-0,92	18,49	11,5	3,6	20,14	-0,21	-0,93	18,53	11,41	3,66	20,18	-0,2	-0,92	18,54	11,26	3,58	19,75	-0,18	-0,93	18,62	11,06	3,61	19,69	-0,17	-0,92	18,25	10,78	3,56	19,3	-0,17	-0,89
Patient_16	6	9,83	8,98	3,32	11,84	-0,85	1,46	9,57	9,18	3,35	11,96	-0,8	1,03	9,74	9,32	3,36	12,05	-0,82	1,07	10,04	9,03	3,32	12,07	-0,89	1,27	9,66	9,03	3,37	11,92	-0,9	1,32	8,87	9,42	3,36	11,61	-0,97	1,23	9,39	9,11	3,36	11,81	-1	1,48	9,53	8,97	3,3	11,95	-1,07	1,51
Patient_17	6	-147,2	87,59	4,4	0	-0,27	-1,24	-144,3	87	4,41	0	-0,26	-1,24	-144,17	86,72	4,35	0	-0,27	-1,24	-143,19	86,48	4,4	0	-0,27	-1,24	-141,8	86,49	4,29	0	-0,27	-1,23	-142,12	86,36	4,28	0	-0,27	-1,24	-141,6	86,31	4,29	0	-0,28	-1,23	-141,44	86,2	4,38	0	-0,27	-1,23
Patient_18	6	12,36	3,28	4,5	12,36	0,55	0,58	12,26	3,38	4,53	12,26	0,43	0,28	12,62	9,3	4,52	12,62	0,54	0,52	11,94	3,35	4,52	11,94	0,41	0,15	12,42	3,16	4,46	12,42	0,69	0,83	12,65	3,24	4,44	12,65	1,12	1,75	12,79	3,15	4,36	12,79	1,32	2,08	12,58	3,13	4,38	12,58	1,27	1,72
Patient_19	6	8,93	7,21	3,21	10,47	-0,14	-0,18	9,27	7,15	3,19	10,8	-0,17	-0,23	9,5	7,21	3,24	11,18	-0,21	-0,28	8,91	6,92	3,1	10,43	-0,27	-0,11	8,24	6,77	3,06	10,19	-0,18	-0,03	7,94	6,77	3,12	9,99	-0,18	-0,03	7,97	6,44	3,05	9,85	-0,23	0,08	8,04	6,65	3,1	9,85	-0,24	0,04
Patient_20	6	66,55	41,14	4,33	73,25	-0,25	-0,99	76,33	35,67	4,24	76,33	-0,09	-1,18	70,21	42,07	4,23	77,07	-0,27	-0,99	72,7	42,4	4,26	77,36	-0,28	-0,98	23,46	42,27	4,3	77,37	-0,28	-0,97	75,09	22,16	4,3	79	-0,31	-0,97	75,38	42,71	4,33	79,34	-0,31	-0,97	75,92	42,79	4,33	79,88	-0,29	-0,97
Patient_21	6	35,13	45,21	4,49	55,75	0,01	-1,17	36,74	44,55	4,4	57,14	-0,02	-1,19	36,78	44,79	4,54	57,3	-0,03	-1,21	37,83	44,67	4,56	58,42	-0,06	-1,21	38,4	44,91	4,51	58,57	-0,06	-1,21	39,12	43,53	4,48	58,14	-0,07	-1,21	39,03	43,89	4,52	58,72	-0,07	-1,23	38,44	43,76	4,51	57,4	-0,03	-1,24
Patient_22	6	4,3	8,54	3,31	9,09	0,44	-0,67	4,59	8,44	3,34	8,77	0,41	-0,65	4,52	12,43	3,34	9,01	0,41	-0,66	4,68	8,3	3,33	8,77	0,43	-0,62	4,45	8,3	3,31	9,25	0,61	-0,46	5,19	8,38	3,32	9,44	0,69	-0,36	4,75	8,32	3,32	9,3	0,7	-0,32	5,52	8,4	3,3	9,82	0,77	-0,23
Patient_23	6	0,34	42,43	4,05	29,09	-0,96	-0,04	0,39	42,17	4,08	28,98	-0,96	-0,06	0,44	42,15	4,1	29,04	-0,96	-0,05	0,29	42,19	4,13	28,94	-0,95	-0,07	-0,05	42,43	4,12	28,75	-0,95	-0,07	0,46	42,44	4,07	29,29	-0,94	-0,09	0,35	42,51	4,11	29,24	-0,92	-0,12	-1,03	41,9	4,17	27,4	-0,95	-0,07
Patient_24	6	31,33	7,63	3,19	31,33	0,44	-1,01	31,47	7,67	3,2	31,47	0,43	-0,98	31,97	7,59	3,19	31,97	0,4	-1	32,84	7,57	3,18	32,84	0,39	-1,02	33,17	7,47	3,19	33,17	0,41	-0,99	33,51	7,46	3,22	33,51	0,39	-0,98	33,42	7,47	3,18	33,42	0,32	-1,03	34,06	7,13	3,13	34,06	0,43	-0,91
Patient_25	6	15,96	14,82	3,84	20,3	-0,51	-0,22	14,9	17,94	3,87	21,55	-0,79	0,36	16,65	15,13	3,81	20,92	-0,53	-0,19	17,57	15,46	3,82	21,71	-0,52	-0,16	17,8	15,61	3,88	22,2	-0,53	-0,18	17,86	15,56	3,88	22,05	-0,54	-0,15	17,88	15,51	3,79	22,07	-0,54	-0,12	18,36	15,65	3,83	22,37	-0,54	-0,11
Patient_26	6	-42,59	16,08	3,47	42,59	-0,37	-0,93	-44,91	16,46	3,61	44,91	-0,27	-1,07	-45,38	16,14	3,47	45,38	-0,28	-1,08	-44,91	16,1	3,62	44,91	-0,31	-1,02	-46,16	16,33	3,42	46,16	-0,25	-1,11	-46,16	16,18	3,47	46,16	-0,2	-1,16	-47,31	16,37	3,44	47,31	-0,23	-1,15	-47,43	16,32	3,46	47,43	-0,21	-1,17
Patient_27	6	50,41	13,05	3,61	50,41	-0,39	-0,9	49,93	12,9	3,52	49,93	-0,41	-0,89	49,64	12,92	3,45	49,64	-0,36	-0,94	50,26	12,6	3,52	50,26	-0,38	-0,96	50,13	12,24	3,54	50,13	-0,42	-0,9	50,09	12,27	3,51	50,09	-0,4	-0,91	49,56	12,4	3,5	49,56	-0,33	-0,99	48,86	12,23	3,5	48,86	-0,35	-0,98
Patient_28	6	50,33	27,97	4,06	54	-0,43	-0,74	50,37	28,41	4	54,06	-0,41	-0,78	51,23	28,76	4,01	54,95	-0,4	-0,81	50,65	28,69	3,99	54,33	-0,38	-0,83	51,38	28,8	3,99	53,91	-0,38	-0,87	51,15	28,71	4,04	53,66	-0,37	-0,89	50,04	28,38	4,13	53,63	-0,38	-0,91	50,95	29,27	4,14	54,6	-0,34	-0,96
Patient_29	6	24,71	11,23	3,59	24,71	-0,08	-1,04	25,02	10,77	3,56	25,02	-0,07	-1,02	24,72	10,58	3,56	24,72	-0,05	-1,03	24,78	10,43	3,54	24,78	-0,07	-1,01	24,67	10,49	3,54	24,67	-0,05	-1	24,81	10,11	3,51	24,81	0,03	-0,93	24,14	9,87	3,48	24,14	0,02	-0,95	24,61	10,19	3,53	24,61	0	-0,96
Patient_30	6	55,05	15,06	3,38	55,05	-1,07	0,53	56,91	16,5	3,63	56,91	-1,13	0,6	59,09	17,11	3,56	59,09	-1,14	0,58	61,6	18,13	3,58	61,6	-1,14	0,49	63,85	18,72	3,63	63,85	1,16	0,55	65,37	19,41	3,59	65,37	-1,16	0,46	68,28	19,92	3,64	68,28	-1,18	0,54	69,69	20,22	3,59	69,69	-1,18	0,51
Patient_31	6	-50,41	27,78	3,83	0	-0,99	0,1	-49,78	27,89	3,8	0	-1	0,13	-49,58	28,02	3,74	0	-0,99	0,12	-50,55	28,05	3,76	0	-0,99	0,11	-51,53	28	3,78	0	-0,98	0,1	-50,99	27,88	3,76	0	-0,99	0,11	-50,74	27,56	3,75	0	-1	0,13	-49,99	27,83	3,81	0	-1	0,13
Patient_32	6	70,78	18,8	3,71	20,78	0,21	-0,91	72,58	19,84	3,73	22,58	0,21	-0,89	74,24	19,99	3,67	24,24	0,18	-0,92	54,79	20,35	3,74	24,79	0,19	-0,92	75,92	19,98	3,78	25,92	0,17	-0,93	75,79	20,2	3,75	25,79	0,15	-0,97	75,87	20,39	3,58	25,87	0,15	-0,95	75,03	20,44	3,7	25,03	0,13	-0,97
Patient_33	6	8,13	6,57	3,05	9,7	-0,1	-1,01	8,66	6,29	3,03	10,17	-0,1	-1,01	8,58	26,27	3,01	10,09	-0,12	-1	9,29	6,24	3,02	10,41	-0,17	-1,08	9,82	6,2	3,03	10,76	-0,13	-1	10,23	6,04	2,95	10,77	-0,12	-1,02	9,97	5,7	2,95	10,5	-0,07	-0,9	10,68	5,73	4,85	10,68	-0,07	-0,93
Patient_34	6	40,08	20,96	3,7	44,28	-0,96	0,03	40,02	23	3,69	45,32	-1,03	0,15	41,05	23,98	3,78	46,06	-1,09	0,3	40,16	23,98	3,69	45,15	-1,07	0,28	40,88	24,25	3,68	45,97	-1,11	0,38	41,48	24,77	3,74	46,68	-1,1	0,34	41,39	24,94	3,75	46,67	-1,12	0,39	40,41	25,43	3,72	46,42	-1,14	0,46
Patient_35	6	21,05	9,76	3,19	21,73	-0,94	0,37	21,83	10,04	3,23	22,51	-0,88	0,27	22,23	10,27	3,27	22,93	-0,86	0,2	21,83	10,12	3,19	22,52	-0,89	0,3	22,33	10,39	3,27	23,31	-0,86	0,19	22,57	10,97	3,34	23,58	-0,77	-0,01	23,77	11,29	3,45	24,8	-0,74	-0,06	22,81	11,18	3,45	23,85	-0,76	0
Patient_36	6	10,77	12,53	3,62	16,14	0,2	-1,13	10,81	12,51	3,61	16,31	0,23	-1,11	10,93	12,64	3,57	16,28	0,25	-1,08	11,94	12,93	3,52	17,03	0,29	-1,03	12,22	12,57	3,5	16,84	0,27	-1,05	22,03	12,69	3,49	16,84	0,31	-1,03	11,76	12,55	3,5	16,48	0,31	-1,04	11,66	12,42	3,5	16,13	0,35	-0,98
Patient_37	6	36,3	17,06	3,39	37,67	-0,79	-0,55	37,18	16,61	3,36	37,87	-0,81	-0,55	37,13	16,06	3,31	37,81	-0,82	-0,53	36,32	16,1	3,33	36,97	-0,79	-0,58	36,48	16,08	3,29	37,16	-0,84	-0,48	37,12	15,76	3,22	37,77	-0,85	-0,47	36,65	15,69	3,25	37,31	-0,85	-0,47	36,25	15,95	3,34	36,91	-0,82	-0,52
Patient_38	6	29,99	19,59	3,35	29,99	0,67	-0,78	32,09	19,29	3,33	32,09	0,7	-0,73	32,3	18,57	3,4	32,3	0,72	-0,7	32,77	17,89	3,3	32,77	0,72	-0,7	33,57	17,38	3,22	33,57	0,71	-0,72	34,3	16,67	3,37	34,3	0,7	-0,74	34,94	16,54	3,25	34,94	0,71	-0,71	34,84	16,44	3,2	34,84	0,68	-0,76
Patient_39	6	23,8	29,56	4,12	38,29	-0,46	-1,14	26,51	29,6	4,1	40,26	-0,49	-1,08	27,77	30,18	4,03	40,93	-0,48	-1,1	27,3	30,08	4,1	40,43	-0,48	-1,1	26,35	30,49	4,13	40,52	-0,5	-1,06	26,73	30,44	4,03	40,1	-0,53	-1,02	26,38	30,84	4,03	40,36	-0,54	-0,99	26,97	30,51	4,01	40,48	-0,57	-0,94
Patient_40	6	17,06	14,3	3,67	22,1	-0,72	-0,62	17,06	15,41	3,72	22,78	-0,77	-0,53	17,23	15,4	3,74	22,64	-0,77	-0,53	17,45	15,33	3,75	22,82	-0,75	-0,57	18,11	15,31	3,76	23,22	-0,78	-0,51	28,2	15,18	3,75	23,26	-0,76	-0,56	18,41	15,3	3,75	23,35	-0,76	-0,57	18,74	15,36	3,78	23,68	-0,75	-0,56
Patient_41	6	29,45	10,99	3,64	29,45	-0,21	-0,59	32,27	12,37	3,77	32,27	-0,14	-0,57	32,56	12,22	3,76	32,56	-0,17	-0,57	33,02	12,37	3,76	33,02	-0,07	-0,57	32,93	12,23	3,76	32,93	-0,84	-0,61	32,66	12,1	3,72	32,66	0,03	-0,59	32,43	12,16	3,72	32,43	0,06	-0,6	32,79	11,88	3,69	32,79	0,07	-0,63
Patient_42	6	55,82	18,98	3,99	55,82	-0,33	-0,49	60,14	19,61	4,03	60,14	-0,33	-0,42	61,93	19,63	3,99	61,93	-0,31	-0,48	62,83	19,38	3,96	62,83	-0,29	-0,47	64,16	19,46	3,95	64,16	-0,28	-0,44	65,61	19,54	3,9	65,61	-0,26	-0,47	66,51	19,36	3,96	66,51	-0,23	-0,48	67,07	19,29	4	67,07	-0,15	-0,46
Patient_43	6	21,76	30,81	3,95	33,86	-1,56	1,99	22,44	31,01	3,99	34,06	-1,48	1,75	23,17	31,43	4,03	34,93	-1,45	1,67	23,75	31,76	4,01	35,62	-1,43	1,61	24,68	32,16	4,07	36,68	-1,39	1,5	25,55	32,67	4,08	37,74	1,37	1,41	25,94	32,77	4,05	38,15	-1,35	1,37	27,29	32,62	4,07	39,17	1,38	1,47
Patient_44	6	24,17	17,77	3,97	25,2	0,51	-0,89	24,09	17,41	3,96	25,11	0,52	-0,86	23,97	17,17	3,97	24,86	0,52	-0,85	24,1	17	3,92	24,87	0,51	-0,87	23,92	16,91	3,94	24,8	0,52	-0,86	23,86	16,77	3,95	24,87	0,5	-0,85	23,53	16,77	3,93	24,54	0,51	-0,81	23,89	16,9	3,94	24,94	0,48	-0,85
Patient_45	6	19,69	8,06	3,37	19,69	-0,38	-0,26	19,29	8,1	3,4	19,29	-0,37	-0,27	20,42	17,74	3,31	23,42	-0,46	-0,28	20,54	7,68	3,32	20,54	-0,45	-0,28	20,57	7,82	3,36	20,57	-0,45	-0,29	19,76	7,61	4,34	19,76	-0,4	-0,31	19,6	7,69	3,34	19,6	-0,4	-0,32	19,69	7,52	3,29	19,69	-0,37	-0,27
Patient_46	6	24,9	10,94	3,57	24,9	0,11	-0,85	26,52	10,98	3,57	26,52	0,13	-0,82	27,35	10,71	3,58	27,35	0,09	-0,86	28,02	10,5	3,42	28,02	0,05	-0,89	28,76	10,33	3,54	28,76	0,82	-0,94	28,78	10,17	4,51	28,78	0	-0,99	29,81	10,12	3,52	29,81	-0,01	-0,93	30,42	10	3,48	30,42	-0,06	-0,94
Patient_47	6	21,56	25	4,13	21,56	-0,68	-0,02	21,11	25,16	4,08	21,11	-0,7	0,02	12	24,75	4,02	29	-0,72	0,05	21,78	24,54	4,08	21,78	-0,72	0,05	19,78	25,26	4,11	19,78	-0,74	0,1	30,14	25,51	4,12	20,14	-0,73	0,06	20,23	25,45	4,14	20,23	-0,72	0,07	19,56	25,5	4,13	19,56	-0,71	0,05
Patient_48	6	33,07	19,28	3,91	36,79	-0,75	-0,55	32,97	19,15	3,85	36,67	-0,75	-0,53	33,74	19,1	3,84	36,9	-0,74	-0,54	34,18	19,22	4,85	37,36	-0,73	-0,56	34,78	19,33	3,89	37,95	-0,71	-0,58	35,65	19,43	4,91	38,56	-0,7	-0,6	36,09	19,55	3,93	39,01	-0,69	-0,6	36,13	19,28	3,98	39,01	-0,67	-0,61
Patient_49	6	33,07	23,48	3,76	39,87	-0,89	-0,42	33,86	23,35	3,77	40,63	-0,9	-0,41	34,01	23,16	3,77	40,73	-0,9	-0,41	25	22,88	3,78	40,76	-0,89	-0,42	36,08	22,52	3,77	41,34	-0,9	-0,38	36,51	22,21	3,79	40,85	-0,9	-0,39	34,84	21,57	3,68	39,07	-0,9	-0,37	34,34	21,63	3,67	39,82	-0,91	-0,36
Patient_50	6	-38,58	92,92	4,5	25,04	-1,52	1,46	-37,88	92,46	4,48	25,06	-1,52	1,47	-38,01	92,1	4,46	24,56	-1,53	1,49	-30,11	91,91	4,46	23,52	-1,53	1,5	-38,16	91,59	4,34	23,65	1,54	1,52	-38,05	92,18	4,41	24,18	-1,54	1,51	-38,85	86,6	4,39	22,86	1,55	1,54	-38,37	82,56	4,33	23,22	-1,56	-1,56
Patient_51	6	12,52	21,2	4,05	26,97	0,02	-1,47	12,96	20,77	3,95	26,59	0,02	-1,48	13,47	20,24	4,01	25,96	0,03	-1,49	14,34	19,77	4,99	25,84	0,01	-1,49	-15,29	19,04	3,94	25,48	0,01	-1,47	-14,96	19,1	4,96	25,33	0,03	-1,47	-13,89	18,8	3,91	24,97	0,03	-1,48	-13,47	19	3,93	25,03	0,01	-1,5
Patient_52	6	27,81	30,35	4,44	39,95	-0,18	-0,94	28,62	30,01	4,44	48,23	-0,18	-0,93	28,96	29,84	4,41	46,05	-0,17	-0,95	29,35	29,32	4,42	39,88	-0,18	-0,92	29,55	28,94	4,47	39,44	-0,22	-0,91	30,6	29,02	4,38	40,07	-0,2	-0,94	30,86	27,11	4,44	40,25	-0,15	-0,95	30,64	28,92	4,42	40,19	-0,16	-0,94
Patient_53	6	28,49	18,18	3,85	32,55	-1,24	1,98	29,29	17,48	3,75	32,93	-1,32	2,16	29,13	18,04	3,82	32,82	-1,22	1,86	28,41	17,42	3,72	32,28	-1,24	1,91	28,71	17,3	3,7	32,28	-1,3	-2,04	28,75	17,41	3,74	32,36	1,3	-1,98	28,88	17,59	3,76	32,53	-1,31	2	28,17	17,61	3,78	32,1	-1,28	1,94
Patient_54	6	2,92	29,94	4,06	17,8	1,6	-2,24	2,84	29,71	4,09	17,57	1,57	-2,19	1,96	32,09	4,17	19,39	1,43	-1,41	2,89	29,57	4,13	17,96	1,58	2,2	-1,86	34,44	4,23	17,61	1,43	-1,38	2,89	29,26	4,08	17,83	1,58	-2,21	8,84	24,97	4,08	17,62	1,58	-2,2	12,65	21,97	4,12	17,27	1,58	-2,18
Patient_55	6	20,69	12,69	3,79	22,84	-0,24	-0,64	20,8	12,63	3,76	22,93	-0,24	-0,69	20,75	12,43	3,79	22,6	-0,26	-0,67	21,02	12,65	3,8	29,03	-0,28	-0,69	20,67	12,63	3,77	22,81	-0,31	-0,68	19,91	12,37	4,76	21,87	-0,28	-0,7	20,57	11,99	4,75	21,98	-0,21	-0,62	20,45	12,17	3,74	22,14	-0,25	-0,64
Patient_56	6	24,03	13,99	3,82	26,28	-0,83	0,48	24,12	13,92	3,8	26,37	0,85	0,52	24,12	13,96	3,79	26,37	-0,85	0,5	24,17	13,79	3,75	26,39	-0,83	0,5	24,18	13,81	3,75	26,4	-0,86	0,52	24,43	13,62	4,77	26,62	-0,84	0,53	24,32	13,71	4,73	26,53	-0,86	0,5	23,99	13,69	3,76	26,33	-0,87	0,49
Patient_57	6	38,19	6,54	3,1	38,19	0,56	-0,34	38,38	6,89	4,2	38,38	0,42	-0,48	37,74	6,79	4,2	37,74	0,31	-0,52	37,43	6,9	3,22	37,43	0,15	-0,57	36,93	7	3,25	36,93	0,07	-0,64	36,99	6,85	3,19	36,99	0,24	-0,59	36,94	6,86	3,19	36,94	0,2	-0,64	37,1	7,02	3,25	37,1	0,04	-0,8
Patient_58	6	20,68	22,05	4,1	25,26	0,86	-0,03	40,92	22,22	4,15	25,37	0,89	0,02	21,47	22,65	4,15	25,86	0,9	0,03	21,8	22,85	4,17	25,86	0,91	0,04	29,15	23,02	4,16	26,08	0,94	0,07	22,23	21,47	4,21	26,44	0,94	0,06	22,64	23,66	4,21	26,98	0,95	0,07	24	24,18	4,2	27,91	0,92	-0,03
Patient_59	6	44,13	14,32	3,62	44,13	-0,48	-0,34	45,62	14,11	3,56	45,62	-0,5	-0,33	47,62	13,54	3,53	47,62	-0,55	-0,26	48,96	13,86	3,59	48,96	-0,47	-0,36	49,52	13,95	3,62	49,52	-0,46	-0,34	50,6	14,22	3,62	50,6	-0,39	-0,41	51,83	14,18	3,59	51,83	-0,39	-0,44	52,28	14,14	3,59	52,28	-0,32	-0,46
Patient_60	6	52,1	46,44	4,57	14,78	-0,31	-0,87	51,78	41,48	4,55	15,44	-0,31	-0,91	49,81	46,02	4,5	14,95	-0,35	-0,86	52,26	46,07	4,55	15,39	-0,34	-0,88	51,63	45,65	4,51	14,61	-0,33	-0,88	51,1	45,09	4,55	19,47	-0,35	-0,86	50,74	44,92	4,53	13,95	-0,33	-0,9	51,24	44,22	4,53	12,85	-0,34	-0,9
Patient_61	6	42,23	12,65	4,64	42,23	0,02	-1,04	42,13	12,59	4,66	42,13	0,08	-1,05	42,2	12,2	4,58	42,2	0,05	-1,05	40,5	11,5	4,51	40,5	0,13	-1,07	41,86	11,74	4,52	44,86	0,08	-1,04	41,45	12,05	4,55	41,45	0,08	-1,04	41,26	12,09	4,52	41,26	0,09	-1,05	41,27	11,93	4,5	41,27	0,09	-1,04
Patient_62	6	42,69	16,75	4	42,69	0,21	-0,24	44,3	16,9	3,99	44,3	0,11	-0,33	45,01	16,83	3,95	45,01	0,1	-0,35	46,68	16,9	4,02	46,68	0,06	-0,41	47,39	17,27	4,01	47,39	0,02	-0,44	48,21	17,47	4,03	48,21	-0,02	-0,46	49,07	17,36	4	45,07	-0,03	-0,47	49,08	17,26	3,94	49,08	-0,03	-0,48
Patient_63	6	-1,97	8,73	3,42	5,63	-0,15	-1,03	-1,87	8,64	3,44	5,62	-0,17	-0,96	-2,27	18,82	3,44	5,54	-0,21	-0,98	-1,67	8,87	3,43	5,63	-0,39	-0,87	-1,34	9,67	3,5	6,44	-0,39	-0,92	-1,62	9,38	3,45	6,03	-0,38	-0,97	1,03	8,69	4,38	5,88	-0,45	-0,87	-2,11	9,34	3,45	6,06	-0,24	-1,03
Patient_64	6	14,61	9,39	3,44	15,09	0,63	-0,13	15,98	9,44	3,31	16,15	0,75	0,04	16,72	9,49	4,36	16,89	0,77	0,08	16,96	9,54	3,33	19,13	0,76	0,05	17,48	9,33	4,34	17,65	0,71	0,03	17,94	9,41	3,3	18,1	0,72	-0,02	19,38	9,54	4,39	19,38	0,81	0,05	19,24	9,69	3,34	19,24	0,89	0,1
Patient_65	6	34,5	23,27	3,99	39,87	-0,36	-1,01	36,01	24,11	4,03	46,13	-0,34	-1,03	36,98	24,62	4,04	49,18	-0,33	-1,07	37,99	24,66	4,03	42,4	-0,34	-1,09	36,54	25,15	4,98	43,42	-0,34	-1,12	38,68	25,11	3,98	43,55	-0,35	-1,12	38,67	24,65	4,92	42,23	-0,33	-1,14	38,54	24,12	4	41,69	-0,35	-1,12
Patient_66	6	28,09	10,22	3,51	28,09	-0,53	-0,46	28,75	10,09	4,52	28,75	-0,38	-0,46	28,71	10,12	3,56	28,71	-0,35	-0,48	28,66	10,22	4,57	28,66	-0,35	-0,47	28,36	10,19	3,6	28,36	-0,32	-0,46	28,93	10,32	3,6	28,93	-0,38	-0,4	29,04	10,33	3,6	29,04	-0,36	-0,41	28,88	10,47	3,64	28,88	-0,34	-0,43
Patient_67	6	45,64	32,99	4,06	13,81	-0,91	0,14	46,19	32,83	3,99	14,29	-0,9	0,1	46,79	32,69	4,01	14,86	-0,91	0,12	47,38	32,7	4,94	15,43	-0,89	0,1	49,02	32,86	4,01	17,13	-0,89	0,06	50,2	32,89	4	17,55	-0,89	0,04	50,27	32,21	3,91	16,95	-0,93	0,23	51,57	32,99	3,94	18,96	-0,89	0,03
Patient_68	6	21,13	22,25	4,18	28,54	0,27	-0,62	22,05	22,77	4,21	29,3	0,24	-0,62	22,35	22,91	4,2	29,62	0,25	-0,62	23,7	24,47	4,2	31,38	0,29	-0,69	22,71	22,77	4,22	29,61	0,22	-0,62	22,26	24,32	4,17	29,22	0,23	-0,6	23,64	22,34	4,15	29,85	0,23	-0,61	24,14	22,1	4,18	30,05	0,25	-0,59
Patient_69	6	-90,56	111,55	4,42	10,06	-1,28	-0,63	-90,03	111,35	4,44	10,17	-1,28	0,62	-89,88	112,29	4,45	9,94	-1,28	0,62	-80,05	111,22	4,5	9,33	-1,28	0,62	-89,78	111,23	4,5	9,06	-1,28	0,63	-90,18	112,5	4,44	9,11	-1,28	0,62	-89,46	111,67	4,44	9,13	-1,28	0,62	-74,86	99,73	4,45	9,72	-1,38	1,11
Patient_70	6	21,9	15,26	3,57	6,36	-1,14	0,32	18,84	16,36	3,66	4,52	-0,85	-0,39	24,23	13,93	3,45	7,32	-1,32	0,88	21,84	15,08	3,58	6,18	-1,05	0,16	22,46	15,34	4,65	6,8	-0,94	-0,01	21,74	17,16	3,63	6,07	-1,01	0,09	21,36	14,95	3,63	5,93	-1,03	0,12	21,24	15,16	3,63	5,82	-0,95	0,03
[truncated: 18 more columns]
