# Supplementary material for: Influence of Adaptive Statistical Iterative Reconstructions on CT Radiomic Features in Oncologic Patients
Source: Diagnostics (Basel). 2021 May 31;11(6):1000. doi: 10.3390/diagnostics11061000 (PMC8229560; doi:10.3390/diagnostics11061000)
Supplement: Supplementary file 1 [file diagnostics-11-01000-s001.zip › Supplementary Table S5.csv]

		FBP						ASIR-V 10						ASIR-V 20						ASIR-V 30						ASIR-V 40						ASIR-V 50						ASIR-V 60						ASIR-V 70
	SSF	Mean	SD	Entropy	MPP	Skewness	Kurtosis	Mean	SD	Entropy	MPP	Skewness	Kurtosis	Mean	SD	Entropy	MPP	Skewness	Kurtosis	Mean	SD	Entropy	MPP	Skewness	Kurtosis	Mean	SD	Entropy	MPP	Skewness	Kurtosis	Mean	SD	Entropy	MPP	Skewness	Kurtosis	Mean	SD	Entropy	MPP	Skewness	Kurtosis	Mean	SD	Entropy	MPP	Skewness	Kurtosis
Patient_01	0	49,06	19,73	3,61	49,06	0,2	0,03	48,88	16,48	3,61	48,88	0,21	0,14	49,06	14,71	3,46	49,06	0,24	0,18	48,98	13,09	3,43	48,98	0,29	0,26	48,99	11,47	3,44	48,99	0,31	0,23	48,91	10,02	3,34	48,91	0,32	0,2	49,31	9,24	3,26	49,31	0,34	0,15	49,3	8,25	3,29	49,3	0,39	0,02
Patient_02	0	48,83	15,83	3,58	48,83	-0,21	-0,94	48,99	14,02	3,33	48,99	-0,15	-1	49,12	12,61	3,25	49,12	-0,12	-1,02	46,43	11,32	3,38	49,43	-0,09	-1,03	49,58	10,14	3,3	49,58	-0,08	-1,07	49,91	9,07	3,08	49,91	-0,1	-1,11	50,01	8,13	3,15	50,01	-0,03	-1,06	50,24	7,05	3,11	50,24	-0,1	-1,12
Patient_03	0	53,15	19,36	3,83	53,85	-0,12	-0,05	53,29	17,04	3,8	53,29	-0,12	-0,01	53,32	15,54	3,67	53,32	-0,11	0,03	53,2	14,08	3,59	53,2	-0,11	0,09	52,22	14,36	3,63	52,22	-0,17	-0,18	52,93	11,3	3,44	52,93	-0,12	0,26	53,35	10,16	3,31	53,35	-0,12	0,25	53,5	9,14	3,28	53,5	-0,24	0,65
Patient_04	0	50,71	24,55	3,79	51,45	-0,27	-0,63	50,31	21,05	3,76	50,31	-0,31	-0,67	50,33	19	3,64	50,33	-0,34	-0,65	50,34	17,2	3,64	50,34	-0,36	-0,65	50,31	15,31	3,56	50,31	-0,4	-0,57	50,07	13,55	3,49	50,07	-0,45	-0,59	49,95	12,21	3,31	49,95	-0,46	-0,58	49,81	11,04	3,32	49,81	-0,49	-0,52
Patient_05	0	57,19	18,02	3,82	57,19	0,11	-0,06	56,77	15,96	3,75	56,77	0,08	-0,04	56,62	14,64	3,59	46,62	0,06	-0,04	56,46	13,49	3,63	56,46	0,05	-0,08	56,39	12,21	3,51	56,39	0	0,07	56,11	11,04	3,51	56,11	0,03	0,03	56,16	10,19	3,39	56,16	0,08	0,08	56,03	9,2	3,3	56,03	0	0,01
Patient_06	0	53,19	25,65	3,86	53,92	0,19	-0,32	53,05	21,7	3,9	53,05	0,23	-0,21	53,01	19,33	3,72	53,01	0,26	-0,18	52,83	17,06	3,59	52,83	0,29	-0,18	52,94	15,04	3,54	52,94	0,34	-0,14	52,86	13,02	3,55	52,86	0,3	-0,1	52,82	11,75	3,43	52,82	0,29	-0,25	53,02	10,38	3,46	53,02	0,31	-0,35
Patient_07	0	69,43	20,14	3,64	69,43	-0,13	-0,44	69,09	17,95	3,6	69,09	-0,13	-0,42	68,9	16,31	3,5	68,9	-0,15	-0,38	68,76	14,64	3,53	68,76	-0,15	-0,41	68,55	13,17	3,45	68,55	-0,16	-0,39	68,34	11,78	3,38	68,34	-0,16	-0,37	68,16	10,34	3,2	68,16	-0,2	-0,33	67,5	9,16	3,19	67,5	-0,17	-0,27
Patient_08	0	52,61	14,11	3,59	52,61	0,09	0	52,69	12,91	3,6	52,69	0,08	-0,06	52,91	11,71	3,55	52,91	0,06	-0,08	53,11	10,38	3,43	53,11	0,08	-0,1	53,15	9,35	3,35	53,15	0,07	-0,1	53,07	8,29	3,29	53,07	0,04	-0,15	53,26	7,34	3,13	53,26	0,07	-0,13	53,28	6,52	3,06	53,28	0,1	-0,14
Patient_09	0	55,4	13,06	3,78	55,4	0,35	-0,17	47,98	15,06	3,64	47,98	0,25	-0,3	48,05	13,65	3,68	48,05	0,28	-0,3	48,14	12,23	3,55	48,14	0,31	-0,24	48,37	10,83	3,41	48,37	0,31	-0,23	48,5	9,59	3,31	48,5	0,32	-0,28	48,6	8,67	3,36	48,6	0,4	-0,22	48,5	7,59	3,19	48,5	0,36	-0,22
Patient_10	0	52,02	17,44	3,8	52,02	0,37	0,46	51,93	15,51	3,78	51,93	0,4	0,47	51,83	13,99	3,67	51,83	0,36	0,44	51,77	12,67	3,62	51,77	0,35	0,47	51,73	11,42	3,53	51,73	0,38	0,51	51,73	10,01	3,41	51,73	0,32	0,6	52,19	9,24	3,37	52,19	0,29	0,5	52,61	8,07	3,28	51,61	0,33	0,69
Patient_11	0	45,85	12,98	3,36	45,85	0,51	0,96	45,85	11,79	3,32	45,85	0,51	0,95	45,82	10,67	3,29	45,82	0,5	0,94	45,59	9,66	3,28	45,59	0,54	0,86	47,57	8,57	3,24	45,57	0,6	0,98	45,47	7,68	3,17	45,47	0,56	0,75	45,38	6,88	3,06	45,38	0,56	0,75	47,35	6,12	3,02	45,35	0,53	0,51
Patient_12	0	48,19	14,37	3,78	48,19	0,2	-0,74	47,88	12,79	3,71	47,88	0,23	-0,62	47,69	11,42	3,58	47,69	0,17	-0,65	47,88	10,21	3,55	47,88	0,16	-0,6	48,1	9,13	3,47	48,1	0,16	-0,55	48,14	8,12	3,3	48,14	0,14	-0,46	48,22	7,27	3,24	48,22	0,08	-0,49	48,31	6,46	3,12	48,31	0,06	-0,44
Patient_13	0	51,87	14,92	3,75	51,87	0,06	0,17	52,25	14,03	3,7	52,25	0,13	0,1	52,28	12,38	3,61	52,28	0,05	0,24	51,82	11	3,59	51,82	-0,01	0,32	51,6	9,71	3,46	51,6	-0,06	0,51	51,55	8,53	3,34	51,55	-0,07	0,69	51,56	7,83	3,3	51,56	-0,15	0,81	51,47	7,11	3,21	51,47	-0,12	0,72
Patient_14	0	53,36	19,91	3,96	53,36	0,02	-0,74	53,41	17,7	3,91	53,41	0,03	-0,72	53,47	16,03	3,88	53,47	0,05	-0,71	53,13	14,48	3,8	53,13	0,07	-0,72	53,3	12,97	3,66	53,3	0,07	-0,66	53,38	11,56	3,6	53,38	0,09	-0,72	53,38	10,49	3,54	53,38	0,11	-0,72	53,39	9,3	3,43	53,39	0,07	-0,66
Patient_15	0	56,05	16,81	3,99	56,05	-0,17	-0,37	55,99	15,02	3,88	55,99	-0,21	-0,28	56,02	13,79	3,81	56,02	-0,23	-0,24	56,01	12,58	3,77	56,01	-0,23	-0,24	55,97	11,51	3,67	55,97	-0,26	-0,18	56,25	10,48	3,55	56,25	-0,29	-0,07	56,27	9,65	3,49	56,27	-0,28	-0,1	56,31	8,8	3,4	36,31	-0,29	-0,04
Patient_16	0	54,66	19,14	4	54,66	-0,2	0,25	54,18	16,56	3,91	54,18	-0,21	0,4	53,93	14,86	3,8	53,93	-0,25	0,44	53,93	13,33	3,71	53,93	-0,24	0,33	53,71	11,86	3,6	53,71	-0,24	0,39	53,55	10,48	3,54	53,55	-0,25	0,36	53,6	9,49	3,48	53,6	-0,26	0,18	53,62	8,37	3,35	53,62	-0,27	0,2
Patient_17	0	50,37	20,49	4,07	50,7	-0,1	0,13	50,23	17,78	4,02	50,23	0	0,09	50,39	16,31	3,99	50,39	-0,08	0,16	50,59	14,74	3,84	50,59	-0,13	0,12	50,55	13,22	3,74	50,55	-0,14	0,1	50,84	11,65	3,63	50,84	-0,13	0,13	50,57	10,58	3,55	50,57	-0,09	0,07	52,66	9,5	3,49	50,66	-0,08	0,04
Patient_18	0	52,33	17,47	3,86	52,33	0,05	-0,28	52,38	15,58	3,69	52,38	0,11	-0,34	52,43	14,04	3,61	52,43	0,17	-0,33	52,57	12,7	3,54	52,57	0,14	-0,35	52,66	11,29	3,53	52,66	0,17	-0,42	52,26	10,08	3,44	52,26	0,2	-0,46	52,32	9,13	3,35	52,32	0,21	-0,53	52,49	8,22	3,35	52,49	0,17	-0,56
Patient_19	0	54,01	13,39	3,76	54,01	0,05	-0,35	53,75	12,13	3,7	53,75	0,05	-0,22	53,81	11,1	3,61	53,81	0,08	-0,12	54,17	10,18	3,51	54,17	0,04	-0,13	53,76	9,17	3,46	53,76	-0,03	-0,05	53,77	8,27	3,32	53,77	-0,03	-0,13	53,83	7,41	3,24	53,83	0,02	-0,07	53,76	6,68	3,08	53,76	0,05	-0,03
Patient_20	0	65,98	16,37	3,75	65,98	0,42	0,53	65,65	14,43	3,67	65,65	0,38	0,28	65,48	12,97	3,61	65,48	0,34	0,18	65,64	11,64	3,6	61,64	0,32	0,1	65,03	10,37	3,43	65,03	0,3	0,1	64,84	9,14	3,41	54,84	0,25	-0,03	64,76	8,1	3,26	54,76	0,25	-0,03	64,8	7,14	3,25	54,8	0,2	0,02
Patient_21	0	67,62	13,18	3,67	67,62	0,29	-0,63	67,69	11,79	3,45	67,69	0,3	-0,59	67,4	10,56	3,48	67,4	0,28	-0,63	67,49	9,43	3,45	62,49	0,29	-0,52	67,17	8,19	3,35	67,17	0,22	-0,48	66,94	7,35	3,15	56,94	0,19	-0,51	66,81	6,49	3,9	61,81	0,23	-0,49	66,77	5,7	2,97	66,77	0,26	-0,45
Patient_22	0	52,16	18,06	3,7	52,81	-0,41	0,61	52,31	15,76	3,64	52,88	-0,38	0,63	52,33	14	3,61	52,33	-0,39	0,77	52,45	12,27	3,51	52,45	-0,41	0,81	52,52	10,84	3,43	52,52	-0,45	1,06	52,54	9,38	3,34	52,54	-0,49	1,13	52,88	8,48	3,3	52,88	-0,46	1,26	52,85	7,53	3,14	52,85	-0,45	1,17
Patient_23	0	58,86	16,8	3,75	48,86	-0,43	0,04	58,88	14,24	3,59	48,88	-0,44	0,09	58,66	12,91	3,56	48,66	-0,45	0,08	58,54	11,57	3,58	48,54	-0,48	0,1	58,8	10,32	3,44	48,8	-0,48	0,14	58,88	9,27	3,39	48,88	-0,46	0,14	58,55	8,28	3,28	48,55	-0,45	0,23	58,59	7,29	3,15	48,59	-0,52	0,35
Patient_24	0	48,13	17,77	3,86	48,62	-0,24	-0,09	48,1	15,39	3,77	48,53	-0,2	-0,08	48,39	13,79	3,75	48,39	-0,17	0,1	48,34	12,4	3,61	48,34	-0,15	0,08	48,11	10,95	3,54	48,11	-0,13	0,04	47,87	9,87	3,47	47,87	-0,1	0,01	48	8,87	3,39	48	-0,1	0,04	47,86	7,97	3,32	47,86	-0,12	0,08
Patient_25	0	53,3	19,08	3,72	53,87	-0,19	0,2	52,93	16,19	3,69	52,93	-0,18	0,34	52,86	14,64	3,65	52,86	-0,17	0,4	52,86	13,02	3,59	52,86	-0,17	0,45	52,72	11,69	3,51	52,72	-0,15	0,44	52,71	10,3	3,39	52,71	-0,17	0,48	52,59	9,34	3,28	52,59	-0,12	0,32	52,57	8,45	3,3	52,57	-0,08	0,23
Patient_26	0	51,48	16,95	3,64	51,48	0,19	0,29	51,55	15,29	3,58	51,55	0,23	0,26	51,45	14,03	3,57	51,45	0,21	0,24	51,35	12,71	3,45	51,35	0,27	0,31	51,2	11,35	3,4	51,2	0,32	0,17	50,83	10,2	3,27	50,83	0,34	0,1	50,75	9,27	3,18	50,75	0,38	0,16	50,81	8,37	3,25	50,81	0,43	0,11
Patient_27	0	54,43	19,45	3,89	54,43	0,76	0,29	54,22	15,43	3,77	54,22	0,72	0,08	54,26	14,03	3,65	54,26	0,68	0	54,42	12,69	3,65	54,42	0,67	-0,03	54,48	11,53	3,6	54,48	0,68	-0,05	54,22	10,35	3,49	54,22	0,66	-0,09	54,27	9,49	3,44	54,27	0,68	-0,02	54,4	8,69	3,36	54,4	0,66	-0,06
Patient_28	0	50,67	17,89	3,75	50,67	0,01	0,14	50,54	16,38	3,82	50,54	0,01	0,13	50,52	14,92	3,68	50,52	0	0,11	50,17	13,55	3,66	50,17	0	0,11	50,18	12,09	3,6	50,18	0,01	0,18	50,13	10,89	3,47	50,13	0	0,04	49,92	9,74	3,44	49,92	-0,04	0	49,95	8,65	3,38	49,95	-0,03	-0,01
Patient_29	0	49,72	24,29	4,21	52,09	-0,4	0,09	49,51	20,78	4,07	50,6	-0,4	0,09	49,59	18,87	4,03	49,95	-0,4	0,09	49,87	17,12	3,94	50,2	-0,42	0,13	50,08	15,36	3,8	50,08	-0,43	0,1	50,06	13,79	3,81	50,06	-0,45	0,11	49,71	12,65	3,68	49,71	-0,48	0,1	49,75	11,48	3,61	49,75	-0,5	0,11
Patient_30	0	42,94	23,96	4,06	43,93	0,32	-0,37	42,79	21,54	4,02	42,79	0,35	-0,37	42,96	19,57	3,84	42,96	0,37	-0,36	42,78	15,65	3,63	42,78	0,39	-0,37	42,5	13,85	3,44	42,5	0,37	-0,44	42,58	12,41	3,54	42,58	0,4	-0,4	42,55	11,02	3,5	42,55	0,4	-0,41	42,7	9,61	3,49	42,7	0,43	-0,35
Patient_31	0	51,04	9,86	3,37	51,04	-0,06	-0,65	51,19	9,04	3,36	51,19	-0,15	-0,68	51,34	8,38	3,19	51,34	-0,11	-0,69	51,1	7,67	3,17	51,1	-0,17	-0,66	51,14	6,98	3,08	51,14	-0,17	-0,61	51,04	6,22	2,99	51,04	-0,23	-0,68	50,81	5,56	2,91	50,81	-0,19	-0,71	50,91	4,98	2,84	50,91	-0,18	-0,67
Patient_32	0	50,77	9,66	3,17	50,77	-0,19	-0,09	50,35	8,33	3,07	50,35	-0,18	-0,13	50,9	7,46	2,99	50,9	-0,07	0,14	50,15	6,98	2,96	50,15	0,05	0,23	50,29	6,27	2,87	50,29	0	0,2	50,31	5,41	2,66	50,31	0,09	0,43	50,46	4,8	2,66	50,46	0,03	0,29	50,6	4,26	2,6	50,6	0,02	0,28
Patient_33	0	62,59	14,07	3,45	62,59	0,09	0,14	62,34	12,68	3,35	62,34	0,07	-0,06	62,11	11,57	3,45	62,11	0,04	-0,15	61,97	10,49	3,38	61,97	0	-0,21	61,8	9,43	3,34	61,8	0,02	-0,3	61,78	8,25	3,24	61,78	0	-0,4	61,47	7,32	3,09	61,47	-0,02	-0,47	61	6,39	2,98	61	-0,08	-0,54
Patient_34	0	54,84	12,94	3,39	54,84	-0,17	-0,56	54,9	11,12	3,41	54,9	-0,08	-0,58	54,77	9,92	3,35	54,77	-0,08	-0,64	54,59	8,86	3,25	54,59	-0,09	-0,65	54,44	7,89	3,28	54,44	-0,05	-0,57	54,07	7,01	3,21	54,07	-0,01	-0,4	53,96	6,38	3,03	53,96	-0,06	-0,46	53,84	5,74	2,99	53,84	0,03	-0,33
Patient_35	0	53,65	18,45	3,83	53,65	0,23	0,21	53,83	15,99	3,79	53,83	0,26	0,24	53,96	14,15	3,76	53,96	0,28	0,26	54,04	12,4	3,69	54,04	0,3	0,25	54,2	10,79	3,53	54,2	0,35	0,22	54,85	9,33	3,41	54,85	0,33	0,33	54,38	8,47	3,34	54,38	0,36	0,15	54,49	7,44	3,26	54,49	0,29	0,01
Patient_36	0	50,89	12,36	3,61	50,89	0,14	-0,49	50,78	11,45	3,58	50,78	0,14	-0,51	50,72	10,4	3,47	50,72	0,14	-0,45	50,78	9,48	3,36	50,78	0,13	-0,49	50,84	8,63	3,33	50,84	0,16	-0,46	51,2	7,85	3,25	51,2	0,14	-0,49	50,82	7,17	3,17	50,82	0,15	-0,48	53,91	6,46	3,09	50,91	0,21	-0,37
Patient_37	0	49,63	11,54	3,35	49,63	-0,11	-0,51	49,89	9,92	3,41	49,89	-0,2	-0,38	49,94	9,18	3,32	49,94	-0,15	-0,32	49,89	8,3	3,35	49,89	-0,14	-0,34	49,84	7,44	3,2	49,84	-0,16	-0,33	49,78	6,65	3,14	49,78	-0,18	-0,38	49,61	5,96	3,01	49,61	-0,26	-0,34	49,66	5,26	2,86	49,66	-0,27	-0,35
Patient_38	0	52,52	16,59	3,71	52,52	0,02	-0,51	52,34	13,02	3,69	52,34	0,05	-0,61	52,44	11,63	3,54	52,44	0,08	-0,63	52,76	10,4	3,47	52,76	0,14	-0,58	52,56	9,24	3,43	52,56	0,13	-0,61	52,33	8,18	3,26	52,33	0,14	-0,53	52,4	7,36	3,16	52,4	0,17	-0,56	52,49	6,66	3,1	52,49	0,19	-0,6
Patient_39	0	40,79	16,9	3,79	40,79	0,06	0,03	40,66	14,83	3,74	40,66	0,12	-0,06	40,56	13,4	3,68	40,56	0,12	-0,1	40,51	12,05	3,61	40,51	0,11	-0,12	40,57	10,81	3,57	40,57	0,13	-0,13	40,54	9,61	3,43	40,54	0,11	-0,12	40,38	8,63	3,31	40,38	0,11	-0,17	40,21	7,64	3,26	40,21	0,16	0
Patient_40	0	51,12	18,47	4,03	51,12	-0,03	-0,06	50,97	16,64	3,92	50,97	-0,01	-0,13	50,99	15,23	3,87	50,99	0,01	-0,18	51,1	13,92	3,79	51,1	0,02	-0,23	50,74	12,49	3,76	50,74	0,03	-0,33	50,7	11,28	3,64	50,7	0,01	-0,36	50,85	10,29	3,57	50,85	0,05	-0,39	50,76	9,28	3,55	50,76	0,1	-0,47
Patient_41	0	53,7	17,75	3,85	53,7	-0,12	0,24	53,76	16,02	3,77	53,76	-0,09	0,23	53,85	14,57	3,78	33,85	-0,07	0,23	52,91	13,37	3,78	52,91	0,13	-0,02	53,94	11,84	3,59	53,94	-0,03	0,18	53,86	10,66	3,53	53,86	-0,04	0,15	54,11	9,67	3,4	54,11	-0,02	0,1	53,93	8,73	3,33	53,93	0,01	0,12
Patient_42	0	55,31	20,25	3,99	55,31	0,35	0,97	55,28	17,5	3,89	55,28	0,39	0,98	55,29	15,91	3,84	55,29	0,41	0,96	55,17	14,52	3,79	55,17	0,45	1,02	55,06	13,12	3,75	55,06	0,44	0,99	55,03	11,83	3,66	55,03	0,48	1,01	54,95	10,84	3,56	54,95	0,42	0,85	55,05	9,71	3,48	55,05	0,47	0,95
Patient_43	0	42,37	18,81	4,03	43,81	-0,17	-0,06	42,23	16,07	3,95	42,23	-0,11	-0,07	42,21	14,66	3,85	42,21	-0,1	-0,08	42,19	13,24	3,72	42,19	-0,07	-0,05	42,23	11,92	3,63	42,23	-0,05	-0,06	42,28	10,61	3,55	42,28	-0,03	-0,04	42,33	9,68	3,4	42,33	-0,05	0,01	42,35	8,51	3,42	42,35	-0,05	-0,01
Patient_44	0	53,82	18,25	4,01	53,82	0,08	0,09	53,1	15,15	3,95	53,1	0	-0,09	53,08	13,56	3,85	33,08	0,02	-0,12	53,06	12,04	3,77	53,06	0,03	-0,14	52,97	10,74	3,65	52,97	0,07	-0,18	52,92	9,41	3,48	52,92	0,07	-0,21	52,91	8,49	3,42	52,91	0,11	-0,25	53,02	7,72	3,35	53,02	0,11	-0,26
Patient_45	0	51,21	14,76	3,82	51,21	-0,3	0,66	51,13	13,44	3,64	51,13	-0,3	0,59	50,62	12,33	3,68	50,62	-0,31	0,61	50,67	11,21	3,59	50,67	-0,41	0,7	50,79	10,14	3,5	50,79	-0,4	0,6	50,73	9,14	3,46	50,73	-0,43	0,59	50,58	8,33	3,33	50,58	-0,48	0,56	50,75	7,51	3,25	50,75	-0,48	0,36
Patient_46	0	48,27	19,79	4,09	48,57	0,17	0,39	48,14	17,16	4	48,41	0,08	0,36	48,05	15,58	3,95	48,05	0,07	0,3	48	14,12	3,89	48	0,04	0,22	47,88	12,68	3,77	47,88	0,02	0,15	48	11,23	3,67	48	0,04	0,19	47,99	10,27	3,59	47,99	0,01	0,15	48,05	9,44	3,45	48,05	-0,01	0,09
Patient_47	0	50,73	11,44	3,63	50,73	0,05	0,24	51,14	11,3	3,62	51,14	0,06	0,57	51,32	10,28	3,52	51,32	0	0,5	51,56	9,13	3,47	51,56	-0,05	0,29	51,36	8,13	3,3	51,36	-0,05	0,24	51,29	7,21	3,2	51,29	-0,06	0,1	51,2	6,49	3,08	51,2	-0,12	0,09	51,1	5,78	2,95	51,1	-0,19	0,01
Patient_48	0	51,85	16,1	3,82	51,85	0,31	-0,01	51,65	14,46	3,69	51,65	0,3	-0,03	51,58	13,13	3,66	51,58	0,3	-0,04	51,6	11,98	3,58	51,6	0,32	-0,03	51,47	10,74	3,52	51,47	0,34	-0,02	51,31	9,67	3,5	51,31	0,34	-0,08	51,45	8,73	3,42	51,45	0,32	-0,11	51,25	7,77	3,35	51,25	0,32	-0,08
Patient_49	0	53,99	13,92	3,84	53,99	-0,25	-0,16	53,88	12,25	3,73	53,88	-0,26	-0,22	53,94	11,11	3,65	53,94	-0,26	-0,3	54,01	10	3,49	54,01	-0,27	-0,36	53,68	8,89	3,45	53,68	-0,25	-0,36	53,95	7,96	3,34	53,95	-0,24	-0,38	53,96	7,28	3,24	53,96	-0,25	-0,39	53,77	6,5	3,15	53,77	-0,22	-0,41
Patient_50	0	54,29	15,66	3,79	54,29	-0,21	-0,61	54,17	14,12	3,69	54,17	-0,22	-0,59	54,19	12,79	3,58	54,19	-0,22	-0,58	55,02	11,59	3,55	55,02	-0,21	-0,53	54,59	10,41	3,5	54,59	-0,2	-0,48	54,22	9,2	3,38	54,22	-0,17	-0,49	54,22	8,27	3,33	54,22	-0,15	-0,54	54,2	7,38	3,28	54,2	-0,14	-0,53
Patient_51	0	53,78	16,46	3,85	53,78	0	-0,1	53,69	14,87	3,85	53,69	-0,02	-0,05	53,66	13,61	3,77	53,66	-0,05	0,04	53,53	12,4	3,66	53,53	-0,07	0,13	53,23	11,19	3,63	53,23	-0,07	0,22	53,56	10,09	3,47	53,56	-0,09	0,29	53,54	9,4	3,45	53,54	-0,04	0,33	53,58	8,55	3,34	53,58	-0,08	0,51
Patient_52	0	50,27	16,07	3,97	50,27	-0,16	-0,44	49,05	14,69	3,89	49,05	-0,22	-0,29	49,1	13,01	3,77	49,1	-0,23	-0,27	49,34	11,56	3,72	49,34	-0,26	-0,2	49,46	10,18	3,59	49,46	-0,26	-0,06	49,59	8,87	3,45	49,59	-0,23	-0,09	49,59	8,03	3,39	49,59	-0,23	-0,11	49,46	7,21	3,3	49,46	-0,26	-0,16
Patient_53	0	53,75	17,87	4,12	53,75	-0,01	0,07	53,58	15,83	3,98	53,58	0	0,08	53,69	14,29	3,92	53,69	-0,02	0,08	53,54	12,9	3,8	53,54	-0,04	0,03	53,74	11,44	3,74	53,74	-0,07	0,03	53,63	10,15	3,61	53,63	-0,05	-0,02	53,53	9,13	3,49	53,53	-0,07	-0,03	53,46	8,07	3,4	53,46	-0,12	0,06
Patient_54	0	47,53	22,68	4,14	48,89	-0,01	-0,18	46,44	21,52	4,04	47,38	0,01	-0,29	46,58	19,72	4,08	46,87	0,01	-0,3	46,69	17,97	3,99	46,69	0,02	-0,3	46,96	16,3	3,94	46,96	0,04	-0,33	47,15	14,75	3,8	47,15	0,06	-0,35	46,9	13,47	3,83	46,9	0,09	-0,36	46,89	12,06	3,67	46,89	0,08	-0,37
Patient_55	0	56,91	19,58	3,99	56,91	0,08	-0,05	56,8	17,79	3,99	56,8	-0,16	0,31	56,81	16,16	3,9	56,81	-0,13	0,31	56,85	14,69	3,83	56,85	-0,15	0,33	56,68	13,3	3,75	56,68	-0,11	0,4	56,73	11,93	3,63	56,73	-0,18	0,6	56,72	10,93	3,57	56,72	-0,14	0,64	55,92	9,48	3,47	55,92	0,09	0,3
Patient_56	0	49,72	16	3,94	49,72	-0,19	-0,33	49,79	14,39	3,84	49,79	-0,28	-0,23	49,57	12,85	3,75	49,57	-0,3	-0,27	49,21	11,61	3,69	49,21	-0,33	-0,27	49,23	10,31	3,56	49,23	-0,35	-0,21	49,42	9,08	3,45	49,42	-0,34	-0,24	49,41	8,07	3,31	49,41	-0,34	-0,23	49,63	7,07	3,25	49,63	-0,31	-0,26
Patient_57	0	49,37	18,97	3,94	49,75	-0,18	-0,47	49,27	17,1	3,97	49,64	-0,22	-0,41	49,43	15,67	3,95	49,43	-0,22	-0,43	49,5	14,33	3,88	49,5	-0,24	-0,42	49,58	12,93	3,76	49,58	-0,25	-0,39	49,71	11,66	3,7	49,71	-0,26	-0,4	49,72	10,67	3,53	49,72	-0,28	-0,38	49,51	9,46	3,45	49,51	-0,29	-0,41
Patient_58	0	51,33	18,86	4,08	51,61	0,04	0,56	51,26	16,69	3,98	51,26	0,05	0,57	51,38	15,08	3,89	51,38	0,08	0,62	51,41	13,63	3,82	51,41	0,11	0,62	51,45	12,21	3,72	51,45	0,09	0,6	51,4	10,91	3,65	51,4	0,12	0,51	51,31	9,92	3,53	51,31	0,11	0,52	51,31	8,96	3,42	51,31	0,13	0,49
Patient_59	0	49,73	20,55	3,88	49,73	0,35	0	49,67	18,29	3,86	49,67	0,28	-0,1	49,64	16,89	3,79	49,64	0,24	-0,17	49,65	15,39	3,78	49,65	0,22	-0,27	49,71	13,95	3,7	49,71	0,17	-0,33	49,63	12,65	3,64	49,63	0,14	-0,43	49,73	11,34	3,57	49,73	0,12	-0,51	49,59	10,51	3,52	49,59	0,05	-0,65
Patient_60	0	51,23	16	3,98	51,23	0,22	-0,21	51,33	15,22	3,92	51,33	0,15	-0,23	51,26	13,74	3,86	51,26	0,14	-0,24	50,98	12,41	3,78	50,98	0,15	-0,25	51,11	11,15	3,67	51,11	0,16	-0,22	50,93	10,05	3,6	50,93	0,17	-0,26	50,79	9,25	3,5	50,79	0,13	-0,26	50,85	8,34	3,43	50,85	0,13	-0,27
Patient_61	0	45,92	15,91	3,83	45,92	0,02	-0,29	45,84	14,27	3,75	45,84	0,01	-0,33	45,79	13,09	3,7	45,79	-0,01	-0,31	45,64	11,96	3,66	45,64	-0,06	-0,29	46,05	10,65	3,51	46,05	-0,05	-0,36	45,56	9,43	3,42	45,56	-0,16	-0,24	45,56	8,46	3,39	45,56	-0,24	-0,27	45,49	7,5	3,24	45,49	-0,31	-0,19
Patient_62	0	44,26	22,28	4,23	45,18	-0,05	-0,27	44,15	18,15	4,04	44,97	-0,15	-0,1	44,13	16,35	3,97	44,65	-0,2	-0,05	44,18	14,73	3,86	44,18	-0,26	-0,03	44,16	13,1	3,78	44,16	-0,31	0,05	44,19	11,69	3,68	44,19	-0,41	0,32	44,37	10,85	3,6	44,37	-0,52	0,35	44,3	9,66	3,5	44,3	-0,54	0,44
Patient_63	0	59,8	20,38	4,07	59,8	-0,03	-0,3	59,13	16,84	3,94	59,13	-0,03	-0,33	59,15	15,13	3,83	29,15	-0,02	-0,32	59,13	13,5	3,75	59,13	-0,01	-0,34	59,27	12,02	3,74	59,27	-0,02	-0,28	58,99	10,6	3,59	58,99	-0,07	-0,27	58,96	9,66	3,57	58,96	-0,07	-0,3	59,15	8,73	3,48	59,15	-0,06	-0,26
Patient_64	0	50,52	21,16	4,22	50,76	0,18	-0,08	50,39	18,36	4,09	50,62	0,18	0,02	50,38	16,65	3,99	50,38	0,19	0,09	50,34	15,13	3,96	50,34	0,19	0,11	50,22	13,66	3,87	50,22	0,2	0,19	50,31	12,27	3,73	50,31	0,2	0,26	50,14	11,16	3,68	50,14	0,24	0,26	50,15	10,1	3,58	50,15	0,22	0,35
Patient_65	0	51,73	16,56	3,63	51,73	-0,2	-0,26	51,99	15,05	3,7	51,99	-0,23	-0,23	51,99	13,79	3,61	51,99	-0,25	-0,3	51,4	12,61	3,57	51,4	-0,27	-0,32	51,7	11,58	3,43	51,7	-0,34	-0,3	51,87	10,33	3,45	51,87	-0,35	-0,33	51,87	9,46	3,37	51,87	-0,39	-0,38	51,76	8,64	3,27	51,76	-0,37	-0,46
Patient_66	0	50,33	19,91	4	51,09	-0,08	0,09	50,09	17,51	3,95	50,09	-0,08	-0,18	49,71	15,83	3,94	49,71	-0,01	-0,25	49,92	14,17	3,81	49,92	-0,07	-0,28	50	12,7	3,65	50	-0,08	-0,38	50,19	11,3	3,61	50,19	-0,01	-0,37	50,13	10,23	3,57	50,13	0	-0,43	50,03	9,32	3,47	50,03	-0,04	-0,43
Patient_67	0	51,32	17,47	3,88	51,32	0,32	0,18	51,3	15,62	3,76	51,3	0,34	0,2	51,27	14,17	3,67	51,27	0,37	0,26	51,2	12,76	3,64	51,2	0,4	0,3	51,22	11,47	3,6	51,22	0,4	0,34	51,08	10,28	3,49	51,08	0,43	0,39	51,28	9,38	3,4	51,28	0,47	0,35	51,29	8,49	3,3	51,29	0,51	0,36
Patient_68	0	46,35	18,1	3,98	46,65	-0,18	-0,47	46,29	16,27	3,94	46,29	-0,21	-0,5	46,44	14,9	3,76	46,44	-0,24	-0,51	46,45	13,45	3,77	46,45	-0,26	-0,51	46,58	12,2	3,7	46,58	-0,3	-0,56	46,48	10,86	3,61	46,48	-0,3	-0,59	47,6	9,81	3,57	47,6	-0,31	-0,56	46,86	8,83	3,43	46,86	-0,33	-0,53
Patient_69	0	57,72	15,49	3,65	57,72	0,63	0,07	57,48	14,24	3,61	57,48	0,62	0,05	57,33	13,14	3,56	57,33	0,59	0,05	57,16	11,99	3,59	57,16	0,61	0,06	56,75	11,05	3,54	56,75	0,61	0,06	56,48	10,13	3,48	56,48	0,59	0,02	56,58	9,18	3,43	56,58	0,58	-0,02	56,41	8,56	3,38	56,41	0,53	-0,1
Patient_70	0	54,64	17,15	3,86	54,64	-0,5	0,1	54,11	16,06	3,86	54,11	-0,51	-0,05	54,19	14,69	3,73	54,19	-0,56	0,04	54,46	13,46	3,7	54,46	-0,57	0,08	54,4	12,24	3,67	54,4	-0,63	0,17	54,66	10,91	3,55	54,66	-0,62	0,17	54,6	9,97	3,46	54,6	-0,65	0,25	54,65	9,16	3,36	54,65	-0,71	0,42
Patient_01	2	-6,66	46,4	4,13	38,09	0,33	0	-6,23	40,39	4,05	35,03	0,34	-0,02	-5,7	37,16	3,98	31,27	0,37	-0,01	-5,41	34,11	4,03	32,8	0,44	0,01	-5,08	31,06	3,89	29,72	0,44	-0,02	-5,03	28,1	3,85	26,57	0,48	-0,1	-4,13	26,09	3,84	25,13	0,53	0,01	-4,28	24,17	3,88	22,87	0,53	-0,06
Patient_02	2	-16,75	28,8	3,75	22,03	0,15	-0,29	-16,2	27,35	3,72	22,64	0,19	-0,32	-15,78	25,75	3,8	21,07	0,23	-0,3	-15,01	24,05	3,65	19,21	0,21	-0,29	-14,55	22,64	3,73	17,86	0,23	-0,28	-13,66	21,31	3,75	18,04	0,22	-0,3	-13,76	20,32	3,69	16,12	0,18	-0,22	-13,12	18,57	3,45	13,96	0,11	-0,27
Patient_03	2	3,45	45,38	4,16	38,63	-0,26	-0,74	3,62	41,56	4,05	35,68	-0,27	-0,67	3,51	39,21	3,99	33,7	-0,26	-0,67	3,37	36,65	4,12	31,52	-0,28	-0,66	0,09	41,22	4,24	34,35	-0,3	-0,56	-2,37	32,25	4,02	27,8	-0,24	-0,72	2,87	30,1	4,07	27,29	-0,26	-0,74	3,01	28,1	4,12	25,32	-0,31	-0,73
Patient_04	2	-9,69	46,5	4,07	28,42	-0,25	-0,67	-9,53	43,26	3,96	27,34	-0,28	-0,79	-9,37	40,55	4,07	25,28	-0,29	-0,81	-9,2	38,45	4,1	23,74	-0,29	-0,85	-9,18	36,27	4,02	22,58	-0,31	-0,89	-9,45	33,59	4,06	20,7	-0,29	-0,92	-9,08	31,37	4,01	18,84	-0,35	-0,9	-9,42	29,32	3,93	17,62	-0,3	-0,97
Patient_05	2	5,99	43,5	4,05	34,42	-0,28	-0,3	5,23	39,38	4,12	30,95	-0,27	-0,3	4,99	37,12	4,04	29,21	-0,28	-0,31	4,77	35,12	4,07	28,25	-0,26	-0,36	4,69	32,56	4,09	25,93	-0,29	-0,34	3,67	30,41	3,98	24,52	-0,2	-0,42	3,92	28,67	3,93	24,11	-0,09	-0,5	6,67	26,56	3,94	21,86	-0,15	-0,49
Patient_06	2	9,47	54,43	4,08	48,34	0,03	-0,84	8,79	46,79	4,07	42,1	-0,01	-0,79	8,5	42,94	4,06	39,03	-0,02	-0,78	7,98	39,49	4	36,03	-0,05	-0,78	7,77	35,77	3,92	33,17	-0,04	-0,76	7,02	32,39	3,9	30,13	0	-0,83	6,86	29,63	3,99	28,01	-0,01	-0,83	7,13	27,13	3,98	25,84	-0,04	-0,83
Patient_07	2	37,64	33,15	3,65	46,64	-0,07	0	37	30,5	3,61	44,4	-0,03	0,15	36,64	28,69	3,68	42,67	0,06	0,25	36,16	26,78	3,69	41,75	0,1	0,34	35,6	24,7	3,64	39,22	0,18	0,4	35,12	23,16	3,64	38,41	0,34	0,58	34,9	21,34	3,67	37,19	0,39	0,52	33,71	20,44	3,6	35,83	0,55	0,75
Patient_08	2	-5,58	27,45	3,86	24,88	0,12	0,03	-5,48	25,37	3,84	23,54	0,22	0,04	-4,93	23,51	3,82	21,12	0,26	0,16	-4,69	21,43	3,84	19,22	0,24	0,04	-4,64	19,69	3,78	17,93	0,31	0,1	-4,28	17,56	3,7	16	0,33	-0,03	-4,15	15,98	3,59	14,36	0,42	0,04	-3,74	14,49	3,55	13,04	0,43	0,09
Patient_09	2	20,53	33,66	3,22	38,27	-0,61	-0,83	-2,93	21,9	3,94	17,47	0,14	-0,73	-2,88	20,38	3,85	16,47	0,13	-0,7	-2,87	18,84	3,79	14,97	0,07	-0,65	-2,45	17,02	3,78	13,67	0,06	-0,66	-2,25	15,76	3,67	12,67	0,09	-0,64	-2,48	14,23	3,74	11,68	0,17	-0,53	-2,95	13,32	3,61	10,62	0,1	-0,52
Patient_10	2	2,63	34,54	4,21	24,44	-0,23	0,22	2,57	31,63	4,13	22,89	-0,23	0,27	2,44	29,41	4,16	20,96	-0,32	0,32	2,26	27,39	4,02	19,49	-0,48	0,42	2,31	25,7	4,08	19,12	-0,38	0,29	2,06	23,56	4	17,7	-0,3	0,25	3,58	23,83	3,99	18,46	-0,38	0,12	1,75	20,27	3,87	14,81	-0,37	0,41
Patient_11	2	1,23	23,03	3,85	22,21	0,44	-0,81	0,92	21,54	3,85	20,53	0,45	-0,8	0,78	20,06	3,68	18,97	0,42	-0,81	0,62	18,96	3,8	17,82	0,47	-0,75	0,15	17,48	3,64	16,47	0,48	-0,75	-0,01	16,44	3,67	16,18	0,52	-0,64	-0,38	15,47	3,53	15,3	0,51	-0,62	-0,49	14,31	3,48	14,93	0,55	-0,52
Patient_12	2	-1,24	27,35	4,14	32,23	0,21	0,16	-1,22	25,22	4,05	30,55	0,17	0,12	-1,32	23,1	4,09	28,09	0,13	0,21	-1,12	21,59	4,09	27,05	0,12	0,12	-0,9	20,38	4,01	26,25	0,09	0,15	1,72	18,98	4,01	26,04	0,09	0,12	-0,57	17,38	3,92	24,76	0,09	0,19	-0,52	15,91	3,86	23,24	0,09	0,21
Patient_13	2	0,39	26,92	4,19	21,61	0,11	-0,07	0,58	25,52	4,15	20,21	0,09	-0,15	0,84	23,84	4,08	19,69	0,14	-0,12	0,5	23	4,12	18,12	0,15	-0,08	0,58	22,29	4,03	17,79	0,12	-0,12	0,81	21,1	4,05	16,86	0,15	-0,19	0,84	20,52	3,95	16,33	0,19	-0,2	1,08	19,51	3,93	15,93	0,27	-0,18
Patient_14	2	6,79	34,7	4,24	31,18	0,79	1,52	6,53	32,38	4,24	29,43	0,83	1,6	6,33	30,46	4,17	27,53	0,8	1,56	5,68	28,87	4,19	25,05	0,74	1,56	5,74	26,94	4,12	23,18	0,85	1,68	5,89	25,52	4,1	22,35	0,88	1,66	5,72	24,34	4,02	21,41	0,9	1,67	5,71	22,8	3,99	19,54	0,78	1,49
Patient_15	2	1,06	41,7	4,51	34,93	-0,09	-0,73	1,12	38,16	4,51	32,63	-0,1	-0,74	1,07	35,45	4,44	30,76	-0,08	-0,76	1,39	33,12	4,37	29,24	-0,08	-0,8	1,37	31,12	4,37	27,9	-0,09	-0,83	1,3	29,04	4,35	26,1	-0,08	-0,84	1,37	27,25	4,31	24,34	-0,04	-0,82	1,51	25,54	4,26	23,33	-0,03	-0,84
Patient_16	2	2,63	42,63	4,33	36,83	-0,06	-0,86	2,11	38,05	4,32	34,22	-0,03	-0,86	1,71	35,03	4,26	29,8	-0,04	-0,86	1,52	32,5	4,17	29,39	-0,03	-0,88	1,31	29,73	4,2	25,65	-0,04	-0,9	1,17	27,32	4,16	23,29	-0,03	-0,93	0,94	25,02	4,09	21,88	-0,04	-0,94	0,95	22,62	4,08	19,29	-0,01	-0,97
Patient_17	2	1,15	37,99	4,49	30,76	-0,04	-0,52	-0,42	32,16	4,43	25,69	-0,15	-0,45	1,3	31,86	4,42	25,94	-0,03	-0,46	1,53	29,83	4,41	24,04	-0,04	-0,41	1,58	27,81	4,31	22,58	-0,06	-0,42	1,78	25,28	4,31	19,92	-0,08	-0,25	1,65	24,3	4,28	19,83	-0,06	-0,47	1,78	22,72	4,21	18,62	-0,07	-0,39
Patient_18	2	-2,14	36,54	4,24	28,89	-0,04	-0,3	-1,95	33,48	4,12	25,8	-0,07	-0,23	-2	30,91	4,16	24,54	-0,03	-0,17	-1,79	28,88	4,08	21,66	-0,1	-0,19	-1,73	26,56	4,07	20,58	-0,04	-0,17	-2,35	24,28	4,01	18,35	-0,03	-0,18	-2,33	22,92	4	17,52	0,02	-0,16	-2,17	21,38	3,92	15,94	0,04	-0,16
Patient_19	2	4,89	25,42	4,18	22,67	0,44	0,23	4,28	24,1	4,14	20,98	0,52	0,38	3,83	22,92	4,09	19,38	0,51	0,47	3,83	21,75	4,05	18,63	0,53	0,42	3,46	20,42	4	17,32	0,53	0,4	3,38	18,82	3,94	17,38	0,52	0,19	3,54	17,5	3,94	15,83	0,61	0,31	3,35	16,52	3,87	15,17	0,62	0,27
Patient_20	2	9,96	21,1	3,89	19,99	0,28	0,01	9,43	19,7	3,86	18,75	0,29	-0,05	9,12	18,64	3,96	17,93	0,29	-0,14	8,74	17,75	3,81	17,47	0,26	-0,13	8,01	16,33	3,65	15,99	0,24	-0,17	7,55	15,52	3,71	15,65	0,22	-0,16	7,31	14,29	3,69	14,35	0,18	-0,22	7,11	13,31	3,6	13,7	0,17	-0,22
Patient_21	2	8,74	31,15	4,01	30,93	0,27	-0,82	8,55	29,09	3,9	27,5	0,28	-0,8	8,26	27,16	3,99	25,9	0,25	-0,78	8,1	25,25	3,95	24,58	0,27	-0,83	7,5	23,9	3,93	23,14	0,17	-0,79	7,2	22,37	3,82	20,92	0,14	-0,74	7,01	20,51	3,82	20,07	0,19	-0,8	6,8	18,98	3,78	19,26	0,21	-0,78
Patient_22	2	-4,77	30,7	4,04	25,23	0,11	-0,81	-4,43	27,81	4,07	22,65	0,11	-0,79	-4,29	25,84	4,09	21,47	0,12	-0,78	-3,96	23,65	3,91	19,42	0,11	-0,77	-4,09	21,49	3,84	16,83	0,1	-0,83	-3,67	19,15	3,9	14,9	0,08	-0,79	-3,23	18,2	3,98	13,94	0,08	-0,65	-3,02	17,12	3,76	13,11	0,06	-0,62
Patient_23	2	3,69	26,21	4,03	23,56	0,44	0,43	4,02	24,5	3,95	21,63	0,55	0,51	3,44	22,88	3,98	20,36	0,5	0,37	3,36	21,54	3,92	18,56	0,47	0,34	3,44	20,27	3,78	16,77	0,51	0,37	3,72	19,21	3,81	16,39	0,54	0,37	3,62	18,07	3,76	15,75	0,57	0,44	3,11	16,69	3,8	14,05	0,49	0,32
Patient_24	2	-0,82	27,79	4,12	23,94	-0,05	-0,56	-1,11	26,3	4,16	21,95	-0,06	-0,61	-0,99	24,56	4,06	20,52	-0,06	-0,55	-1,01	23,59	4,08	20	-0,09	-0,58	-1,2	21,57	4,01	18,99	-0,03	-0,56	-1,85	20,95	4,05	16,85	-0,1	-0,66	-1,92	19,82	3,96	15,92	-0,13	-0,57	-2,22	18,79	3,94	14,69	-0,17	-0,52
Patient_25	2	5,59	32,77	4,15	29,46	-0,18	-0,74	4,93	29,08	3,95	27,13	-0,21	-0,76	4,83	27,33	3,98	25,65	-0,2	-0,76	4,59	25,62	3,98	23,67	-0,19	-0,78	4,45	24,06	4,08	21,83	-0,21	-0,75	4,32	22,59	4,06	20,7	-0,19	-0,78	4,05	21,54	4,01	19,74	-0,19	-0,85	3,77	20,63	3,96	19,08	-0,13	-0,82
Patient_26	2	3,42	48,3	3,85	39,47	-0,21	-0,71	2,84	44,14	3,9	35,71	-0,2	-0,66	2,66	41,26	3,9	33,29	-0,21	-0,62	2,48	37,52	3,81	30,32	-0,17	-0,65	2,16	34,23	3,74	29,34	-0,17	-0,65	1,84	31,61	3,84	26,81	-0,15	-0,56	1,63	28,94	3,83	24,5	-0,13	-0,56	1,32	26,34	3,77	22,85	-0,13	-0,52
Patient_27	2	0,02	58,35	4,33	53,3	0,26	-0,82	0,81	50,36	4,36	46,79	0,24	-0,8	1,08	46,81	4,32	41,31	0,2	-0,8	1,27	43,3	4,25	39,27	0,21	-0,78	1,46	39,86	4,26	36,46	0,23	-0,78	1,53	36,7	4,24	33,09	0,22	-0,76	1,92	34,03	4,2	30,55	0,24	-0,71	1,91	31,57	4,22	28,48	0,26	-0,69
Patient_28	2	1,21	36,75	4,29	28,2	-0,42	0,05	1,22	34,49	4,16	26,54	-0,41	0,03	1,13	32,29	4,1	25,17	-0,45	0,07	0,79	30,5	4,01	22,22	-0,46	0,07	0,84	27,82	4,05	21,02	-0,45	0,07	1,04	26,28	4,1	19,64	-0,46	0,06	0,99	24,16	4,02	17,45	-0,51	0,11	0,85	22,64	4,03	15,97	-0,52	0,12
Patient_29	2	-2,21	49,13	4,56	37,54	-0,39	-0,74	-2,56	45,14	4,45	33,51	-0,4	-0,71	-2,25	42,81	4,47	32,04	-0,42	-0,7	-2,43	40,19	4,44	29,8	-0,42	-0,72	-2,23	37,51	4,35	28,17	-0,41	-0,71	-2,18	35,3	4,33	26,06	-0,41	-0,69	-2,32	33,7	4,38	25,02	-0,38	-0,74	-2,13	31,66	4,31	23,83	-0,37	-0,74
Patient_30	2	-8,07	35,28	4,17	27,38	0,31	-0,85	-7,94	33,14	3,98	25,38	0,28	-0,87	-7,76	31,34	4,24	23,77	0,23	-0,92	-7,53	27,78	4	22,18	0,25	-0,91	-7,39	25,46	3,98	19,26	0,29	-0,86	-7,36	24,13	4,05	18,34	0,31	-0,82	-7,35	22,77	3,92	18,38	0,36	-0,79	-7,12	21,06	3,86	17,11	0,35	-0,78
Patient_31	2	-0,73	22,25	3,66	17,5	0,02	-0,88	-0,11	21,24	3,64	17	-0,07	-0,97	0,17	19,82	3,63	16,18	-0,04	-0,97	0,23	18,84	3,49	15,39	0,03	-0,92	0,36	17,8	3,57	14,71	0,01	-0,96	0,34	16,32	3,49	13,53	-0,04	-0,99	0,11	15,26	3,48	12,47	-0,01	-1,03	0,74	14,24	3,4	12,24	0	-0,99
Patient_32	2	3,06	23,24	3,54	21,21	0,67	-0,14	2,69	21,56	3,42	20,08	0,51	-0,4	2,63	19,53	3,55	17,02	0,77	-0,01	1,04	18,36	3,55	15,79	0,72	-0,09	0,83	17,32	3,61	15,41	0,67	-0,1	0,71	15,68	3,28	14,18	0,74	0,02	1	14,57	3,24	12,06	0,69	-0,09	0,98	13,62	3,34	11,34	0,61	-0,17
Patient_33	2	10,45	22,64	3,75	21,9	-0,19	-0,36	9,75	21,19	3,68	20,52	-0,18	-0,36	9,36	20,26	3,71	19,61	-0,14	-0,44	9,19	18,95	3,62	19,25	-0,13	-0,41	8,77	17,7	3,67	18,18	-0,1	-0,48	8,69	15,88	3,64	16,72	-0,01	-0,56	7,84	14,54	3,48	16,06	-0,03	-0,61	6,91	13,32	3,52	14,5	-0,03	-0,68
Patient_34	2	4,9	25,83	3,77	21,09	0,15	-0,09	5,71	24,07	3,92	20,16	0,08	-0,15	5,71	22,58	3,66	19,27	-0,01	-0,15	4,91	21,38	3,79	17,82	-0,02	-0,18	4,76	19,7	3,72	16,37	-0,04	-0,18	4,1	18,85	3,64	15,83	-0,05	-0,11	3,81	17,69	3,85	14,55	-0,1	-0,11	3,21	16,81	3,74	13,34	0,02	-0,09
Patient_35	2	2,86	26,64	4,09	21,56	-0,09	-0,55	3,12	24,56	4,13	21,36	-0,05	-0,55	3,4	23,02	4,03	20,13	-0,07	-0,56	3,39	20,96	4,07	18,05	-0,08	-0,58	3,79	19,61	4	16,48	-0,13	-0,58	4,41	18,22	3,84	16,07	-0,1	-0,7	3,89	17,1	3,73	15,33	-0,03	-0,69	4,16	15,92	3,87	14,74	-0,01	-0,83
Patient_36	2	0,68	26,07	3,98	24,77	0,76	-0,19	0,22	25,04	3,97	25,43	0,75	-0,19	-0,16	23,59	3,87	24,88	0,76	-0,2	-0,11	22,55	3,94	24,02	0,79	-0,18	-0,68	21,63	3,89	22,38	0,83	-0,1	-0,34	20,77	3,8	21,95	0,84	-0,16	-0,49	19,62	3,79	21,11	0,83	-0,19	-0,54	19,02	3,83	20,3	0,88	-0,08
Patient_37	2	1,34	22,05	3,89	18,38	0,03	-0,59	1,97	19,51	3,69	16,87	-0,1	-0,54	1,98	18,83	3,66	16,09	-0,04	-0,68	1,98	17,66	3,78	15,2	0	-0,69	2,04	16,84	3,81	14,59	0,01	-0,68	2,04	15,59	3,66	13,66	-0,02	-0,67	1,84	14,62	3,61	12,7	-0,04	-0,63	1,72	13,84	3,64	11,93	-0,05	-0,62
Patient_38	2	-0,91	35,02	4,09	31,79	0,43	-0,72	-1,12	31,07	4,09	29,79	0,43	-0,7	-0,98	28,66	4,09	26,83	0,44	-0,67	-0,6	26,44	3,99	25,69	0,49	-0,65	-0,88	24,17	3,9	22,93	0,52	-0,48	-0,99	21,84	3,94	18,74	0,54	-0,3	-0,72	20,22	3,85	18	0,53	-0,27	-0,63	18,54	3,81	16,97	0,54	-0,33
Patient_39	2	0,43	29	4,15	24,03	0,47	0,61	0,62	26,2	3,96	22,78	0,5	0,49	0,49	24,41	3,96	21,09	0,47	0,47	0,43	22,79	3,94	20,17	0,56	0,51	0,6	21,12	3,84	18,16	0,59	0,5	0,71	19,34	3,83	17,22	0,61	0,45	0,49	17,92	3,8	15,31	0,56	0,52	-0,04	16,77	3,66	14,24	0,64	0,53
Patient_40	2	-0,08	38,23	4,5	35,96	0,55	-0,6	-0,16	35,71	4,45	33,44	0,56	-0,57	-0,05	33,99	4,42	33,62	0,58	-0,58	0,15	32,04	4,34	30,67	0,59	-0,56	0,13	30,02	4,31	29,86	0,62	-0,52	0,09	27,87	4,32	27,92	0,59	-0,51	0,15	26,42	4,2	25,6	0,63	-0,47	-0,02	24,92	4,2	25,59	0,64	-0,44
Patient_41	2	-0,13	36,79	4,26	31,95	0,22	-0,38	-0,16	34,07	4,23	30,82	0,27	-0,37	0,04	31,82	4,17	29,05	0,27	-0,38	-3,29	29,33	4,14	24,61	0,4	-0,38	-0,15	27,37	4,04	24,26	0,28	-0,5	-0,37	25,28	4,07	22,54	0,24	-0,51	0,05	23,44	4,08	20,57	0,25	-0,54	-0,06	22,19	3,99	19,04	0,25	-0,62
Patient_42	2	4,59	43,34	4,41	34,59	0,22	-0,07	4,03	39,17	4,38	32,09	0,2	-0,11	3,95	36,77	4,36	30,32	0,18	-0,11	3,69	34,64	4,36	28,18	0,19	-0,11	3,43	32,48	4,37	26,45	0,17	-0,17	3,29	30,12	4,26	24,67	0,17	-0,17	3,12	28,47	4,24	23,31	0,13	-0,18	3,23	26,25	4,18	21,63	0,1	-0,17
Patient_43	2	2,36	37,43	4,44	29,41	0,03	0,02	2,1	33,37	4,37	26,01	0,01	-0,01	1,97	31,23	4,4	24,21	-0,01	-0,08	1,92	29,17	4,31	22,5	-0,01	-0,11	1,88	27,05	4,28	20,85	-0,01	-0,18	1,8	25,08	4,21	19,4	-0,04	-0,23	1,89	24	4,22	18,76	-0,01	-0,25	2	22,05	4,13	17,41	-0,04	-0,34
Patient_44	2	5,03	32,27	4,42	28,9	0,56	0,71	2,2	27,76	4,38	25,16	0,26	-0,18	2,05	26,31	4,32	23,88	0,27	-0,22	1,8	24,66	4,3	22,03	0,29	-0,24	1,79	23,45	4,29	21,12	0,34	-0,27	1,7	22,03	4,27	19,83	0,38	-0,29	1,75	20,92	4,18	19,55	0,48	-0,23	1,59	19,89	4,07	18,23	0,38	-0,4
Patient_45	2	8,67	18,6	4,04	18,67	-0,2	-0,56	8,51	17,54	3,97	17,76	-0,15	-0,65	7,76	16,74	3,96	17,5	-0,06	-0,77	7,48	15,96	3,88	16,08	-0,12	-0,66	7,69	15,2	3,92	15,85	-0,08	-0,73	7,47	14,36	3,85	14,75	-0,11	-0,65	7,2	13,64	3,75	13,87	-0,16	-0,66	7,32	12,89	3,72	13,58	-0,11	-0,63
Patient_46	2	1,34	37,32	4,55	32,24	-0,05	-0,46	1,33	34,51	4,43	29,04	-0,07	-0,49	1,16	32,5	4,44	27,01	-0,08	-0,49	1,1	30,5	4,39	25,13	-0,09	-0,47	1,04	28,57	4,31	23,79	-0,07	-0,48	0,75	25,99	4,31	21,94	-0,06	-0,47	0,69	24,58	4,28	20,32	-0,09	-0,36	0,86	22,93	4,26	19,59	-0,07	-0,38
Patient_47	2	-3,47	28,78	4,14	20,64	-0,41	-0,3	-3,4	27,66	4,09	20,6	-0,43	-0,23	-3,38	25,71	4,15	18,61	-0,42	-0,22	-3,23	23,58	4,04	16,12	-0,41	-0,29	-3,42	21,72	4	14,12	-0,42	-0,28	-3,65	19,7	3,91	12,63	-0,43	-0,29	-3,89	18,39	3,9	11,89	-0,46	-0,25	-3,84	16,76	3,86	10,89	-0,4	-0,27
Patient_48	2	-2,03	31,69	4,27	23,96	0,02	-0,66	-2,09	29,52	4,26	21,96	0	-0,66	-2,1	27,55	4,21	20,66	0	-0,67	-1,93	26,02	4,14	18,92	-0,03	-0,68	-1,82	24,25	4,1	17,59	-0,03	-0,69	-1,99	22,93	4,05	16,13	-0,08	-0,71	-1,59	21,22	4	15,22	-0,12	-0,74	-1,5	19,87	4	14,19	-0,15	-0,74
Patient_49	2	1,71	32,86	4,29	26,54	-0,07	-0,21	1,87	29,86	4,31	24,88	-0,06	-0,19	1,88	27,67	4,25	22,93	-0,08	-0,19	1,76	25,6	4,18	21,52	-0,08	-0,19	1,54	23,53	4,2	19,74	-0,1	-0,22	1,63	21,42	4,09	18,04	-0,14	-0,25	1,51	19,75	4,08	16,34	-0,15	-0,23	1,23	18,08	4	14,37	-0,24	-0,15
Patient_50	2	1,52	31,27	4,11	28,98	0,06	-1,14	1,55	28,93	4,05	26,96	0,05	-1,12	1,35	26,67	4,05	24,73	0,06	-1,11	1,92	24,71	4,06	22,69	0,08	-0,94	1,63	22,71	4,11	20,17	0,06	-0,86	1,03	20,66	3,88	18,16	0,09	-0,82	1,07	19,24	3,87	16,85	0,1	-0,9	1,22	17,68	3,8	16,01	0,09	-0,86
Patient_51	2	6,91	42,72	4,39	31,38	-0,41	0,72	6,63	39,34	4,34	28,93	-0,45	0,72	6,49	36,91	4,34	27,77	-0,48	0,74	6,2	34,34	4,32	25,69	-0,5	0,79	5,88	31,94	4,29	24,31	-0,53	0,79	6,1	28,98	4,15	21,2	-0,52	0,87	5,8	27,67	4,13	20,35	-0,45	0,85	5,87	25,93	4,05	19,27	-0,48	0,92
Patient_52	2	0,56	31,32	4,51	23,73	-0,21	-0,34	-0,57	29,35	4,4	21,97	-0,16	-0,38	-0,74	26,99	4,35	20,3	-0,17	-0,34	-0,47	25,02	4,28	18,51	-0,24	-0,35	-0,33	22,78	4,17	17,01	-0,24	-0,49	-0,18	20,63	4,15	15,79	-0,26	-0,48	-0,25	19,18	4,1	14,4	-0,28	-0,42	-0,37	17,8	4,07	13,24	-0,32	-0,39
Patient_53	2	2,8	35,66	4,52	28,53	-0,01	0,1	2,54	32,52	4,47	25,99	0	0,12	2,5	30,37	4,48	23,58	-0,04	0,11	2,25	28,43	4,46	22,56	-0,02	0,11	2,19	26,38	4,35	20,95	-0,03	0,1	2,04	24,2	4,31	19,12	-0,05	0,15	1,98	22,62	4,29	17,76	-0,09	0,18	1,84	21,07	4,23	16,72	-0,13	0,2
Patient_54	2	1,14	45,56	4,53	34,22	-0,25	-0,3	-1,98	44,44	4,53	32,02	-0,22	-0,55	-1,78	41,74	4,42	30,16	-0,24	-0,55	-1,54	39,27	4,42	28,42	-0,26	-0,53	-1,25	37,03	4,51	26,97	-0,29	-0,52	-0,98	34,84	4,38	25,63	-0,31	-0,58	-1,15	33,43	4,38	24,26	-0,36	-0,57	-0,73	30,78	4,3	23,7	-0,36	-0,54
Patient_55	2	1,73	45,73	4,55	37,94	0,12	-0,31	2,76	42,2	4,52	35,2	0,04	-0,08	2,75	39,73	4,41	33,09	0,09	-0,19	2,54	37,07	4,39	30,72	0,11	-0,15	2,43	34,82	4,32	31,01	0,12	-0,21	2,51	31,54	4,22	27,23	0,05	0,07	2,39	29,71	4,22	25,83	0,07	0,02	-0,61	27,34	4,27	22,66	0,15	-0,2
Patient_56	2	1,56	27,38	4,23	28,3	-0,09	-0,62	1,96	24,84	4,19	26,66	-0,12	-0,58	1,65	22,89	4,1	125,09	-0,1	-0,58	1,08	21,65	4,16	23,53	-0,1	-0,57	1,13	19,52	4,08	20,78	-0,06	-0,59	1,29	17,44	3,98	19,6	0,02	-0,58	1,13	16,21	3,95	18,58	0,01	-0,61	1,35	14,72	3,92	17,28	0,06	-0,56
Patient_57	2	4,29	37	4,31	31,18	-0,33	0,02	4,22	34,62	4,34	28,72	-0,36	0,02	4,24	32,73	4,32	27,49	-0,32	-0,06	3,94	30,96	4,33	25,58	-0,32	-0,09	3,99	29,07	4,2	24,65	-0,28	-0,15	4,26	26,86	4,18	23,26	-0,32	-0,05	4,18	25,86	4,12	22,86	-0,26	-0,14	4,04	23,66	4,1	21,23	-0,28	-0,07
Patient_58	2	-2,28	39,6	4,57	34,74	0,49	0,02	-2,28	36,3	4,51	31,58	0,49	0,03	-2,02	33,94	4,41	29,59	0,49	0,04	-2,06	31,76	4,41	27,23	0,49	0,02	-1,83	29,35	4,33	24,59	0,41	0,01	-1,88	27,56	4,26	24,14	0,49	0,03	-1,88	25,79	4,22	21,67	0,49	0	-1,62	24	4,22	19,98	0,42	-0,03
Patient_59	2	-4,62	44	4,2	32,9	-0,13	-1,07	-4,6	40,79	4,14	30,26	-0,12	-1,06	-4,71	39	4,21	28,58	-0,15	-1,05	-4,69	36,87	4,15	26,76	-0,15	-1,06	-4,48	34,94	4,18	25,83	-0,16	-1,05	-4,53	33,14	4,1	24,21	-0,17	-1,06	-4,58	31,44	4,09	22,64	-0,21	-1,03	-4,46	30,44	4,05	21,46	-0,24	-1,04
Patient_60	2	3,6	34,11	4,51	27,02	-0,07	0,24	3,57	33,08	4,44	26,42	-0,11	0,22	3,22	31,06	4,35	24,43	-0,12	0,25	2,79	28,78	4,37	22,34	-0,14	0,27	2,69	27,06	4,35	20,96	-0,19	0,26	2,38	25,25	4,25	19,43	-0,17	0,28	2,27	24,04	4,13	18,01	-0,25	0,41	2,16	22,39	4,17	17,23	-0,29	0,41
Patient_61	2	-1,83	29,62	4,34	20,5	-0,6	0,58	-1,82	27,67	4,18	19,54	-0,59	0,6	-1,71	25,91	4,05	18,1	-0,62	0,64	-1,69	24,74	4,16	17,06	-0,69	0,72	-1,2	22,59	4,07	16,26	-0,58	0,55	-1,4	21,33	4,08	15,01	-0,66	0,66	-1,17	19,78	4,09	13,93	-0,7	0,65	-1,28	18,38	3,93	12,9	-0,69	0,62
Patient_62	2	-3,9	42,59	4,5	29,3	-0,67	0,17	-3,62	37,14	4,43	27,08	-0,69	0,26	-3,53	34,59	4,39	25,35	-0,69	0,27	-3,24	32,37	4,31	23,89	-0,66	0,23	-3,29	29,63	4,37	21,51	-0,69	0,31	-3,11	27,57	4,29	19,36	-0,74	0,45	-2,12	27,35	4,25	19,15	-0,73	0,2	-2,95	23,94	4,11	16,69	-0,76	0,54
Patient_63	2	2,74	43,55	4,63	35,1	-0,28	-0,52	1,93	37,7	4,55	29,81	-0,31	-0,57	1,82	34,96	4,46	27,7	-0,31	-0,58	1,65	32,33	4,45	25,17	-0,32	-0,58	1,66	29,83	4,38	23,87	-0,35	-0,59	1,26	27,52	4,36	21,14	-0,38	-0,6	1,17	25,6	4,3	20	-0,35	-0,6	1,25	23,78	4,35	18,76	-0,34	-0,6
Patient_64	2	2,32	40,13	4,66	32,09	0,16	-0,17	2,19	36,77	4,62	29,94	0,16	-0,18	2,11	34,31	4,6	27,76	0,17	-0,17	1,97	32,4	4,49	26	0,17	-0,17	1,87	30,4	4,51	24,39	0,18	-0,17	1,78	28,3	4,41	22,76	0,17	-0,17	1,64	26,8	4,39	21,4	0,16	-0,07	1,42	25,49	4,34	20,07	0,16	-0,06
Patient_65	2	2,03	42,79	4,24	31,33	-0,58	-0,17	1,94	40,06	4,24	30,38	-0,61	-0,11	1,68	37,3	4,07	28,19	-0,62	-0,1	0,82	34,74	4,1	25,18	-0,64	-0,13	0,93	32,49	4,1	23,73	-0,68	-0,11	0,93	29,78	4,02	21,46	-0,69	-0,1	0,77	27,78	4,01	20,41	-0,73	-0,12	0,7	25,88	3,92	17,5	-0,76	-0,17
Patient_66	2	4,13	40,53	4,43	31,45	-0,56	0,31	1,9	38,08	4,35	30,21	-0,48	-0,05	1,49	35,6	4,29	29,34	-0,4	-0,15	1,64	33,06	4,33	26,59	-0,44	-0,13	1,62	30,87	4,25	24,41	-0,4	-0,21	1,92	28,6	4,26	23,18	-0,38	-0,16	1,83	26,62	4,2	21,54	-0,31	-0,21	1,8	25,3	4,24	20,42	-0,32	-0,27
Patient_67	2	5,53	36,73	4,31	34,42	0,06	-0,59	5,63	34,02	4,27	32,08	0,07	-0,63	5,68	31,7	4,24	30,36	0,08	-0,61	5,6	29,48	4,23	28,15	0,06	-0,6	5,69	27,45	4,13	25,62	0,04	-0,6	5,49	25,6	4,08	23,77	0,04	-0,59	5,66	24,38	4,01	23,13	0,02	-0,59	5,58	22,8	4,05	21,33	0,05	-0,6
Patient_68	2	-3,87	27,61	4,32	20,94	-0,09	-0,49	-3,84	25,97	4,23	19,54	-0,08	-0,51	-3,73	24,79	4,16	19,44	-0,08	-0,5	-3,79	23,32	4,07	18,66	-0,08	-0,54	-3,44	22,22	4,17	16,96	-0,02	-0,58	-3,78	20,55	4,13	16,4	0,01	-0,59	-2,17	20,04	4,05	15,71	0,04	-0,54	-3,19	18,99	4,07	13,93	-0,06	-0,6
Patient_69	2	4,89	43,03	4,15	38,66	-0,09	-1,08	4,66	40,6	4,19	36,52	-0,1	-1,06	4,6	38,41	4,18	35,34	-0,1	-1,07	4,7	36,17	4,18	33,07	-0,1	-1,07	4,22	34,17	4,15	31,61	-0,06	-1,08	3,96	32,2	4,17	29,68	-0,05	-1,06	4,05	30,56	4,06	28,87	-0,01	-1,02	3,42	29,24	4,04	26,52	-0,01	-1
Patient_70	2	-2,08	43,51	4,39	30,71	-0,74	0,43	-2,96	41,72	4,38	29,08	-0,69	0,11	-2,74	39,57	4,27	27,98	-0,7	0,14	-2,27	37,48	4,27	26,49	-0,72	0,14	-2,34	35,11	4,23	25,13	-0,73	0,23	-2,18	32,57	4,19	22,16	-0,72	0,22	-2,07	30,46	4,19	20,46	-0,73	0,28	-1,69	28,37	4,16	19,38	-0,7	0,23
Patient_01	3	-4,36	30,75	3,96	27,06	0,48	-0,62	-4,5	27,73	3,84	24,44	0,46	-0,6	-4,03	26,05	3,87	23,08	0,44	-0,59	-4,01	24,65	3,8	23,89	0,45	-0,61	-3,79	22,94	3,85	21,47	0,45	-0,58	-3,99	21,28	3,82	18,67	0,38	-0,6	-3,03	20,03	3,82	16,74	0,38	-0,61	-3,3	19,38	3,83	15,86	0,32	-0,69
Patient_02	3	-17,34	18,07	3,68	11,5	0,45	-0,39	-16,66	17,63	3,68	11,41	0,44	-0,41	-16,32	17,08	3,73	11,05	0,46	-0,4	-15,48	16,32	3,61	11,6	0,46	-0,31	-14,93	15,73	3,51	11,2	0,46	-0,34	-13,86	14,9	3,5	11	0,47	-0,28	-13,8	14,9	3,53	9,68	0,42	-0,35	-13,06	14,14	3,55	10,2	0,43	-0,33
Patient_03	3	5,4	24,7	3,96	21,77	-0,34	-0,86	5,37	23,42	3,88	20,44	-0,33	-0,84	5,23	22,59	3,83	19,79	-0,33	-0,85	4,63	21,81	3,82	18,63	-0,3	-0,85	2,3	25,05	3,84	19,98	-0,33	-0,73	2,82	20,35	3,83	17,63	-0,21	-0,96	3,48	19,54	3,86	17,35	-0,27	-0,87	3,67	18,58	3,84	16,26	-0,34	-0,84
Patient_04	3	-13,15	23,44	3,75	10,82	-0,5	-0,71	-12,56	22,61	3,76	10,57	-0,52	-0,7	-12,16	21,52	3,81	10,04	-0,5	-0,72	-11,94	21,1	3,73	9,61	-0,54	-0,66	-11,85	20,56	3,74	9,29	-0,52	-0,67	-11,93	19,22	3,72	8,92	-0,42	-0,77	-11,63	18,56	3,58	8,12	-0,5	-0,66	-12,45	17,28	3,54	7,33	-0,38	-0,79
Patient_05	3	3,11	19,72	3,8	20,43	0,09	-1,2	2,62	18,03	3,8	18,43	0,11	-1,17	2,7	17,35	3,62	17,91	0,11	-1,18	2,73	16,76	3,62	17,5	0,11	-1,19	2,97	15,91	3,71	16,52	0,04	-1,14	2,27	15,06	3,57	9,4	0,13	-1,16	2,86	14,65	3,61	15,33	0,22	-1,18	2,74	13,71	3,59	14,4	0,21	-1,17
Patient_06	3	12,95	28,91	3,85	28,66	-0,02	-0,75	12,31	26,36	3,9	27,2	0	-0,73	11,85	25,09	4,01	25,96	0,01	-0,8	11,19	23,75	3,95	24,5	0,01	-0,8	10,91	22,82	3,85	23,66	0,05	-0,85	10,14	21,77	3,82	23,1	0,04	-0,82	9,73	20,65	3,8	21,52	0,04	-0,73	10,13	19,68	3,79	21,36	0,05	-0,75
Patient_07	3	71,31	14,62	3,36	71,31	1,08	0,74	71,4	14,48	3,27	71,4	1,12	0,77	71,14	14,19	3,35	71,14	1,17	0,83	71,07	13,77	3,29	71,07	1,15	0,78	71,5	13,54	3,33	71,5	1,12	0,7	71,09	13,71	3,36	71,09	1,1	0,56	71,59	13,69	3,37	71,59	1,08	0,46	70,6	14,46	3,38	70,6	1,18	0,63
Patient_08	3	-5,83	12,99	3,42	9,54	0,48	-0,14	-5,64	12,25	3,53	9,09	0,65	0,13	-4,98	12,12	3,53	9,43	0,72	0,24	-5,07	11,09	3,4	8,74	0,67	0,19	-4,83	10,39	3,38	8,14	0,74	0,37	-4,32	9,17	3,3	7,46	0,93	0,82	-4,32	8,76	3,2	7,04	0,89	0,69	-4,03	8,33	3,23	6,5	1,02	1,2
Patient_09	3	15,9	16,83	3,11	23,02	-0,27	-1,25	-4,21	11,25	3,45	5,85	-0,41	-1,16	-4,24	10,94	3,46	15,78	-0,37	-1,2	-4,15	10,74	3,45	5,68	-0,37	-1,23	-3,73	10,43	3,32	5,94	-0,33	-1,24	-3,38	10,22	3,25	6,19	-0,26	-1,34	-3,57	9,46	3,33	5,42	-0,23	-1,38	-4,14	9,29	3,29	5,03	-0,19	-1,34
Patient_10	3	3,89	14,36	3,64	11,47	-0,33	0,71	3,95	13,43	3,6	10,77	-0,34	0,67	3,91	12,78	3,53	10,53	-0,57	0,71	4,09	12,47	3,43	10,53	-0,86	0,91	4,22	11,69	3,4	9,84	-0,74	0,76	3,88	10,82	3,44	9,37	-0,6	0,65	3,77	12,06	3,49	10,12	-0,31	0,04	3,77	9,58	3,33	8,3	-0,63	0,74
Patient_11	3	-0,86	14,47	3,55	15,17	0,96	-0,08	-0,81	13,88	3,46	15,62	0,97	0	-0,47	13,05	3,36	13,25	0,92	0	-0,59	12,81	3,42	13,88	0,93	-0,01	-0,81	12,51	3,39	13,46	0,92	-0,04	-0,96	12,24	3,39	12,57	0,9	-0,09	-1,24	11,78	3,42	12,23	0,88	-0,12	-1,19	11,59	3,43	11,96	0,85	-0,07
Patient_12	3	1	14,83	3,87	12,82	-0,08	-0,11	0,53	13,8	3,74	12,36	-0,17	-0,02	0,33	13,06	3,7	10,98	-0,23	0,05	0,34	12,5	3,72	10,57	-0,12	-0,14	0,66	12,34	3,7	10,49	-0,13	-0,13	0,71	11,93	3,65	10,11	-0,17	-0,18	0,93	11,53	3,64	9,58	-0,29	-0,02	0,88	10,96	3,59	9,16	-0,23	-0,16
Patient_13	3	7,52	25,5	4,08	22,74	0,82	0,24	8,05	23,51	4,08	21,02	0,78	0,2	8,53	23,3	4,02	21,23	0,84	0,3	7,75	23,18	4	20,86	0,89	0,4	7,53	23,83	3,97	22,29	0,88	0,4	7,86	23,08	3,94	21,39	0,94	0,49	7,81	23,37	3,98	22,42	0,95	0,4	8,37	23,69	3,94	23,85	1,05	0,56
Patient_14	3	8,81	22,92	4,07	20,85	0,6	1,04	8,73	21,86	4,08	20,19	0,66	0,99	8,4	20,88	4,02	19,22	0,65	0,94	7,66	19,88	3,99	18,35	0,61	0,97	7,71	19,31	3,88	17,95	0,72	1	7,88	18,63	3,87	17,55	0,71	0,83	7,7	18,02	3,89	16,56	0,7	0,82	7,83	17,19	3,91	16,15	0,54	0,76
Patient_15	3	4,84	26,43	4,25	27,24	0,13	-1,14	4,79	25,08	4,23	24,99	0,07	-1,14	4,68	23,96	4,21	23,85	0,06	-1,17	5,01	22,88	4,18	23,11	0,03	-1,16	4,84	22,26	4,15	22,78	0	-1,18	4,72	21,24	4,09	21,53	0,01	-1,12	4,67	20,27	4,09	20,55	0	-1,13	4,77	19,59	4,08	19,92	-0,02	-1,12
Patient_16	3	-0,31	21,12	4,06	17,69	-0,09	-0,85	-0,6	18,99	3,95	15,3	-0,04	-0,84	-0,83	18,02	3,96	15,47	-0,03	-0,86	-0,86	17,09	3,96	15,14	0,03	-0,8	-0,73	16,22	3,84	13,66	-0,04	-0,82	-0,92	15,54	3,76	12,61	-0,08	-0,76	-0,9	14,76	3,78	12,5	-0,06	-0,76	-0,67	13,6	3,66	11,16	-0,03	-0,73
Patient_17	3	5,17	21,29	4,18	21,05	0	-0,94	3,97	19,4	4,03	18,67	0,08	-0,9	5,11	18,68	4,07	18,7	0,05	-0,97	5,43	17,84	4	18,26	0,07	-0,95	5,52	17,03	3,85	17,32	0,09	-0,9	5,01	16,14	3,93	16,14	0,09	-0,92	5,34	15,69	3,95	16,11	0,09	-0,98	5,52	15,01	3,9	15,79	0,08	-0,95
Patient_18	3	-2,7	20,08	3,91	15,48	0	-0,54	-2,64	18,94	3,95	13,93	-0,05	-0,53	-2,72	17,9	3,9	13,01	-0,02	-0,56	-2,53	17,56	3,92	13,19	-0,12	-0,59	-2,4	16,43	3,79	12,03	-0,09	-0,58	-3,18	15,58	3,75	10,97	-0,16	-0,62	-3,25	14,98	3,73	10,65	-0,13	-0,64	-2,9	14,38	3,63	10,31	-0,13	-0,73
Patient_19	3	1,88	13,47	3,53	13,83	1,09	0,38	1,44	13,36	3,56	13,11	1,09	0,46	1,21	12,7	3,49	12,14	1,09	0,54	1,55	12,3	3,51	12,35	1,08	0,51	1,16	11,73	3,43	11,24	1,12	0,53	1,37	11,09	3,39	10,85	1,09	0,4	1,71	10,77	3,41	11,17	1,11	0,37	1,54	10,27	3,35	10,75	1,11	0,34
Patient_20	3	10,72	14,68	3,59	15,81	-0,68	0,62	10,4	14,27	3,59	15,52	-0,67	0,59	10,27	13,76	3,62	15,21	-0,63	0,49	10,29	13,64	3,62	15,14	-0,6	0,45	9,4	13,25	3,5	14,49	-0,66	0,43	9,15	12,83	3,5	13,88	-0,67	0,49	9,06	12,45	3,54	13,7	-0,75	0,68	9,05	11,95	3,4	13,28	-0,88	0,97
Patient_21	3	11,56	15,27	3,69	18,2	-0,08	-0,66	11,74	14,2	3,54	17,61	-0,04	-0,7	11,31	13,35	3,59	16,41	-0,1	-0,62	11,51	12,47	3,51	15,95	-0,01	-0,64	11,02	11,78	3,54	15,16	-0,18	-0,61	10,57	11,12	3,53	14,5	-0,21	-0,56	10,5	10,24	3,51	13,7	-0,15	-0,69	10,24	9,48	3,43	13,17	-0,1	-0,67
Patient_22	3	-3,85	13,48	3,68	8,82	-0,44	0,3	-3,53	12,71	3,53	7,83	-0,51	0,53	-3,53	12,08	3,54	7,34	-0,58	0,66	-3,51	11,18	3,49	7,03	-0,55	0,77	-3,8	10,2	3,38	6,82	-0,51	0,79	-3,45	10,08	3,31	5,69	-0,79	1,23	2,66	10,74	3,37	6,06	-0,95	1,26	-2,56	10,57	3,35	6,29	-0,96	1,2
Patient_23	3	3,54	12,54	3,64	10,88	-0,17	0,03	3,92	11,94	3,6	10,68	-0,07	0,05	3,41	11,21	3,48	9,6	-0,09	0,05	3,38	10,77	3,45	9,05	-0,11	-0,02	3,82	10,45	3,42	9,15	-0,13	-0,04	4,1	10,28	3,42	8,92	-0,05	-0,11	4,06	10,16	3,35	8,47	-0,05	-0,12	3,55	9,41	3,29	7,8	-0,16	-0,1
Patient_24	3	-4,94	16,62	3,82	11,71	0,19	-0,76	-5,15	15,74	3,8	11,25	0,2	-0,7	-4,45	14,95	3,82	10,25	0,14	-0,75	-4,31	14,78	3,71	10,29	0,14	-0,67	-4,34	13,78	3,76	9,41	0,19	-0,69	-5,08	13,74	3,69	9,74	0,27	-0,53	-5,02	13,41	3,73	8,82	0,22	-0,47	-5,16	13,16	3,73	8,86	0,21	-0,51
Patient_25	3	7,75	18,62	3,89	18,73	-0,11	-0,79	7,03	16,99	3,82	17,34	-0,1	-0,81	6,81	16,37	3,84	16,71	-0,08	-0,81	6,52	15,52	3,76	15,83	-0,04	-0,79	6,15	14,97	3,81	15,12	-0,04	-0,81	5,91	14,66	3,75	14,95	0	-0,85	5,48	14,29	3,75	14,84	0,04	-0,96	5,12	13,56	3,66	14,02	0,04	-0,94
Patient_26	3	1,53	24,8	3,69	22,68	-0,04	0,31	1,35	22,68	3,65	20,75	0,05	0,27	1,42	21,54	3,71	19,02	0,05	0,33	1,22	19,94	3,59	18,29	0,15	0,23	0,91	18,46	3,44	16,5	0,12	0,25	0,65	17,58	3,43	15,8	0,13	0,34	0,48	16,43	3,46	15,12	0,23	0,34	0,4	15,66	3,45	14,86	0,22	0,19
Patient_27	3	4,12	24,92	4	24,78	0,13	-1,06	3,99	21,52	4,02	21,79	0,12	-1,05	3,93	20,07	3,95	20,45	0,08	-0,99	4,03	18,98	3,89	18,37	0,07	-0,97	3,84	17,85	3,89	17,01	0,08	-0,94	3,67	16,57	3,89	15,91	0,05	-0,92	3,81	15,6	3,72	15,11	0,05	-0,9	3,73	14,95	3,69	14,53	0,05	-0,86
Patient_28	3	2,5	19,44	3,72	14,54	-0,87	-0,17	2,37	18,51	3,66	13,81	-0,87	-0,16	2,35	17,82	3,69	13,38	-0,88	-0,16	2,13	17,06	3,66	12,75	-0,86	-0,22	2,14	16,15	3,76	12,28	-0,86	-0,19	2,49	15,78	3,73	12,01	-0,81	-0,23	2,36	14,68	3,63	11,6	-0,83	-0,24	1,93	14,21	3,63	10,98	-0,81	-0,29
Patient_29	3	-4,72	27,36	4,24	20,19	-0,16	-0,69	-4,91	25,68	4,18	18,66	-0,16	-0,65	-4,49	24,62	4,19	18,05	-0,19	-0,64	-4,38	23,23	4,15	17,49	-0,14	-0,74	-4,06	22,07	4,19	16,71	-0,14	-0,75	-3,86	21,2	4,1	15,69	-0,18	-0,7	-3,99	20,68	4,04	15,7	-0,16	-0,66	-3,56	19,83	4,04	15,02	-0,18	-0,63
Patient_30	3	-10,39	16,25	3,69	10,8	0,28	-0,85	-10,5	15,54	3,67	10,46	0,25	-0,89	-10,16	14,86	3,73	9,78	0,23	-0,86	-10,23	13,78	3,64	9,55	0,2	-0,82	-10,38	13,14	3,51	8,45	0,2	-0,71	-10,36	12,89	3,55	8,23	0,23	-0,72	-10,56	12,64	3,48	8,65	0,29	-0,76	-10,22	12,21	3,52	7,79	0,27	-0,82
Patient_31	3	0,96	10,64	3,38	10,06	0,09	-1,14	1,69	10,56	3,45	10,18	0,2	-0,94	1,8	9,9	3,28	9,37	0,14	-1,05	1,54	9,3	3,27	8,95	0,1	-1,06	1,73	9,16	3,25	8,68	0,19	-0,95	1,37	8,51	3,16	7,81	0,16	-0,89	0,91	7,91	3,2	7,58	0,09	-0,97	1,61	7,45	3,21	7,55	0,02	-1,09
Patient_32	3	-0,88	11,54	3,29	9,07	0,26	-0,75	-1,4	11,03	3,35	8,55	0,1	-0,8	-0,6	9,55	3,25	8,65	0,35	-0,37	-2,5	8,69	3,22	6,67	0,19	-0,71	-2,48	8,12	3,11	6,06	0,17	-0,68	-2,65	7,56	2,9	5,08	0,16	-0,6	-2,15	7,24	3,01	5,5	0,12	-0,58	-1,56	7,05	2,98	5,89	0,1	-0,58
Patient_33	3	9,84	13,43	3,48	15,36	-0,2	-0,64	9,36	12,89	3,44	14,94	-0,19	-0,67	9,05	12,63	3,49	14,52	-0,2	-0,65	9,16	12,19	3,45	14,17	-0,27	-0,5	8,88	11,71	3,41	13,72	-0,32	-0,46	8,88	11,04	3,33	13,42	-0,3	-0,58	8,39	10,77	3,33	12,91	-0,47	-0,08	7,36	10,53	3,31	11,72	-0,45	-0,15
Patient_34	3	1,9	19,25	3,76	17,21	0,32	-0,33	3,13	18,48	3,61	16,58	0,23	-0,46	3,37	17,57	3,62	15,9	0,12	-0,58	2,44	16,94	3,54	14,86	0,13	-0,57	2,39	16,11	3,63	13,95	0,08	-0,64	1,59	15,57	3,61	13,37	0,16	-0,56	1,57	15	3,6	12,95	0,1	-0,58	1,2	14,33	3,48	13,01	0,27	-0,43
Patient_35	3	9,9	11,94	3,6	13,95	0,3	-0,79	9,81	11,4	3,57	13,32	0,35	-0,77	9,69	11,2	3,55	13,25	0,39	-0,76	9,38	10,25	3,38	12,35	0,37	-0,75	9,55	10,04	3,46	12,41	0,42	-0,7	10,53	10,71	3,48	13,08	0,41	-0,67	9,71	10,55	3,53	12,78	0,31	-0,68	9,88	10,36	3,48	12,33	0,32	-0,63
Patient_36	3	-2,83	19,79	3,83	15,95	0,4	-0,56	-3,4	19,42	3,78	15,52	0,39	-0,64	-3,43	18,64	3,86	14,48	0,38	-0,55	-3,31	18,39	3,88	14,24	0,34	-0,52	-3,35	17,94	3,86	13,44	0,33	-0,55	-2,63	17,56	3,8	13,9	0,33	-0,6	-3	16,97	3,87	12,95	0,24	-0,67	-2,56	16,57	3,79	12,93	0,23	-0,68
Patient_37	3	1,64	13,13	3,6	11,72	-0,04	-0,43	2,28	11,99	3,48	10,66	-0,17	-0,45	2,32	11,74	3,56	10,28	-0,11	-0,51	2,41	11,29	3,46	10,43	-0,11	-0,39	2,51	10,67	3,57	9,92	-0,1	-0,44	2,36	10,14	3,43	9,43	-0,17	-0,47	2,26	9,72	3,43	8,87	-0,25	-0,42	2,02	9,42	3,34	8,16	-0,28	-0,32
Patient_38	3	-0,56	19,22	3,89	18,81	0,46	-0,81	-0,3	18,34	3,77	18,36	0,43	-0,95	-0,11	17,66	3,71	17,83	0,36	-1,02	0,75	16,86	3,68	16,72	0,38	-1,01	0,04	15,91	3,7	15,5	0,49	-0,88	-0,3	14,96	3,68	13,81	0,34	-0,93	0,03	14,41	3,64	13,68	0,4	-0,91	0,21	13,81	3,6	13,23	0,29	-0,99
Patient_39	3	-0,71	13,8	3,64	13,5	0,56	-0,1	-0,49	12,69	3,65	11,95	0,63	-0,05	-0,48	12,25	3,6	11,4	0,62	0,05	-0,54	11,64	3,47	11,53	0,74	0,06	-0,29	11,2	3,48	10,85	0,79	0,09	-0,02	10,6	3,46	10,23	0,85	0,22	-0,36	10,41	3,46	10,14	0,73	0,1	-0,82	10,15	3,37	10,22	0,81	0,21
Patient_40	3	5,07	24,25	4,18	20,74	0,53	-0,35	5,22	22,89	4,19	19,3	0,53	-0,34	5,34	22,16	4,16	18,66	0,5	-0,38	5,77	21,47	4,14	18,51	0,52	-0,37	5,75	20,6	4,1	17,92	0,54	-0,34	5,61	19,09	4,11	16,67	0,51	-0,34	5,86	18,84	4	16,55	0,52	-0,35	5,67	17,9	3,98	15,98	0,5	-0,37
Patient_41	3	1,95	19,71	3,94	17,53	-0,2	-0,93	1,96	18,59	3,91	15,95	-0,2	-0,93	2,11	18,09	3,9	15,73	-0,23	-0,93	0,07	17,02	3,83	13,64	-0,21	-0,93	1,84	16,79	3,86	14,04	-0,28	-0,89	1,52	15,87	3,83	12,97	-0,35	-0,8	2,07	15,05	3,82	12,61	-0,34	-0,85	1,82	14,85	3,76	12,23	-0,37	-0,81
Patient_42	3	4,82	20,52	4,04	17,89	-0,18	-0,5	4,65	19,2	4,01	17,12	-0,12	-0,57	4,69	18,27	4,05	16,35	-0,11	-0,56	4,43	17,64	3,98	15,68	-0,07	-0,59	4,29	17,07	3,93	15,59	-0,01	-0,66	4,28	16,04	3,82	14,81	0,06	-0,64	4,13	15,74	3,83	14,38	-0,03	-0,66	4,35	14,74	3,82	13,67	-0,05	-0,62
Patient_43	3	2,44	22,03	4,02	18,49	-0,12	-1,11	2,4	20,09	4,09	16,97	-0,08	-1,09	2,37	19,22	3,97	16,28	-0,06	-1,07	2,27	18,35	3,96	15,54	-0,05	-1,06	2,21	17,26	3,95	14,71	-0,03	-1,07	2,21	16,46	3,89	14,26	-0,02	-1,06	2,29	16,15	3,87	13,96	0	-1,06	2,59	15,22	3,81	13,59	0,01	-1,08
Patient_44	3	2,96	22,62	4,22	20,94	0,24	-0,72	1,35	21,06	4,16	18,87	0,18	-0,68	1,25	20,43	4,11	17,89	0,15	-0,67	1,07	19,68	4,16	17,13	0,11	-0,68	1,11	19,11	4,14	16,53	0,09	-0,66	0,91	18,29	4,11	16,38	0,09	-0,63	1,02	17,63	4,03	15,66	0,06	-0,67	0,91	17,12	4,08	15,23	0,04	-0,63
Patient_45	3	11,24	13,05	3,71	15,27	0,61	-0,32	11,13	12,45	3,7	14,97	0,52	-0,4	10,27	12,58	3,73	14,9	0,42	-0,51	10,13	12,76	3,67	14,92	0,49	-0,48	10,32	12,68	3,74	14,82	0,41	-0,49	10,31	12,14	3,64	14,34	0,5	-0,43	9,98	11,95	3,65	14,29	0,4	-0,61	10,29	11,49	3,66	13,93	0,44	-0,52
Patient_46	3	1,04	24,65	4,23	22,42	0,13	-0,82	1,02	23,31	4,22	20,5	0,12	-0,79	0,88	22,64	4,2	20,21	0,11	-0,8	0,86	21,65	4,15	19,94	0,11	-0,79	0,78	20,81	4,11	19,79	0,14	-0,81	0,48	18,83	4,04	17,32	0,15	-0,81	0,44	18,28	4,05	17,1	0,14	-0,76	0,73	17,92	3,98	17,27	0,19	-0,77
Patient_47	3	-8,56	14,71	3,79	8,66	-0,28	-0,36	-8,32	13,87	3,66	7,63	-0,33	-0,31	-8,03	12,96	3,69	7,28	-0,3	-0,35	-7,61	12,39	3,6	7,22	-0,29	-0,31	-8,03	11,6	3,61	6,72	-0,27	-0,36	-8,15	11,04	3,53	6	-0,26	-0,34	-8,47	10,76	3,55	5,73	-0,2	-0,34	-8,43	10,21	3,57	5,2	-0,16	-0,41
Patient_48	3	0,3	18,25	3,84	13,76	-0,67	-0,32	0,12	16,91	3,7	12,76	-0,66	-0,35	0,01	15,93	3,69	12,29	-0,66	-0,34	0,06	15,27	3,72	12,04	-0,64	-0,38	0,05	14,66	3,65	11,57	-0,65	-0,34	-0,18	14,28	3,63	11,05	-0,64	-0,35	0,21	13,56	3,59	10,92	-0,64	-0,37	0,15	13,13	3,58	10,49	-0,7	-0,25
Patient_49	3	1,1	20,09	4,07	16,9	-0,25	-0,85	1,44	18,73	4,04	15,81	-0,24	-0,85	1,68	17,84	3,93	15,79	-0,26	-0,87	1,8	16,92	3,94	14,99	-0,24	-0,9	1,44	16,28	3,92	14,2	-0,26	-0,97	1,74	15,3	3,81	13,26	-0,3	-0,95	1,69	14,66	3,81	12,92	-0,29	-0,99	1,37	13,99	3,76	12,18	-0,38	-0,93
Patient_50	3	0,71	12,39	3,55	9,9	-0,1	-0,42	0,85	11,68	3,51	9,33	-0,08	-0,36	0,74	10,79	3,54	8,73	-0,04	-0,42	2,05	10,74	3,53	8,89	-0,13	-0,23	1,76	10,26	3,47	8,22	-0,27	0,05	0,94	9,32	3,44	7,17	-0,01	0,03	1,19	8,94	3,35	7,02	0,05	0,13	1,33	8,56	3,21	6,74	0,04	0,22
Patient_51	3	11,08	24	4,12	22,86	-0,18	0,35	10,86	22,74	4,14	21,76	-0,16	0,31	10,75	22,07	4,14	21,07	-0,12	0,27	10,53	20,94	4,02	20,29	-0,1	0,27	9,91	19,79	3,96	19,29	-0,07	0,24	4,57	18,55	3,93	18,37	-0,11	0,31	10,25	18,31	3,83	17,84	-0,01	0,26	10,35	17,54	3,9	17,43	-0,02	0,34
Patient_52	3	1,47	18,57	4,09	13,85	-0,53	0,1	0,38	18,43	4,05	13,52	-0,61	-0,02	0,23	17,56	4,02	12,38	-0,6	-0,02	0,7	16,63	3,99	11,73	-0,7	-0,01	0,87	15,52	3,88	11,16	-0,67	-0,12	1	14,69	3,88	10,87	-0,69	-0,12	0,82	13,86	3,8	10,35	-0,72	-0,09	0,54	13,33	3,82	9,76	-0,71	-0,08
Patient_53	3	3,14	19,92	4,13	15,68	0,06	0	3,12	18,63	4,04	14,63	0,09	0,05	3,2	18,02	4,03	14,23	0,06	0,07	2,93	17,37	4,06	13,87	0,05	0,01	2,79	16,6	3,97	13,47	0,02	-0,03	2,74	15,42	3,93	12,41	0,06	0,08	2,68	14,86	3,85	11,63	0,1	0,1	2,49	14,24	3,89	11,77	0,07	-0,02
Patient_54	3	2,67	23,28	4,1	19,08	-0,49	-0,56	1,63	24,35	4,09	18,62	-0,69	-0,27	1,68	23,42	4,12	18,2	-0,71	-0,22	1,69	22,6	4,14	17,65	-0,71	-0,23	1,75	21,77	4,07	17,14	-0,71	-0,25	1,81	21,33	4,09	16,38	-0,74	-0,15	1,27	21,17	4	16,06	-0,79	-0,03	1,49	19,93	3,97	15,35	-0,77	-0,15
Patient_55	3	2,75	31,3	4,37	27,87	0,14	-0,49	2,66	29,16	4,29	25,46	0,2	-0,43	2,57	28,04	4,23	24,25	0,23	-0,44	2,55	26,43	4,23	22,71	0,22	-0,44	2,45	25,68	4,26	22,52	0,21	-0,43	2,7	24,49	4,25	21,52	0,19	-0,37	2,47	23,71	4,19	20,96	0,24	-0,38	0,8	24,34	4,18	20,32	0,17	-0,39
Patient_56	3	1,01	11,61	3,62	19,06	-0,24	-0,27	1,04	10,32	3,56	18,01	-0,16	0,06	0,56	9,89	3,5	17,3	-0,2	0,07	-0,13	9,37	3,45	17,12	-0,09	0,1	-0,01	8,78	3,47	16,62	0,02	0,05	0,29	8,25	3,45	16,54	0,06	-0,18	0,13	7,93	3,39	16,11	0,09	-0,08	0,54	7,54	3,32	16,21	0,08	-0,24
Patient_57	3	9,32	22,37	3,95	22,84	0,22	-0,05	9,1	21,51	3,97	22,08	0,2	-0,03	9,05	20,89	3,96	21,65	0,21	0	8,66	20,27	3,93	21,17	0,25	-0,03	8,49	20,01	3,9	20,61	0,36	-0,07	8,74	19,23	3,94	19,72	0,35	-0,05	8,69	19,06	3,93	19,68	0,41	-0,07	8,34	18,07	3,91	18,82	0,35	-0,08
Patient_58	3	-1,85	18,27	4,07	12,86	-0,23	-0,14	-1,9	17,51	3,97	12,45	-0,26	-0,12	-1,65	16,98	3,92	12,37	-0,32	-0,07	-1,84	16,21	3,91	11,19	-0,39	0	-1,49	15,65	3,81	10,38	-0,58	0,21	-1,52	15,26	3,9	10,47	-0,5	0,1	-1,6	14,74	3,8	9,83	-0,53	0,12	-1,4	13,9	3,78	8,96	-0,6	0,24
Patient_59	3	-10,48	25,73	3,83	16,48	0,02	-1,16	-10,22	24,54	3,96	16,29	0,01	-1,14	-10,06	23,88	3,89	15,71	0,01	-1,12	-10,01	23,18	3,93	15,89	0,04	-1,12	-9,54	22,19	3,96	15,25	0,03	-1,11	-9,5	21,58	3,94	15,04	0,04	-1,11	-9,08	20,94	3,94	14,84	0,07	-1,1	-8,98	20,87	3,97	15,26	0,09	-1,04
Patient_60	3	2,46	30,17	4,33	21,79	-0,6	0,21	2,3	29,49	4,29	22,13	-0,61	0,22	1,99	28,41	4,27	21,05	-0,6	0,16	1,43	27,31	4,38	20,74	-0,57	0,06	1,51	26,28	4,34	19,96	-0,56	-0,03	1,24	25,39	4,33	19,45	-0,51	-0,08	1,13	24,54	4,26	19,07	-0,49	-0,15	1,13	23,07	4,2	17,71	-0,52	-0,16
Patient_61	3	-1,68	18,98	3,82	11,31	-1,16	0,83	-1,62	18,33	3,79	10,77	-1,22	0,94	-1,59	17,65	3,76	10,39	-1,25	0,96	-1,73	17,7	3,72	10,17	-1,26	0,96	-1,19	16,21	3,66	9,66	-1,22	0,91	-1,65	15,87	3,69	8,96	-1,24	0,91	-1,38	15,38	3,59	8,82	-1,28	0,98	-1,63	14,89	3,56	8,27	-1,29	1,01
Patient_62	3	-3,69	21,32	4,1	13,11	-0,6	1,06	-3,44	19,28	4,04	11,89	-0,61	1,04	-3,44	18,35	3,98	11,41	-0,63	1,06	-3,25	17,43	3,95	11,13	-0,61	0,93	-3,21	16,6	3,91	10,55	-0,63	1,02	-3,03	15,7	3,85	9,34	-0,69	1,22	-3,8	17,23	3,93	10,98	-0,56	0,36	-3,05	14,49	3,8	8,73	-0,62	1,1
Patient_63	3	3,56	24,89	4,18	20,27	-0,16	-0,7	2,69	23,01	4,21	19,23	-0,17	-0,72	2,53	22,28	4,22	18,54	-0,11	-0,75	2,37	21,46	4,16	17,89	-0,1	-0,8	2,34	20,61	4,17	17,39	-0,04	-0,8	1,87	19,77	4,15	16,85	-0,04	-0,81	1,69	18,97	4,14	16,16	0	-0,82	1,82	18,62	4,06	15,89	0,04	-0,83
Patient_64	3	3,56	22,33	4,25	19,49	0,12	-0,39	3,41	21,39	4,18	18,38	0,11	-0,41	3,3	20,56	4,17	17,81	0,14	-0,41	3,21	20,06	4,16	17,33	0,13	-0,39	3,14	19,48	4,12	16,95	0,14	-0,4	3,21	18,81	4,08	16,31	0,13	-0,39	3,12	18,41	4,11	15,65	0,14	-0,37	2,96	17,91	4,13	15,42	0,1	-0,37
Patient_65	3	0,51	31,53	4,13	24,72	-0,5	-1,05	0,89	29,6	3,89	23,39	-0,47	-1,16	0,53	28,38	3,98	22,97	-0,45	-1,17	-0,57	27,67	3,91	21,71	-0,43	-1,17	-0,1	26,64	3,89	21,38	-0,39	-1,22	-0,16	24,96	3,78	20,13	-0,37	-1,29	-0,14	24,38	3,88	19,71	-0,33	-1,33	-0,27	23,59	3,81	19,34	-0,29	-1,34
Patient_66	3	0,89	23,13	4,11	18,68	-0,17	-0,92	1,36	21,46	4,1	17,7	-0,18	-0,92	-1,1	22,85	4,16	16,93	-0,23	-1,03	0,85	19,7	4,05	16,22	-0,23	-0,85	0,85	18,99	3,99	15,53	-0,26	-0,79	1,4	17,96	4	15,63	-0,26	-0,88	1,01	17,13	3,9	14,6	-0,29	-0,87	1,15	16,88	3,85	14,53	-0,3	-0,86
Patient_67	3	12,55	19,79	4,03	22,87	0,05	-0,67	13,01	18,76	3,97	22,51	0,08	-0,63	13,09	17,96	3,98	21,41	0,11	-0,58	13,31	16,99	3,83	20,07	0,12	-0,54	13,43	16,42	3,93	19,51	0,15	-0,51	13,35	15,55	3,83	18,88	0,18	-0,48	13,82	14,8	3,81	18,55	0,19	-0,48	13,86	14,22	3,8	18,37	0,23	-0,44
Patient_68	3	-7,17	23,19	4,1	17,71	0,58	0,11	-6,97	22,66	4,07	17,63	0,59	0,15	-6,56	22,04	4,04	17,18	0,61	0,12	-6,65	21,42	4,02	16,39	0,62	0,17	-6,12	21,53	4,03	16,8	0,6	0,09	-6,37	20,29	4,03	16,11	0,64	0,18	-4,38	20,49	4,05	17,55	0,52	-0,13	-5,37	19,89	4,05	16,93	0,55	-0,02
Patient_69	3	7,33	28,31	4	27,67	0,07	-1,18	7,17	26,78	4,04	26,42	0,07	-1,19	7,01	25,8	4,15	25,58	0,05	-1,17	7,46	24,5	4,03	25,12	0,06	-1,17	6,56	23,45	3,95	23,14	-0,01	-1,21	6,25	22,38	4	22,38	0,04	-1,16	6,56	21,34	3,89	21,78	0,1	-1,14	5,88	20,7	3,91	20,7	0,1	-1,1
Patient_70	3	-1,93	28,91	4,17	17,68	-0,98	0,68	-2,43	27,52	4,09	16,37	-0,97	0,52	-2,3	26,67	4,04	15,96	-0,98	0,51	-1,64	25,73	4,04	15,89	-1	0,47	-1,95	24,21	4	14,55	-0,99	0,53	-1,7	22,95	3,97	13,93	-1	0,57	-1,85	21,8	3,91	12,84	-1,03	0,7	-1,56	20,95	3,87	12,46	-1	0,64
Patient_01	4	-3,12	21,62	3,86	16,21	-0,14	-1,14	-3,55	20,21	3,8	14,5	-0,15	-1,16	-3,22	19,28	3,69	14,03	-0,16	-1,17	-3,37	18,82	3,76	13,34	-0,15	-1,18	-3,25	17,74	3,66	12,61	-0,18	-1,21	-3,56	16,81	3,58	11,47	-0,22	-1,19	-2,36	16,03	3,58	11,73	-0,25	-1,25	-2,73	16,12	3,57	11,35	-0,24	-1,23
Patient_02	4	-5,16	12,41	3,41	8,64	0,5	-0,13	-4,6	12,18	3,39	8,59	0,51	-0,12	-4,34	11,89	3,34	8,55	0,52	-0,08	-3,39	11,65	3,21	9,18	0,59	0,08	-3,16	11,16	3,26	8,86	0,55	-0,03	-2,2	10,79	3,17	9,45	0,55	-0,03	-2,16	10,95	3,26	9,2	0,58	0,08	-1,32	10,68	3,25	9,02	0,6	0,07
Patient_03	4	4,02	13,94	3,59	12,9	-0,36	-0,65	4,16	13,62	3,58	12,59	-0,35	-0,66	4,01	13,22	3,6	12,18	-0,32	-0,68	3,3	12,87	3,57	11,48	-0,29	-0,7	1,83	14,87	3,72	11,58	-0,21	-0,6	1,41	12,16	3,51	10,05	-0,12	-0,74	2,04	11,9	3,43	9,92	-0,23	-0,72	2,44	11,58	3,5	9,91	-0,23	-0,68
Patient_04	4	-11,47	13,88	3,62	7,17	-0,28	-0,41	-10,94	13,57	3,6	7,1	-0,34	-0,41	-10,64	13,11	3,59	7,03	-0,28	-0,42	-10,37	13,04	3,53	6,63	-0,31	-0,41	-10,08	12,64	3,55	6,69	-0,23	-0,46	-9,9	11,9	3,57	5,91	-0,13	-0,46	-10,12	11,84	3,57	7,12	-0,19	-0,46	-11,06	11,13	3,57	5,21	-0,02	-0,49
Patient_05	4	4,6	8,45	3,25	9,72	0,45	-0,62	4,27	8,13	3,19	9,34	0,38	-0,48	4,39	7,94	3,15	9,19	0,32	-0,44	4,6	7,79	3,18	8,81	0,25	-0,44	4,85	7,4	3,17	8,13	0,14	-0,33	4,34	7,19	3,17	7,76	0,3	-0,14	5,05	7,52	3,15	7,68	0,16	-0,17	5,02	7,36	3,17	7,64	0,12	-0,11
Patient_06	4	16,43	23,54	3,73	27,87	0,16	-1,32	15,85	21,89	3,67	25,37	0,2	-1,3	15,62	21,17	3,7	24,76	0,23	-1,32	15,09	20,11	3,71	24,24	0,24	-1,31	14,78	19,78	3,71	23,71	0,26	-1,33	14,01	19,19	3,6	24,56	0,26	-1,35	13,51	18,44	3,6	22,31	0,25	-1,34	14,14	17,7	3,56	21,39	0,23	-1,34
Patient_07	4	97,16	16,14	3,43	97,16	-0,92	0,07	97,9	16,94	3,37	97,9	-0,92	0,04	97,74	17,43	3,46	87,74	-0,91	-0,02	97,47	17,31	3,57	97,47	-0,9	-0,02	98,52	17,37	3,35	98,52	-0,9	-0,04	98,17	17,51	3,48	98,17	-0,89	-0,06	98,4	18,2	3,55	98,4	-0,88	-0,1	98,34	18,02	3,44	98,34	-0,97	0,12
Patient_08	4	-5,16	7,68	3,05	5,6	1,11	1,17	-5,04	7,84	3,02	6,29	1,18	1,29	-4,09	8,14	3,08	6,86	1,32	1,55	-4,32	7,39	2,96	6,15	1,32	1,68	-3,96	7,36	2,97	6,26	1,29	1,49	-3,25	6,78	2,86	5,86	1,35	1,57	-3,34	6,69	2,9	5,98	1,27	1,41	-3,23	6,69	2,84	6,76	1,37	1,57
Patient_09	4	10,8	7,97	2,75	13,27	-0,91	0,04	-4,24	12,32	3,51	8,97	0,21	-1,29	-4,23	12,25	3,5	9,2	0,24	-1,27	-4,05	12,08	3,47	9,2	0,25	-1,27	-3,58	11,91	3,44	9,18	0,28	-1,22	-3,26	11,73	3,36	9,35	0,26	-1,26	-3,08	11,23	3,37	9	0,27	-1,28	-3,77	11,18	3,4	8,81	0,31	-1,25
Patient_10	4	5,2	6,62	3,05	7,41	-0,68	1,13	5,28	6,49	3,05	7,52	-0,62	0,95	5,44	6,53	3,07	7,74	-0,7	1,08	5,64	7,11	3,16	8,26	-0,84	1,16	6,03	7,01	3,1	8,71	-0,68	0,75	5,79	6,69	3,14	8,28	-0,44	0,58	4,34	7,49	3,19	7,81	-0,81	0,58	5,7	6,11	3,06	7,78	-0,41	0,77
Patient_11	4	2,89	11,11	3,43	12,27	0,64	-0,41	3,04	10,86	3,41	11,83	0,63	-0,41	3,3	10,23	3,32	9,95	0,59	-0,34	3,16	10,32	3,38	10,13	0,56	-0,38	3,05	10,36	3,38	9,83	0,55	-0,38	2,86	10,09	3,4	9,72	0,56	-0,41	2,72	9,92	3,4	9,29	0,46	-0,44	2,88	10,15	3,35	9,38	0,46	-0,4
Patient_12	4	2,07	12,04	3,63	9,65	-0,64	-0,12	1,28	11,3	3,6	8,41	-0,67	0,08	1,16	11,09	3,64	8,49	-0,66	-0,03	1,19	10,3	3,55	7,84	-0,62	-0,05	1,61	10,37	3,51	8,21	-0,65	-0,02	1,55	10,15	3,56	8,05	-0,66	-0,09	1,9	10,2	3,54	8,06	-0,77	0,09	1,88	9,73	3,46	7,93	-0,7	-0,02
Patient_13	4	17,71	23,76	3,92	25,04	1,03	0,05	18,25	21,96	3,92	23,25	0,99	0,02	19,29	22,41	3,94	24,08	1,02	0,06	18,3	22,39	3,94	23,55	1,03	0,09	18,33	23,33	3,95	24,74	1,07	0,23	18,87	23,22	3,94	24,44	1,09	0,25	18,79	23,7	3,92	24,65	1,08	0,17	19,71	24,88	3,95	26,02	1,09	0,13
Patient_14	4	9,06	12,64	3,68	13,79	0,34	0,29	9,04	12,36	3,66	13,47	0,44	0,3	8,85	11,92	3,63	13,15	0,43	0,18	7,96	11,42	3,54	12,34	0,4	0,19	8,12	11,44	3,57	12,25	0,55	0,21	8,43	10,91	3,55	12,33	0,5	0,08	8,17	10,79	3,56	12,13	0,5	0,1	8,45	10,09	3,49	12,11	0,26	0,04
Patient_15	4	7,99	17,21	3,9	18,4	-0,29	-1,06	7,93	16,85	3,9	18,16	-0,34	-1,04	7,73	16,45	3,88	18,03	-0,33	-1,08	8,03	16,06	3,83	17,76	-0,35	-1,04	7,73	15,9	3,84	17,2	-0,35	-1,04	7,68	15,3	3,82	16,81	-0,37	-1,01	7,54	14,85	3,78	16,42	-0,36	-1,03	7,69	14,56	3,81	16,11	-0,37	-0,99
Patient_16	4	-1,83	11,6	3,63	9,39	0,08	-0,66	-2,17	10,5	3,56	8,4	0,11	-0,69	-2,36	10,32	3,54	8,36	0,21	-0,6	-2,27	10,12	3,54	8,56	0,25	-0,5	-1,98	10,09	3,57	8,32	0,18	-0,68	-2,31	9,87	3,52	7,7	0,15	-0,77	-1,99	9,74	3,54	7,89	0,17	-0,7	-1,9	9,18	3,48	7,5	0,11	-0,65
Patient_17	4	9,04	12,37	3,65	13,7	0,25	-0,97	8,13	12,19	3,64	13,24	0,24	-0,99	8,71	11,19	3,61	12,75	0,25	-0,93	9,01	10,93	3,6	12,79	0,24	-0,91	9,26	10,84	3,6	12,6	0,25	-0,9	8,43	10,81	3,59	12,5	0,17	-0,85	8,81	10,18	3,52	11,94	0,26	-0,92	8,96	10	3,48	12,06	0,23	-0,93
Patient_18	4	-3,1	11,6	3,5	7,77	-0,24	-1,11	-3,14	11,15	3,45	7,27	-0,26	-1,04	-3,3	10,65	3,4	6,84	-0,22	-1,09	-2,96	10,65	3,51	7,07	-0,19	-0,96	-2,86	9,94	3,42	6,54	-0,22	-0,99	-3,71	9,73	3,43	5,72	-0,19	-0,91	-3,76	9,39	3,39	5,34	-0,23	-0,88	-0,33	8,98	3,35	5,26	-0,25	-0,94
Patient_19	4	-0,94	7,99	3,15	9,07	0,78	-0,48	-1,24	7,86	3,21	8,57	0,78	-0,46	-1,21	7,39	3,14	7,8	0,77	-0,46	-0,71	7,28	3,1	7,98	0,71	-0,5	-1,03	7,01	3,05	7,65	0,82	-0,49	-0,81	6,8	3,01	7,46	0,79	-0,52	-0,36	7,12	3,1	7,84	0,71	-0,51	-0,54	6,8	3,03	7,5	0,68	-0,57
Patient_20	4	12,55	13,34	3,49	17,29	-1,15	0,97	12,38	12,94	3,54	16,98	-1,14	0,96	12,28	12,63	3,52	16,75	-1,12	0,93	12,63	12,39	3,5	17	-1,09	0,83	11,55	12,3	3,48	15,87	-1,03	0,62	11,41	11,87	3,52	15,58	-1,03	0,63	11,39	11,65	3,45	15,49	-1,06	0,67	11,49	11,26	3,43	15,48	-1,11	0,84
Patient_21	4	15,06	7,27	2,99	16,37	-1,36	3	15,31	7,18	2,97	16,63	-1,5	3,38	14,94	7,29	3,03	16,27	-1,44	3,08	15,43	6,96	2,93	16,73	-1,6	3,56	14,94	7,23	2,9	16,27	-1,52	3,25	14,49	7,08	2,97	15,8	-1,56	3,33	14,42	7,15	2,91	15,75	-1,63	3,31	13,93	6,67	2,74	15,21	-1,81	3,79
Patient_22	4	-1,98	10,05	3,32	7,83	-0,29	0,27	-1,71	9,7	3,34	7,8	-0,27	0,34	-1,72	9,5	3,36	7,35	-0,25	0,31	-1,73	9,07	3,23	8,1	-0,14	0,3	-2,06	8,44	3,16	7,33	0,05	0,3	-1,99	9,15	3,34	7,11	-0,2	0,18	-1,01	9,49	3,29	6,07	-0,4	0,12	-0,95	9,32	3,33	5,73	-0,39	0,18
Patient_23	4	4,98	6,32	2,86	7,5	-1,2	0,96	5,48	6,1	2,82	7,71	-1,15	0,88	5,19	5,84	2,86	7,38	-1,26	1,11	5,09	5,62	2,82	7,19	-1,25	1,17	5,81	5,64	2,81	7,77	-1,11	0,74	6,25	5,54	2,84	7,86	-1,02	0,51	6,01	5,72	2,95	7,83	-0,88	0,16	5,64	5,38	2,78	7,51	-1,1	0,64
Patient_24	4	-6,42	10,23	3,37	9,06	0,83	0,26	-6,61	9,52	3,33	8,38	0,94	0,52	-5,7	9,14	3,3	8,26	0,89	0,38	-5,34	9,07	3,33	8,23	0,89	0,35	-5,53	8,51	3,21	7,42	0,84	0,24	-6,3	8,6	3,25	7,59	0,94	0,53	-6,06	8,42	3,19	7,54	0,95	0,54	-6,28	8,41	3,21	7,59	0,95	0,58
Patient_25	4	4,96	9,49	3,4	10,55	0,18	-0,94	4,33	8,72	3,3	9,65	0,12	-0,9	3,96	8,58	3,38	9,18	0,17	-0,91	3,86	8,11	3,27	8,58	0,17	-0,84	3,44	7,94	3,28	8,27	0,15	-0,92	3,11	7,87	3,27	8,19	0,18	-0,94	2,69	7,8	3,26	8,17	0,2	-0,99	2,41	7,38	3,25	7,5	0,16	-1,01
Patient_26	4	1,6	12,87	3,4	11,9	0,46	-0,67	1,63	11,94	3,32	11,57	0,51	-0,68	1,88	11,61	3,24	11,96	0,51	-0,73	1,84	11,26	3,3	12,17	0,52	-0,74	1,61	10,87	3,35	11,72	0,55	-0,81	1,27	10,76	3,2	11,5	0,55	-0,9	1,02	10,61	3,23	11,17	0,6	-0,91	1,3	10,48	3,23	11,39	0,59	-0,93
Patient_27	4	4,22	12,83	3,53	12,14	-0,37	-0,87	3,85	11,5	3,52	10,51	-0,42	-0,77	3,77	10,88	3,43	10,23	-0,45	-0,8	3,87	10,78	3,49	9,88	-0,51	-0,67	3,81	10,46	3,45	9,64	-0,52	-0,67	3,44	10,15	3,36	9,25	-0,55	-0,63	3,6	9,75	3,42	8,91	-0,53	-0,56	3,54	9,68	3,42	8,81	-0,55	-0,51
Patient_28	4	5,14	9,92	3,36	10,28	-0,76	-0,34	5,02	9,56	3,41	9,84	-0,75	-0,33	4,96	9,34	3,36	2,66	-0,69	-0,4	4,66	8,91	3,36	9,11	-0,67	-0,43	4,43	8,96	3,37	9,22	-0,55	-0,55	4,9	8,76	3,29	9,24	-0,6	-0,51	4,79	8,19	3,25	8,76	-0,67	-0,43	4,1	8,41	3,32	8,5	-0,41	-0,63
Patient_29	4	-3,77	14,51	3,82	10,01	-0,28	-0,52	-3,91	13,78	3,8	9,45	-0,26	-0,51	-3,47	13,19	3,76	9,34	-0,29	-0,54	-3,19	12,32	3,73	8,48	-0,26	-0,64	-2,79	11,9	3,67	8,23	-0,27	-0,63	-2,62	11,68	3,62	7,98	-0,29	-0,6	-2,95	11,69	3,67	8,35	-0,25	-0,6	-2,38	11,31	3,57	8,27	-0,26	-0,59
Patient_30	4	-11,91	8,78	3,23	3,29	0,48	-0,94	-12,14	8,6	3,16	2,88	0,46	-0,94	-11,56	8,41	3,18	3,27	0,51	-0,93	-11,81	8,09	3,17	3,14	0,52	-0,85	-12,13	7,87	3,18	2,5	0,49	-0,75	-12,07	7,75	3,18	2,5	0,52	-0,69	-12,36	7,6	3,2	2,5	0,47	-0,75	-11,86	7,53	3,18	2,41	0,54	-0,68
Patient_31	4	0,57	4,08	2,61	3,26	-0,36	1,24	1,21	4,24	2,63	3,61	-0,21	0,52	1,4	3,91	2,54	3,21	-0,55	1,24	0,91	3,87	2,56	2,91	-0,47	1,12	1,16	3,86	2,5	3,12	-0,39	0,8	0,61	3,78	2,55	2,87	-0,47	0,87	0,2	3,41	3,38	2,42	-0,76	1,68	0,71	3,23	2,43	2,46	-0,71	1,08
Patient_32	4	-10,29	13,22	2,82	0,5	-2,19	4,66	-10,85	13,77	2,99	0,5	-2,12	4,34	-9,33	12,7	2,7	0,5	-2,39	5,58	-11,31	12,62	2,83	0	-2,28	5,09	-11,06	12,55	2,79	-1,21	-2,27	5,03	-11	12,43	2,68	-0,78	-2,29	5,14	-10,42	12,53	2,74	-3,97	-2,34	5,3	-9,88	12,41	2,71	0	-2,33	5,28
Patient_33	4	2,5	17,72	3,54	13,12	-1,04	0,78	2,36	17,34	3,48	12,71	-1,1	0,96	2,13	17,19	3,44	12,4	-1,12	1,01	2,16	16,88	3,4	12,24	-1,15	1,09	2,05	16,5	3,39	11,88	-1,21	1,29	2,08	16,08	3,51	11,62	-1,27	1,46	2,03	15,68	3,42	11,36	-1,26	1,44	0,67	15,59	3,44	10,4	-1,31	1,62
Patient_34	4	-1,09	10,95	3,29	9,12	0,65	0,09	0,27	10,42	3,38	9,44	0,51	-0,17	0,63	9,98	3,33	8,56	0,3	-0,43	-0,06	9,71	3,35	7,84	0,28	-0,41	0,03	9,37	3,23	7,67	0,26	-0,43	-0,69	9,18	3,22	7,17	0,42	-0,26	-0,87	8,9	3,25	6,77	0,34	-0,35	-0,86	8,56	3,1	7,46	0,64	0,1
Patient_35	4	13,9	5,61	3	14,18	-0,36	0,12	13,65	5,57	2,99	13,92	-0,33	0,13	13,32	5,54	2,97	13,58	-0,23	-0,03	13,01	5,15	2,89	13,27	-0,27	0,04	13,11	5,16	2,91	13,23	-0,22	-0,11	14,43	5,98	3,07	14,71	-0,33	-0,04	13,5	6,12	3,08	14,07	-0,4	-0,01	13,57	6,2	3,03	14,17	-0,49	0,08
Patient_36	4	-3,32	15,13	3,7	11,06	-0,12	-1,32	-3,75	15,17	3,71	10,7	-0,13	-1,35	-3,74	14,56	3,73	9,85	-0,12	-1,3	-3,73	14,62	3,64	9,83	-0,14	-1,27	-3,16	14,46	3,68	10,04	-0,17	-1,28	-2,44	14,23	3,64	10,42	-0,16	-1,31	-3,05	13,91	3,62	9,69	-0,18	-1,33	-2,43	13,58	3,61	9,82	-0,2	-1,33
Patient_37	4	1,65	7,43	3,09	5,7	-0,85	0,19	2,32	6,92	3,03	5,83	-0,96	0,19	2,36	6,86	3,04	5,83	-0,92	0,18	2,49	6,68	2,88	5,81	-1,02	0,27	2,74	6,33	2,9	6,1	-1,03	0,2	2,41	6,1	2,92	5,45	-1,03	0,24	2,16	5,99	2,85	5,34	-1,06	0,23	2,09	6,02	2,85	5,31	-1,05	0,2
Patient_38	4	0,98	14,17	3,68	11,57	-0,25	-0,92	1,41	13,51	3,62	10,53	-0,29	-0,9	1,73	13,38	3,64	10,8	-0,39	-0,86	2,81	12,59	3,55	10,61	-0,36	-0,81	1,57	11,94	3,48	9,79	-0,14	-0,85	1,01	11,66	3,57	9,23	-0,39	-0,82	1,25	11,18	3,5	8,85	-0,29	-0,8	1,52	10,79	3,48	8,6	-0,38	-0,75
Patient_39	4	1,77	11,57	3,37	11,02	1,05	0,88	2,13	10,87	3,3	10,52	1,13	1,12	2,3	10,57	3,3	10,48	1,12	1,05	2,46	10,42	3,38	10,52	1,07	0,9	2,89	10,22	3,36	10,17	1,07	0,97	3,2	9,88	3,31	9,84	1,11	1,01	2,8	10,11	3,31	10,41	0,93	0,49	2,5	10,11	3,35	10,02	0,82	0,18
Patient_40	4	1,6	15,83	3,9	15,09	0,29	-0,88	1,67	15,2	3,92	14,33	0,29	-0,89	1,75	14,91	3,87	14,03	0,28	-0,91	2,22	14,61	3,82	8,65	0,26	-0,89	2,08	14,22	3,83	13,47	0,26	-0,88	1,82	13,24	3,78	13,32	0,27	-0,92	2,15	13,27	3,75	12,79	0,24	-0,9	1,88	12,6	3,7	12,81	0,27	-0,96
Patient_41	4	6,07	13,41	3,61	13,7	-0,43	-0,85	6,02	12,76	3,55	13,26	-0,43	-0,82	6,29	12,67	3,59	13,32	-0,43	-0,83	5,28	12,08	3,57	12,08	-0,45	-0,83	5,84	11,83	3,55	12,27	-0,49	-0,75	5,44	11,51	3,57	11,55	-0,45	-0,69	5,98	11,09	3,54	11,74	-0,47	-0,7	5,77	11,04	3,5	11,55	-0,51	-0,66
Patient_42	4	6,33	11,14	3,58	11,9	0,32	-0,43	6,25	10,76	3,54	11,45	0,37	-0,42	6,25	10,51	3,53	11,1	0,37	-0,4	5,96	10,4	3,48	10,89	0,37	-0,41	5,86	10,47	3,5	10,97	0,39	-0,36	5,86	10,02	3,49	10,58	0,44	-0,3	5,74	9,85	3,49	10,27	0,37	-0,4	5,99	9,27	3,47	10,16	0,33	-0,43
Patient_43	4	2,44	12,05	3,65	12	0,45	-0,82	2,47	11,31	3,52	11,44	0,55	-0,75	2,54	11,06	3,48	11,27	0,6	-0,69	2,39	10,77	3,41	11,27	0,62	-0,68	2,39	10,41	3,39	11,44	0,63	-0,74	5,45	10,23	3,43	11,32	0,66	-0,72	2,52	10,2	3,42	11,45	0,64	-0,78	2,81	9,78	3,34	10,88	0,69	-0,7
Patient_44	4	0,39	15,03	3,85	10,98	-0,33	-0,55	-0,19	14,81	3,87	10,47	-0,32	-0,55	-0,25	14,6	3,84	10,14	-0,3	-0,59	-0,36	14,15	3,82	9,82	-0,32	-0,61	-0,3	13,87	3,8	9,71	-0,35	-0,62	-0,53	13,61	3,84	9,65	-0,27	-0,67	-0,49	13,3	3,75	9,53	-0,3	-0,7	-0,5	13,03	3,8	9,18	-0,29	-0,68
Patient_45	4	13,01	11,99	3,63	15,93	0,07	-0,62	12,97	11,48	3,62	15,7	-0,01	-0,62	11,99	11,79	3,58	15,17	-0,02	-0,64	11,88	12,29	3,62	15,82	0,01	-0,67	12,2	12,6	3,68	16,51	-0,07	-0,7	12,23	12,06	3,62	15,91	-0,03	-0,66	11,91	11,91	3,66	15,81	-0,05	-0,7	12,39	11,47	3,62	15,68	-0,09	-0,66
Patient_46	4	1	19,32	4,1	16,6	0,21	-0,8	1,01	18,79	4,04	16,31	0,21	-0,8	0,91	18,76	4,11	16,19	0,21	-0,82	0,99	18,31	4,1	16,12	0,22	-0,86	0,83	17,96	4,04	16,01	0,24	-0,88	0,58	16,04	3,9	14,92	0,27	-0,88	0,68	16,13	3,86	14,96	0,25	-0,92	0,95	16,56	3,95	15,37	0,23	-0,96
Patient_47	4	-11,98	10,71	3,55	5,05	0,13	-0,69	-11,68	9,91	3,55	4,71	0,2	-0,56	-11,05	9,44	3,48	5,44	0,29	-0,39	-10,47	9,48	3,51	5,1	0,27	-0,48	-10,98	8,97	3,44	5,06	0,3	-0,34	-11,09	9,04	3,44	5	0,29	-0,39	-11,45	9,11	3,44	4,32	0,25	-0,52	-11,5	9	3,44	4	0,2	-0,64
Patient_48	4	2,45	9,72	3,41	8,97	-0,57	-0,25	2,18	9,11	3,4	8,2	-0,47	-0,45	1,98	8,55	3,4	7,74	-0,45	-0,48	1,89	8,28	3,37	7,56	-0,41	-0,55	1,72	8,13	3,33	7,28	-0,41	-0,54	1,32	8,17	3,3	6,97	-0,32	-0,69	1,62	7,9	3,31	6,93	-0,31	-0,73	1,42	8,08	3,29	7,07	-0,31	-0,67
Patient_49	4	1,96	14,58	3,8	14,22	0,02	-1,31	2,32	13,75	3,75	13,54	0,04	-1,3	2,59	13,32	3,74	13,57	0,03	-1,27	2,78	12,77	3,71	13,04	0,02	-1,29	2,28	12,51	3,66	12,52	0,04	-1,34	2,71	11,98	3,61	12,5	-0,01	-1,31	2,69	11,59	3,59	12,32	0,02	-1,31	2,38	11,22	3,56	11,7	-0,05	-1,29
Patient_50	4	1,92	6,19	2,92	5,5	1,11	1,17	1,96	6,15	2,97	5,52	1,12	1,15	1,92	5,83	2,86	5,16	1,11	1,18	3,72	6,01	2,93	6,43	0,95	0,67	3,34	6,22	2,98	6,39	0,58	0,15	2,37	5,86	2,93	5,44	0,87	0,48	2,57	5,91	2,97	5,57	0,9	0,55	2,6	5,86	2,97	5,49	0,8	0,37
Patient_51	4	15,17	14,87	3,72	18,44	0,51	-0,3	15,05	14,3	3,76	17,92	0,5	-0,3	15	14,28	3,72	17,97	0,54	-0,31	14,74	13,69	3,77	17,29	0,55	-0,34	13,76	13,05	3,73	16,29	0,58	-0,32	14,7	12,71	3,69	16,87	0,43	-0,43	14,58	12,71	3,72	16,67	0,51	-0,43	14,63	12,13	3,67	16,42	0,45	-0,41
Patient_52	4	3,66	12,46	3,66	11,46	-0,48	-0,39	2,25	12,26	3,63	10,23	-0,61	-0,45	2,18	11,86	3,67	9,96	-0,58	-0,48	2,81	11,71	3,6	10,22	-0,66	-0,3	3,01	11,28	3,64	10,17	-0,63	-0,27	3,1	10,88	3,58	9,96	-0,61	-0,34	2,85	10,32	3,55	9,32	-0,61	-0,36	2,43	9,96	3,49	8,86	-0,58	-0,36
Patient_53	4	3,39	11,85	3,73	11,29	0,02	0,11	3,36	11,28	3,7	10,72	0,01	0,13	3,55	11,26	3,7	10,61	0,06	0,15	3,29	11,09	3,7	10,42	0,07	0	3,08	10,73	3,67	10,34	0,02	-0,11	3,14	10,07	3,61	9,52	0,15	0,06	3,14	9,92	3,6	9,49	0,18	0,05	3,02	9,61	3,56	9,45	0,16	-0,17
Patient_54	4	2,78	14,03	3,7	12,35	-0,66	-0,47	2,53	14,91	3,68	12,19	-0,94	0,33	2,51	14,49	3,68	11,86	-0,97	0,43	2,4	14,1	3,66	11,53	-0,95	0,35	2,51	13,74	3,62	11,42	-0,91	0,27	2,53	13,76	3,69	11,29	-0,96	0,4	1,83	13,77	3,63	10,51	-1	0,58	2,07	13,09	3,64	10,4	-0,95	0,41
Patient_55	4	3,51	22,77	4,11	23,02	0,36	-0,69	2,59	21,42	3,98	21,42	0,52	-0,54	2,55	20,74	3,98	20,79	0,54	-0,54	2,63	19,68	4,01	20,21	0,51	-0,54	2,44	19,41	4	20,08	0,48	-0,57	2,8	19,22	4,05	20,03	0,49	-0,58	2,51	18,84	3,94	19,93	0,53	-0,57	1,97	19,18	3,95	19,78	0,36	-0,55
Patient_56	4	1,7	8,56	3,38	8,6	0,31	-0,88	1,13	8,09	3,32	8,11	0,44	-0,57	0,76	8,2	3,35	7,99	0,32	-0,87	-0,11	8,2	3,33	7,54	0,29	-0,94	0,13	7,84	3,25	7,5	0,41	-0,77	0,63	7,57	3,19	7,64	0,41	-0,91	0,54	7,69	3,24	7,74	0,44	-0,81	1,21	7,43	3,19	7,7	0,42	-0,85
Patient_57	4	12,12	15,34	3,87	16,86	0,35	-0,34	11,9	14,85	3,87	16,36	0,33	-0,35	11,87	14,53	3,8	16,12	0,32	-0,32	11,49	14,16	3,85	15,74	0,34	-0,33	11,21	14,18	3,85	15,51	0,41	-0,38	11,52	13,9	3,79	15,49	0,4	-0,39	11,52	13,72	3,78	15,24	0,44	-0,4	11,12	13,17	3,72	14,5	0,38	-0,36
Patient_58	4	-1,9	12,94	3,46	5,72	-1,28	0,66	-1,88	12,85	3,45	5,68	-1,28	0,63	-1,63	12,8	3,46	5,73	-1,28	0,65	-1,93	12,34	3,4	5,35	-1,3	0,65	-1,46	12,38	3,35	5,76	-1,36	0,73	-1,37	12,11	3,37	5,65	-1,31	0,66	-1,51	11,82	3,34	5,28	-1,31	0,68	-1,33	11,45	3,33	5,21	-1,31	0,66
Patient_59	4	-12,82	16,76	3,7	13,36	0,7	-0,37	-12,29	16,24	3,76	13,07	0,72	-0,3	-12,23	15,87	3,67	12,4	0,7	-0,32	-12,14	15,51	3,67	12,12	0,73	-0,27	-11,63	14,88	3,56	11,64	0,73	-0,27	-11,44	14,62	3,62	11,5	0,75	-0,25	-11,04	14,12	3,63	11,07	0,75	-0,27	-10,95	14,33	3,73	11,6	0,76	-0,21
Patient_60	4	-0,61	25,05	4,3	20,22	-0,31	-0,65	-0,66	24,49	4,21	19,42	-0,33	-0,62	-0,93	23,84	4,19	19,11	-0,32	-0,67	-1,51	23,41	4,12	18,92	-0,29	-0,73	-1,33	22,53	4,19	18,9	-0,26	-0,8	-1,51	22,01	4,15	18,44	-0,24	-0,8	-1,57	21,15	4,05	17,72	-0,23	-0,84	-1,39	19,82	4,08	16,48	-0,27	-0,82
Patient_61	4	-1,13	15,88	3,43	7,96	-1,44	1	-1,1	15,87	3,33	8,02	-1,45	0,99	-1,09	15,5	3,37	7,94	-1,42	0,93	-1,4	15,79	3,31	7,99	-1,4	0,81	-0,67	14,64	3,31	7,83	-1,42	0,98	-1,31	14,4	3,29	7,16	-1,4	0,89	-1,05	14,24	3,22	7,03	-1,43	1,02	-1,42	14,03	3,28	6,9	-1,41	0,93
Patient_62	4	-3,82	13,56	3,73	8,96	-0,36	0,41	-3,57	12,76	3,67	8,47	-0,29	0,32	-3,63	12,46	3,68	8,67	-0,27	0,25	-3,47	12,21	3,71	8,46	-0,27	0,08	-3,37	11,98	3,69	8,5	-0,24	0,05	-3,19	11,63	3,68	8,56	-0,23	0,16	-4,77	12,29	3,75	8,25	-0,27	0,05	-3,27	11,35	3,67	8,39	-0,16	-0,04
Patient_63	4	3,64	20,05	4,06	20,35	0,27	-1,01	2,86	19,27	4,04	18,72	0,27	-1,01	2,82	19,14	4,08	18,78	0,3	-1,01	2,63	18,82	4,03	18,14	0,31	-1,01	2,82	18,53	4,02	18,42	0,33	-0,98	2,23	18,01	3,99	17,9	0,33	-1,05	2,08	17,52	4	17,42	0,33	-1	2,29	17,52	3,99	17,36	0,31	-0,97
Patient_64	4	16,76	17,12	4,01	16,1	0,43	-0,2	16,56	16,55	4	15,56	0,39	-0,23	16,48	16,22	3,95	15,67	0,43	-0,22	16,48	16,07	3,92	15,32	0,45	-0,19	16,68	16,28	3,93	15,66	0,52	-0,03	16,77	15,84	3,93	15,43	0,49	-0,09	16,72	15,81	3,91	15,21	0,5	-0,09	16,62	15,32	3,9	14,79	0,51	0,01
Patient_65	4	-1,28	25,71	3,92	22,07	0,03	-1,37	-0,66	23,92	3,94	20,31	0,02	-1,4	-0,94	23,15	3,99	19,33	0,01	-1,39	-2,22	22,87	3,98	18,92	0,03	-1,37	-1,51	22,34	3,87	19,26	0,06	-1,39	-1,44	20,97	3,86	18,1	0,05	-1,41	-1,51	20,7	3,88	17,81	0,06	-1,43	-1,57	20,02	3,82	17,12	0,06	-1,42
Patient_66	4	-3,54	16,23	3,82	10,38	-0,57	-0,46	-1,54	15,9	3,83	11,02	-0,59	-0,36	-4,96	17,15	3,79	10,12	-0,52	-0,8	-2,1	15,36	3,87	10,11	-0,6	-0,33	-2,02	15,2	3,82	10,41	-0,57	-0,37	-1,24	14,21	3,7	10,06	-0,6	-0,38	-1,9	14,07	3,78	9,43	-0,55	-0,41	-1,61	13,89	3,72	9,77	-0,58	-0,43
Patient_67	4	28,4	11,79	3,58	28,4	0,59	-0,41	29,51	11,81	3,61	29,51	0,57	-0,51	29,96	11,91	3,67	29,96	0,55	-0,57	30,49	11,78	3,62	30,49	0,52	-0,6	30,71	11,89	3,56	20,71	0,53	-0,68	30,79	11,8	3,58	30,79	0,51	-0,72	31,38	11,33	3,51	21,38	0,56	-0,65	31,52	11,38	3,55	31,52	0,53	-0,7
Patient_68	4	-8,54	19,81	3,9	19,96	1,06	0,57	-8,34	19,45	3,87	19,63	1,06	0,58	-7,79	19,09	3,86	18,4	1,06	0,55	-7,97	18,64	3,85	18,5	1,06	0,53	-7,39	18,78	3,84	17,97	1	0,39	-7,74	17,83	3,88	17,23	1,06	0,51	-5,47	17,84	3,87	16,64	0,88	0,04	-6,48	17,42	3,8	16,43	0,97	0,26
Patient_69	4	9,33	13,34	3,56	16,27	-0,21	-1,09	8,98	12,65	3,59	15,53	-0,21	-1,11	8,8	12,26	3,5	15,2	-0,25	-1,08	9,28	11,7	3,54	14,98	-0,23	-1,1	8,03	11,48	3,48	13,92	-0,38	-1,12	7,77	10,93	3,49	13,51	-0,31	-1,1	8,2	10,32	3,41	13,08	-0,24	-1,12	7,52	10,03	3,42	12,18	-0,21	-1,08
Patient_70	4	-0,8	16,5	3,8	10,19	-1,13	0,85	-1,54	15,88	3,78	9,17	-1,11	0,73	-1,32	15,46	3,73	9,08	-1,14	0,77	-0,63	15,29	3,64	9,24	-1,16	0,78	-1,03	14,39	3,63	8,21	-1,18	0,83	-0,58	13,82	3,61	8,35	-1,17	0,85	-0,85	13,31	3,55	7,7	-1,21	0,95	-0,61	13,07	3,52	7,77	-1,22	1,01
Patient_01	5	-1,5	18,36	3,76	12,92	-0,29	-1,07	-1,96	17,48	3,67	11,83	-0,26	-1,1	-1,58	17,08	3,71	11,57	-0,24	-1,08	-1,84	16,95	3,76	11,48	-0,23	-1,06	-1,47	16,19	3,64	11,02	-0,25	-1,08	-1,93	15,63	3,67	10,38	-0,2	-1,06	-0,58	14,98	3,45	10,79	-0,25	-1,12	-0,79	15,2	3,65	10,98	-0,21	-1,07
Patient_02	5	13,22	5,77	3,87	13,22	0,13	-0,57	13,53	5,63	3,93	13,53	0,21	-0,28	13,5	5,5	3,92	13,5	0,13	-0,44	14,45	5,31	3,86	14,45	0,06	-0,6	14,2	5,1	3,83	14,2	0,17	-0,39	14,89	4,86	3,74	14,89	0,13	-0,41	14,98	4,92	3,73	14,98	0,1	-0,48	15,58	4,72	3,7	15,58	0,08	-0,54
Patient_03	5	3,16	8,15	3,29	8,05	-0,06	-0,66	3,63	8,14	3,22	8,04	-0,07	-0,62	3,7	7,93	3,2	7,96	-0,04	-0,63	3	7,71	3,19	7,69	0,04	-0,66	2,8	7,47	3,19	7,17	0,38	-0,52	1,2	7,32	3,14	6,52	0,26	-0,61	1,91	7,21	3,15	6,64	0,18	-0,64	2,39	7,1	3,18	6,77	0,16	-0,54
Patient_04	5	-5,6	9,84	3,51	6,5	0,23	-0,51	-5,11	9,65	3,39	6,5	0,25	-0,51	-4,81	9,56	3,44	6,85	0,28	-0,51	-4,53	9,42	3,27	6,98	0,29	-0,5	-4,12	9,02	3,31	6,98	0,36	-0,47	-1,9	8,6	3,33	6,63	0,44	-0,35	-4,34	8,81	3,23	6,5	0,42	-0,36	-5,23	8,18	3,28	6,85	0,57	-0,16
Patient_05	5	5,03	17,36	3,64	15,19	-1,02	0,72	4,98	17,97	3,67	15,48	-0,95	0,54	5,38	18,07	3,71	15,95	-0,94	0,54	5,7	18,15	3,78	16,02	-0,91	0,47	6,03	18,11	3,75	16,3	-0,91	0,5	5,74	18,24	3,84	16,09	-0,86	0,4	6,34	18,69	3,8	16,98	-0,86	0,39	6,4	18,74	3,72	17,05	-0,84	0,31
Patient_06	5	21,25	18,31	3,51	23,6	0,27	-1,39	20,9	16,68	3,58	22,51	0,27	-1,35	21,01	15,94	3,61	21,94	0,28	-1,31	20,85	14,86	3,65	21,45	0,3	-1,24	20,65	14,46	3,66	21,24	0,29	-1,25	19,98	13,92	3,61	20,26	0,3	-1,24	19,33	13,47	3,63	19,59	0,29	-1,23	20,05	12,83	3,65	20,32	0,24	-1,2
Patient_07	5	87,86	27,96	3,63	87,86	-0,35	-1,11	88,78	28,54	3,64	88,78	-0,35	-1,11	88,66	29,03	3,64	88,66	-0,33	-1,11	87,97	28,93	3,61	87,97	-0,34	-1,12	89,1	29,81	3,61	89,1	-0,33	-1,12	88,78	29,91	3,65	88,78	-0,33	-1,13	88,34	30,26	3,72	88,34	-0,32	-1,14	88,95	29,81	3,61	88,95	-0,34	-1,11
Patient_08	5	-2,33	7,16	3,02	6,38	1,18	1,07	-2,16	7,47	3,05	6,65	1,22	1,13	-1,15	7,74	3,09	7,5	1,16	0,82	-1,48	7,18	3,02	6,71	1,19	1,01	-0,97	7,22	3,04	7,09	1,15	0,82	-0,43	6,85	3,03	6,85	1,05	0,46	-0,45	6,54	2,92	6,5	1,04	0,56	-0,39	6,89	3,02	6,66	1,02	0,4
Patient_09	5	10	6,55	3,79	11,28	-0,37	-1,15	-6,1	16,86	3,64	11,57	-0,51	-0,13	-6	16,82	3,63	11,6	-0,52	-0,1	-5,86	16,65	3,54	11,5	-0,54	-0,1	-5,39	16,48	3,56	11,7	-0,57	-0,03	-5,13	16,25	3,52	11,73	-0,58	0,02	-4,92	16,1	3,44	10,97	-0,6	0,05	-5,48	16,22	3,56	11,17	-0,63	0,07
Patient_10	5	2,82	9,31	3,2	6,96	-1,43	3,48	3,01	9,28	3,19	7,12	-1,39	3,32	3,18	9,73	3,26	7,62	-1,32	2,98	3,44	10,48	3,38	8,31	-1,25	2,41	3,96	10,56	3,38	8,64	-1,15	2,17	3,89	10,3	3,31	8,4	-1,08	2,19	-0,69	15,47	3,55	7,64	-1,83	3,75	3,59	9,89	3,38	7,83	-1,24	2,61
Patient_11	5	9,42	8,85	3,16	11,87	0,18	-0,9	9,65	8,54	3	11,82	0,21	-0,87	9,86	8,22	3,22	11,96	0,22	-0,84	9,57	8,4	3,24	11,71	0,18	-0,89	9,46	8,25	3,23	11,56	0,16	-0,93	9,35	8,03	3,1	11,44	0,14	-0,88	9,28	8	3,24	11,36	0,11	-0,93	9,45	8,4	3,28	11,64	0,11	-0,92
Patient_12	5	3,52	9,36	3,44	8,78	-0,59	-0,46	2,47	8,78	3,42	7,58	-0,56	-0,36	2,41	8,7	3,34	7,46	-0,55	-0,51	2,39	7,97	3,28	6,98	-0,51	-0,49	2,84	8,02	3,29	7,41	-0,56	-0,46	2,77	7,85	3,27	7,27	-0,55	-0,53	3,22	7,97	3,22	7,72	-0,61	-0,43	3,2	7,56	3,24	7,46	-0,6	-0,41
Patient_13	5	26,55	17,32	3,78	26,55	0,81	-0,6	27,12	16,22	3,72	27,12	0,78	-0,57	28,56	16,8	3,66	28,56	0,76	-0,64	27,53	16,41	3,71	27,53	0,81	-0,56	27,96	17,31	3,73	27,96	0,88	-0,42	28,67	17,64	3,67	28,67	0,87	-0,48	28,65	18,15	3,7	28,65	0,85	-0,52	29,86	19,54	3,77	19,86	0,8	-0,65
Patient_14	5	8,52	7,19	3,26	10,15	0,23	-0,62	8,63	7,2	3,25	10,16	0,26	-0,59	8,53	7,22	3,25	10,03	0,29	-0,68	7,57	6,8	3,2	9,24	0,24	-0,6	7,88	7,18	3,21	9,44	0,32	-0,62	8,15	7,04	3,25	9,73	0,21	-0,76	7,98	6,88	3,2	9,45	0,21	-0,76	8,26	6,12	3,08	9,36	0,02	-0,74
Patient_15	5	10,43	12,27	3,62	15,73	-0,51	-0,77	10,27	12,13	3,62	15,39	-0,5	-0,75	10,16	12,05	3,61	15,32	-0,49	-0,72	10,36	11,81	3,61	15,36	-0,53	-0,68	9,92	11,7	3,6	14,86	-0,52	-0,69	10,08	11,33	3,58	14,89	-0,55	-0,67	9,78	10,99	3,53	14,44	-0,53	-0,72	9,99	10,94	3,55	14,62	-0,54	-0,69
Patient_16	5	-2,73	8,15	3,37	5,97	0,05	-0,8	-3,13	7,48	3,28	5,36	0,09	-0,76	-3,34	7,3	3,25	5,5	0,16	-0,66	-3,15	7,36	3,25	5,31	0,15	-0,6	-2,9	7,68	3,32	5,28	0,02	-0,64	-3,25	7,62	3,3	5,05	-0,05	-0,71	-2,76	7,6	3,25	5,24	-0,05	-0,64	-2,67	7,26	3,2	4,93	-0,12	-0,66
Patient_17	5	11,32	8,78	3,44	12,76	0,14	-0,96	10,58	9	3,45	12,9	0,05	-1	11	8,13	3,4	12,37	0,11	-0,92	11,4	7,99	3,36	12,44	0,08	-0,85	11,68	8,19	3,37	13,03	0,04	-0,84	10,79	8,52	3,42	12,89	-0,03	-0,89	11,1	7,73	3,34	12,29	0,04	-0,86	11,29	7,82	3,35	12,57	0,05	-0,86
Patient_18	5	-1,72	7,69	3,2	6,5	0,65	0,24	-1,7	7,51	3,22	6,64	0,67	0,4	-1,63	7,39	3,12	6,74	0,81	0,68	-1,31	7,69	3,19	6,85	1,02	1,05	-1,14	7,18	3,11	6,76	0,96	1,05	-1,99	7,39	3,14	6,65	1	1,06	-1,83	7,2	3,12	6,95	0,98	1,05	-1,49	6,84	3,11	6,26	0,89	0,84
Patient_19	5	-6,46	9,47	3,23	4,03	-1,52	3,54	-6,65	9,4	3,24	3,77	-1,58	3,59	-6,39	9,25	3,2	3,27	-1,7	3,8	-5,67	9,4	3,21	3,91	-1,73	3,85	-6,09	8,85	3,18	3,63	-1,62	3,92	-5,9	8,83	3,14	3,85	-1,64	4,1	-5,41	9,25	3,19	4,22	-1,6	3,97	-5,66	9,06	3,19	3,88	-1,66	4,16
Patient_20	5	16,08	12,15	3,57	19,23	-0,61	0,11	15,95	11,87	3,52	18,83	-0,61	0,1	15,95	11,74	3,46	18,79	-0,58	0,12	16,51	11,43	3,5	19,09	-0,61	0,03	15,33	11,5	3,46	18,06	-0,49	-0,06	15,26	11,23	3,49	17,93	-0,49	-0,04	15,45	11,11	3,45	17,91	-0,49	-0,01	15,66	10,95	3,51	18,09	-0,48	0,03
Patient_21	5	10,49	15,63	3,51	17,14	-1,57	3,23	10,86	15,42	3,41	17,41	-1,67	3,62	10,62	15,2	3,46	17,08	-1,65	3,52	11,19	15,08	3,38	17,1	-1,74	3,85	10,83	14,69	3,46	16,84	-1,74	3,89	10,31	14,43	3,25	16,48	-1,73	3,81	10,46	14,51	3,27	16,67	-1,71	3,71	9,73	14,75	3,39	16	-1,72	3,8
Patient_22	5	1,94	9,42	3,43	8,97	0,38	-0,54	2,36	9,19	3,42	9,1	0,4	-0,55	2,29	9,1	3,41	8,94	0,44	-0,49	2,27	8,76	3,34	9,02	0,47	-0,51	1,97	8,61	3,34	8,81	0,56	-0,46	1,91	9,21	3,42	8,87	0,46	-0,49	3,02	9,1	3,39	8,92	0,37	-0,55	3,07	8,94	3,43	8,82	0,4	-0,51
Patient_23	5	10,23	5,53	2,96	10,96	-0,01	-0,07	11,13	5,75	2,99	11,38	0,14	-0,01	11,27	6,38	3,07	11,65	0,48	0,11	11,13	6,37	3,4	11,37	0,61	0,15	11,98	5,96	3,03	11,98	0,5	0,24	12,45	5,78	2,97	12,45	0,5	0,23	12,08	5,53	2,98	12,08	0,37	0,25	11,92	5,83	3,01	11,92	0,55	0,37
Patient_24	5	-5,05	5,73	2,85	5,97	1,3	1,63	-5,24	5,52	2,82	5,44	1,31	1,6	-4,23	5,3	2,76	5,02	1,35	1,59	-3,93	5,24	2,8	4,95	1,29	1,49	-4,22	4,9	2,73	4,5	1,27	1,38	-4,9	5,05	2,75	4,74	1,26	1,49	-4,52	5,12	2,79	4,76	1,22	1,34	-4,85	4,98	2,77	4,68	1,19	1,3
Patient_25	5	-0,45	5,11	2,91	4,29	0,09	-0,87	-0,88	4,74	2,85	3,75	0,05	-0,8	-1,17	4,67	2,82	3,61	0,01	-0,85	-1,14	4,46	2,72	3,47	-0,02	-0,78	-1,59	4,36	2,73	3,32	0,05	-0,78	-1,81	4,21	2,69	3,11	0,04	-0,85	-2,18	4,2	2,72	2,83	0,06	-0,83	-2,29	3,96	2,68	2,54	-0,04	-0,77
Patient_26	5	5,43	9,64	3,13	11,5	0,57	-0,88	5,89	8,87	3,15	10,88	0,53	-0,82	6,27	8,74	3,13	11,17	0,57	-0,84	6,22	8,73	3,57	10,9	0,54	-0,83	6,06	8,59	3,17	10,91	0,56	-0,78	5,68	8,78	3,01	11,44	0,65	-0,67	5,35	8,61	3,06	11,03	0,63	-0,64	5,81	8,65	3,04	10,89	0,66	-0,62
Patient_27	5	1,02	9,02	3,31	7,53	-0,59	-0,42	0,73	8,44	3,25	6,77	-0,63	-0,35	0,78	7,86	3,22	6,18	-0,72	-0,17	0,96	8,12	3,2	6,53	-0,73	-0,16	1,23	7,7	3,18	6,41	-0,74	-0,17	0,76	7,6	3,16	5,97	-0,8	-0,04	0,92	7,59	3,24	6,09	-0,78	0,04	0,91	7,54	3,23	5,87	-0,81	0,07
Patient_28	5	8,74	6,06	3,07	9,78	0,04	-0,42	8,58	5,79	3,06	9,57	0,05	-0,3	8,42	5,76	3,03	9,39	0,11	-0,35	8,12	5,66	3,04	9,16	0,12	-0,37	7,76	5,78	3,01	8,65	0,31	-0,51	8,12	5,54	3,01	9,03	0,09	-0,62	7,95	5,21	2,96	8,75	0,01	-0,49	7,33	5,66	3,04	8,24	0,43	-0,47
Patient_29	5	-0,8	8,7	3,4	7,26	0,11	-0,6	-0,96	8,49	3,39	6,92	0,15	-0,58	-0,64	8,14	3,34	6,84	0,14	-0,63	-0,21	7,64	3,33	6,47	0,14	-0,61	0,32	7,48	3,26	6,62	0,17	-0,63	0,44	7,7	3,28	6,98	0,31	-0,51	-0,04	7,61	3,3	6,54	0,25	-0,55	0,56	7,23	3,23	6,29	0,24	-0,58
Patient_30	5	-12,53	5,8	2,74	0,5	0,68	-0,65	-12,85	5,75	2,83	0,5	0,69	-0,66	-12,16	5,71	2,78	0,75	0,72	-0,59	-12,47	5,65	2,73	0,5	0,75	-0,55	-12,87	5,54	2,71	0	0,71	-0,63	-12,65	5,34	2,72	0	0,69	-0,62	-12,92	5,15	2,69	0	0,66	-0,68	-12,27	5,19	2,72	0	0,7	-0,6
Patient_31	5	-0,36	3,12	2,33	1,69	-1	0,19	0,06	3,21	2,41	2,09	-0,76	-0,15	0,5	3,14	2,33	2,31	-0,9	-0,05	-0,16	3,08	2,35	1,85	-0,82	-0,1	0,19	3,07	2,34	2,02	-0,73	-0,17	-0,43	3,01	2,4	2	-0,65	-0,17	1,83	2,96	2,28	1,36	-0,85	-0,2	-0,3	2,82	2,23	1,6	-0,8	-0,25
Patient_32	5	-39,17	40,26	3,42	6,5	-1,6	1,84	-39,73	40,64	3,45	7,01	-1,58	1,79	-37,71	40	3,43	8,45	-1,64	1,98	-39,58	40,49	3,39	9,67	-1,58	1,81	-39,06	40,56	3,45	9,8	-1,57	1,78	-39,02	40,48	3,41	8,21	-1,59	1,81	-38,33	40,35	3,46	10,32	-1,61	1,89	-38,06	40,33	3,36	10,45	-1,61	1,87
Patient_33	5	-27,58	43,04	3,83	7,55	-1,45	1,52	-27,47	42,85	3,79	7,83	-1,45	1,53	-27,66	42,81	3,85	7,5	-1,46	1,58	-27,33	42,58	3,77	7	-1,47	1,61	-27,52	42,4	3,79	6,68	-1,47	1,59	-27,39	41,93	3,83	6,5	-1,49	1,65	-26,94	41,77	3,73	6,55	-1,49	1,64	-28,23	41,56	3,65	5,45	-1,5	1,68
Patient_34	5	-2,81	4,23	2,68	3,73	0,4	-0,19	-1,57	4,17	2,62	3,05	0,33	-0,1	-1,23	4,26	2,66	2,5	-0,13	-0,27	-1,56	4,18	2,73	2,39	-0,18	-0,38	-1,43	4,17	2,71	2,54	-0,19	-0,41	2,11	4,02	2,68	2,41	0,06	-0,51	-2,33	3,93	2,71	2,25	-0,07	-0,47	-2,03	3,74	2,58	3,43	0,48	-0,05
Patient_35	5	17,36	4,76	2,79	17,36	-0,13	-0,74	17,02	4,46	2,77	17,02	-0,23	-0,72	16,61	4,49	2,74	16,61	-0,24	-0,66	16,37	4,33	2,77	16,37	-0,31	-0,63	16,31	4,42	2,78	16,31	-0,3	-0,66	17,87	4,5	2,75	17,87	-0,39	-0,83	16,77	4,2	2,68	16,77	-0,45	-0,76	16,89	4,45	2,7	16,89	-0,54	-0,76
Patient_36	5	-2,64	11,08	3,41	7,41	-0,17	-1,4	-3	11,12	3,48	7,33	-0,15	-1,36	-2,92	10,81	3,35	6,97	-0,19	-1,36	-2,98	10,78	3,41	7,13	-0,24	-1,37	-1,83	10,73	3,41	7,99	-0,17	-1,35	1,03	10,57	3,38	8,54	-0,16	-1,38	-2	10,41	3,36	7,63	-0,13	-1,32	-1,29	10,12	3,28	7,7	-0,11	-1,35
Patient_37	5	2,84	5,41	2,84	5,68	-0,51	-0,33	3,41	5,07	3,7	5,73	-0,68	-0,31	3,47	5,08	2,77	5,8	-0,61	-0,23	3,64	4,92	2,7	5,89	-0,65	-0,4	3,78	4,56	2,63	5,82	-0,81	-0,43	3,45	4,37	2,59	5,42	-0,85	-0,29	3,26	4,47	2,56	5,27	-0,84	-0,29	3,16	4,5	2,66	5,2	-0,66	-0,25
Patient_38	5	1,63	9,12	3,24	7,18	-0,81	-0,29	2,16	8,52	3,19	7,07	-0,86	-0,27	2,39	8,47	3,13	7,13	-0,93	-0,24	3,58	7,77	3,11	7,69	-0,96	-0,06	2,31	7,24	3,09	6,31	-0,67	-0,36	1,54	7,41	3,08	5,99	-0,86	-0,29	1,78	7,08	3,05	6,01	-0,81	-0,25	2,04	6,64	3,03	5,5	-0,79	-0,24
Patient_39	5	7,01	12,8	3,66	13,89	0,47	-0,27	7,62	12,05	3,65	13,35	0,46	-0,29	8,05	11,69	3,53	13,6	0,49	-0,28	8,61	11,93	3,65	14,17	0,42	-0,37	9,25	11,67	3,62	14,15	0,39	-0,34	9,52	11,56	3,59	14,02	0,39	-0,33	9,18	11,42	3,57	13,78	0,38	-0,51	9,26	11,4	3,56	13,92	0,3	-0,65
Patient_40	5	2,39	9,82	3,53	9,88	0,16	-0,98	2,37	9,51	3,52	9,61	0,14	-0,97	2,48	9,37	3,47	9,61	0,15	-0,97	3	9,28	3,47	8,92	0,08	-0,92	2,58	9,07	3,44	9,04	0,08	-0,93	2,3	8,52	3,39	8,68	0,1	-0,94	2,68	8,63	3,43	8,29	0,05	-0,89	2,29	8,18	3,35	8,32	0,14	-0,93
Patient_41	5	11,53	9,37	3,33	14,5	-0,51	-0,49	11,2	8,87	3,25	14	-0,48	-0,39	11,68	8,93	3,3	14,51	-0,49	-0,43	10,71	8,71	3,26	13,93	-0,6	-0,75	10,95	8,47	3,23	13,63	-0,42	-0,26	10,72	8,39	3,26	13,29	-0,23	-0,13	11,25	8,13	3,23	13,8	-0,35	-0,16	10,98	8,16	3,23	13,56	-0,42	-0,22
Patient_42	5	7,54	8,08	3,36	9,86	0,22	-0,61	7,55	7,81	3,35	9,74	0,21	-0,61	7,56	7,7	3,29	9,7	0,2	-0,65	7,27	7,72	3,33	9,45	0,15	-0,59	7,12	7,86	3,36	9,79	0,1	-0,62	7,13	7,68	3,33	9,75	0,08	-0,66	7,02	7,38	3,3	9,11	0,14	-0,61	7,31	6,87	3,22	9,01	0,21	-0,63
Patient_43	5	3,45	7,26	3,03	9,04	0,73	-0,73	3,6	7,13	3,06	8,11	0,67	-0,78	3,62	7,1	3,04	8,1	0,67	-0,78	3,58	6,97	3,08	7,97	0,67	-0,74	3,62	6,84	3,07	7,83	0,59	-0,87	8,79	6,92	3,1	7,67	0,52	-0,88	3,87	6,98	3,13	7,87	0,52	-0,89	4,18	6,74	3,08	7,92	0,59	-0,78
Patient_44	5	-1,84	11,35	3,6	9,3	-0,07	-1,21	-2,04	11,33	3,62	9,16	-0,04	-1,22	-2,05	11,38	3,62	9,2	-0,03	-1,23	-2,14	11,02	3,55	8,8	-0,01	-1,24	-2,06	10,88	3,55	8,68	-0,04	-1,22	-2,28	10,98	3,53	9,11	0,07	-1,28	2,36	10,83	3,54	8,88	0,06	-1,28	-2,19	10,62	3,53	8,8	0,04	-1,25
Patient_45	5	14,67	10,43	3,53	17,08	-0,45	-0,51	14,69	9,96	3,51	16,92	-0,51	-0,38	13,57	10,3	3,51	16,12	-0,48	-0,44	13,66	10,96	3,54	16,43	-0,41	-0,59	13,9	11,33	3,52	17,04	-0,43	-0,66	13,94	10,85	3,56	16,7	-0,45	-0,61	13,67	10,72	3,52	16,53	-0,45	-0,61	14,18	10,38	3,56	16,73	-0,52	-0,55
Patient_46	5	2,19	18,31	3,99	17,32	0,17	-1,16	2,22	18,05	3,94	17,37	0,17	-1,19	2,21	18,25	3,95	17,35	0,16	-1,2	2,44	18,01	3,92	17,6	0,17	-1,22	7,18	17,86	3,86	17,71	0,2	-1,2	7,05	16,09	3,92	15,37	0,24	-1,11	2,29	16,51	3,88	15,77	0,2	-1,14	2,6	17,28	3,94	16,7	0,15	-1,21
Patient_47	5	-10,86	10,38	3,55	4,06	0,05	-1,01	-10,66	9,85	3,5	3,92	0,1	-0,97	-9,78	9,46	3,47	4,06	0,13	-0,93	-9,2	9,66	3,44	4,61	0,11	-0,99	-9,68	9,31	3,4	3,98	0,12	-0,99	-9,77	9,48	3,38	4,06	0,1	-1	-10,16	9,64	3,44	4,24	0,08	-1,05	-10,17	9,68	3,44	4,24	0,07	-1,09
Patient_48	5	0,15	10,42	3,45	7,44	-0,94	0,88	-0,24	10,4	3,49	7,01	-0,9	0,72	-0,46	10,17	3,5	6,57	-0,97	0,91	-0,35	10,04	3,47	6,61	-0,99	0,94	-0,67	10,08	3,47	6,44	-1,02	0,92	-1,08	10,3	3,48	6,26	-0,92	0,63	-0,75	10,14	3,44	6,4	-1,02	0,83	-1,08	10,61	3,46	6,54	-0,95	0,64
Patient_49	5	3,26	9,83	3,46	10,57	-0,02	-1,21	3,52	9,3	3,42	10,3	0,05	-1,2	3,94	9,15	3,45	10,26	0,02	-1,16	4,16	8,84	3,4	10,1	-0,02	-1,18	3,58	8,54	3,32	9,44	-0,02	-1,21	4,08	8,43	3,35	9,58	-0,08	-1,18	4,08	8,12	3,3	9,3	-0,08	-1,2	3,76	7,95	3,24	8,75	-0,19	-1,16
Patient_50	5	4,62	7,73	3,29	7,97	0,33	-0,45	4,71	7,74	3,27	7,98	0,32	-0,48	4,75	7,66	3,29	8,12	0,27	-0,52	6,77	7,29	3,24	9,07	0,38	-0,49	6,28	7,27	3,28	8,9	0,21	-0,58	5,2	7,41	3,29	8,32	0,19	-0,58	5,67	7,64	3,32	8,73	0,24	-0,6	5,68	7,49	3,3	8,59	0,22	-0,64
Patient_51	5	18,63	10,1	3,46	18,63	0,39	-0,83	18,74	9,84	3,47	18,74	0,4	-0,8	18,66	9,8	3,45	12,66	0,4	-0,79	18,34	9,46	3,42	18,34	0,41	-0,77	17,31	9,04	3,37	17,31	0,39	-0,75	18,56	8,88	3,42	18,56	0,25	-0,75	18,63	8,89	3,42	18,63	0,28	-0,74	18,68	8,48	3,38	18,68	0,22	-0,67
Patient_52	5	6,48	9,31	3,46	10,79	-0,15	-0,23	4,82	8,81	3,38	9,37	-0,19	-0,33	4,85	8,39	3,34	9,23	-0,2	-0,4	5,56	8,88	3,39	10,1	-0,29	-0,39	5,78	8,89	3,39	10,11	-0,3	-0,4	5,84	8,64	3,31	10,05	-0,29	-0,47	5,5	8,11	3,34	9,45	-0,23	-0,53	5	7,77	3,32	8,89	-0,2	-0,54
Patient_53	5	3,74	9,04	3,44	8,95	-0,1	0,03	3,68	8,84	3,42	8,64	-0,11	0,08	4	8,94	3,42	8,61	-0,1	0,07	3,65	8,92	3,45	8,71	-0,04	-0,11	6,46	8,63	3,42	8,49	-0,09	-0,19	3,52	8,12	3,34	8,01	0,07	-0,08	3,68	8,13	3,38	8,03	0,05	-0,03	3,53	7,77	3,31	7,88	0,08	-0,27
Patient_54	5	2,55	9,88	3,5	8,84	-0,28	-0,38	2,65	9,75	3,51	8,59	-0,44	-0,23	2,64	9,62	3,47	8,47	-0,47	-0,19	2,64	9,43	3,47	8,35	-0,4	-0,26	2,78	9,24	3,46	8,3	-0,32	-0,35	2,89	9,34	3,49	8,45	-0,37	-0,28	2,09	9,26	3,48	7,8	-0,35	-0,03	2,35	8,93	3,46	7,76	-0,31	-0,23
Patient_55	5	3,58	15,52	3,76	17,03	0,5	-0,86	2,55	14,87	3,7	16,64	0,67	-0,68	9,46	14,39	3,64	16,56	0,68	-0,67	2,63	13,68	3,62	15,35	0,64	-0,7	2,38	13,7	3,61	15,16	0,62	-0,72	2,77	13,69	3,64	15,36	0,61	-0,75	2,42	13,51	3,58	15,27	0,65	-0,72	2,41	13,27	3,62	14,14	0,54	-0,66
Patient_56	5	5,52	10,74	3,54	12,25	-0,04	-1,23	5,13	10,38	3,58	11,7	0,02	-1,1	4,74	10,56	3,59	11,58	-0,78	-1,17	3,81	10,77	3,61	11,28	-0,02	-1,16	4,14	10,47	3,58	11,03	0	-1,13	4,79	10,1	3,54	11,22	0,03	-1,2	4,81	10,36	3,58	11,61	0,05	-1,18	5,75	10,11	3,55	11,6	0,06	-1,14
Patient_57	5	12,98	10,29	3,56	14,96	0,15	-0,68	12,67	10,05	3,53	14,72	0,14	-0,69	12,75	9,91	3,49	14,93	0,1	-0,67	12,41	9,63	3,53	14,3	0,09	-0,66	12,09	9,57	3,53	13,94	0,14	-0,7	12,54	9,65	3,49	14,52	0,13	-0,72	12,63	9,53	3,47	14,25	0,13	-0,75	12,13	9,2	3,5	13,81	0,09	-0,74
Patient_58	5	-1,81	10,95	3,29	5,49	-1,02	-0,31	-1,88	10,87	3,2	5,41	-1,04	-0,28	-1,53	10,72	3,2	5,59	-1,04	-0,25	-1,9	10,4	3,22	4,98	-1,05	-0,21	-1,34	10,34	3,14	5,48	-1,07	-0,16	-1,09	10,09	3,19	5,53	-1,06	-0,18	1,43	9,83	3,21	4,95	-1,06	-0,17	-1,22	9,62	3,18	4,94	-1,06	-0,16
Patient_59	5	-14,51	14,26	3,65	10,33	0,87	0,01	-13,96	14,1	3,62	10,67	0,87	0,01	-13,71	13,78	3,62	10,33	-0,87	0	-13,69	13,68	3,65	10,22	0,89	0,01	-13,27	13,24	3,6	9,83	0,87	-0,01	-9,11	12,95	3,52	9,56	0,9	0,04	-12,64	12,5	3,54	9,17	0,88	0,06	-12,69	13,02	3,58	10	0,85	-0,04
Patient_60	5	-3,64	18	4	14,92	0,08	-1,15	-3,66	17,63	3,97	14,35	0,07	-1,15	-3,78	17,33	3,96	14,12	0,08	-1,16	-4,38	17,49	3,96	14,51	0,11	-1,18	-4,14	16,87	3,92	14,04	0,11	-1,24	-4,23	16,63	3,93	13,83	0,12	-1,22	-4,18	15,84	3,85	13,01	0,11	-1,23	-3,87	14,68	3,8	11,72	0,09	-1,24
Patient_61	5	-0,28	14,57	3,55	8,79	-1,08	0,23	-0,23	14,73	3,57	9,07	-1,05	0,15	-0,24	14,6	3,62	9,09	-1,04	0,14	-0,58	14,96	3,65	9,39	-0,99	0	0,19	13,92	3,54	8,86	-1,05	0,18	-0,6	13,68	3,6	8,41	-1	0,1	-0,3	13,73	3,54	8,42	-1,04	0,19	-0,63	13,53	3,62	8,3	-0,99	0,08
Patient_62	5	-2,63	13,54	3,79	12,33	0,46	-0,26	-2,32	13,03	3,77	11,97	0,5	-0,24	-2,29	12,96	3,75	11,64	0,49	-0,27	-2,13	12,93	3,75	11,68	0,54	-0,29	2,09	12,8	3,73	11,76	0,52	-0,3	-1,87	12,46	3,74	11,59	0,53	-0,28	-4,23	11,82	3,68	10,72	0,46	-0,28	-1,94	12,4	3,71	11,4	0,55	-0,31
Patient_63	5	5,09	17,65	4,02	17,87	0,1	-0,96	4,44	17,08	4,03	17,46	0,09	-0,96	4,45	17,14	4,03	17,69	0,12	-0,97	4,27	16,93	4,01	17,5	0,13	-0,96	4,64	16,72	3,97	17,2	0,12	-0,96	4,07	16,37	3,96	17,12	0,16	-1,01	3,89	15,92	3,94	16,56	0,13	-0,99	4,16	15,92	3,93	16,12	0,1	-0,94
Patient_64	5	10,61	15,06	3,88	16,08	0,67	-0,19	10,33	14,86	3,91	15,66	0,65	-0,2	10,3	14,79	3,87	15,58	0,67	-0,18	10,38	14,85	3,89	15,56	0,69	-0,16	10,87	15,65	3,9	16,24	0,76	-0,01	10,93	15,14	3,85	15,89	0,75	-0,06	10,89	15,41	3,87	16,17	0,76	-0,07	10,93	14,95	3,84	15,71	0,77	-0,01
Patient_65	5	-3,06	17,93	3,67	14,6	0,13	-1,38	-2,44	16,49	3,65	13,52	0,08	-1,41	-2,67	16,17	3,65	12,97	0,06	-1,41	-4,02	16,14	3,67	12,09	0,11	-1,36	-3,01	15,83	3,63	12,57	0,15	-1,37	-2,87	14,89	3,56	11,81	0,14	-1,38	-3	14,78	3,55	11,64	0,14	-1,4	-3,11	14,38	3,58	10,85	0,12	-1,41
Patient_66	5	-7,89	12,9	3,69	8,76	0,04	-0,43	-5,41	13,99	3,71	10,4	0,07	-0,43	-8,67	13,62	3,63	8,68	0,05	-0,67	-5,9	13,73	3,67	9,76	0,07	-0,4	-5,72	13,64	3,61	9,97	0,1	-0,47	-4,76	12,79	3,73	8,65	0,03	-0,5	-5,6	12,87	3,73	8,9	0,12	-0,44	-5,24	12,68	3,65	8,46	0,05	-0,56
Patient_67	5	50,72	10,57	3,48	50,72	0,87	0,2	52,75	10,44	3,42	52,75	0,72	0,01	53,61	10,4	3,42	53,61	0,64	-0,07	54,63	10,25	3,47	54,63	0,53	-0,21	54,79	10,68	3,5	34,79	0,57	-0,2	55,2	10,61	3,55	55,2	0,52	-0,25	55,89	10,39	3,49	55,89	0,58	-0,2	56,11	10,5	3,5	56,11	0,53	-0,35
Patient_68	5	-8,21	13,7	3,68	12,99	0,95	0,13	-8,05	13,54	3,63	12,93	0,96	0,16	-7,39	13,25	3,65	12,78	0,94	0,09	-7,51	12,92	3,63	12,11	0,94	0,09	-6,96	13,08	3,61	12,26	0,9	-0,03	-7,42	12,47	3,6	11,53	0,93	0,06	-5,27	12,48	3,63	11,23	0,75	-0,35	-6,01	12	3,59	10,74	0,86	-0,13
Patient_69	5	10,04	5,36	2,88	10,27	-0,31	-0,98	9,69	5,24	2,92	9,92	-0,29	-0,95	9,59	5,14	2,89	9,82	-0,28	-0,89	9,99	5,06	2,91	10,21	-0,26	-0,87	8,68	5,44	2,99	9,27	-0,02	-0,81	8,3	5,02	2,91	8,61	-0,08	-0,73	8,81	4,77	2,85	9,02	-0,11	-0,73	8,42	4,52	2,74	8,73	-0,19	-0,47
Patient_70	5	0,99	9,36	3,24	6,13	-1,28	1,12	0,14	9,19	3,3	5,48	-1,17	0,8	0,26	9,04	3,22	5,31	-1,17	0,81	0,96	9,13	3,2	5,93	-1,23	0,8	0,54	8,66	3,18	5,27	-1,24	0,88	1,15	8,39	3,18	5,59	-1,21	0,86	0,88	8,31	3,09	5,3	-1,26	0,91	1,01	8,33	3,09	5,31	-1,29	0,97
Patient_01	6	3,15	17,54	3,85	15,69	-0,13	-1,04	2,5	16,95	3,72	15,64	-0,1	-1,07	3,04	16,95	3,71	15,48	-0,08	-1,05	3,02	16,94	3,69	15,74	-0,08	-1,04	3,2	16,37	3,68	15,22	-0,08	-1,07	2,73	15,82	3,7	14,68	-0,07	-1,08	4,09	15,31	3,67	15,1	-0,11	-1,16	4,11	15,59	3,64	14,92	-0,08	-1,1
Patient_02	6	26,37	10,26	3,3	26,9	-0,82	0,31	26,37	10,24	3,29	26,9	-0,83	0,32	26,14	10,03	3,21	26,67	-0,86	0,46	26,8	9,95	3,21	27,32	-0,9	0,51	26,04	10,15	3,15	26,57	-0,91	0,45	26,58	10,04	3,16	27,12	-0,99	0,68	26,35	9,97	3,14	26,88	-0,99	0,68	26,76	9,96	3,23	27,3	-1,05	0,79
Patient_03	6	5,5	6,2	2,95	7,88	-0,37	-0,17	6,28	6,4	3,01	8,6	-0,3	-0,1	6,54	6,27	3,02	8,66	-0,26	-0,12	5,68	6,25	3,06	8,02	-0,14	-0,06	6,88	4,76	2,86	7,88	-0,32	-0,3	4,35	6,07	3,08	6,9	0,04	-0,17	5	5,9	2,98	7,39	-0,05	-0,15	5,39	5,99	2,97	7,59	-0,06	-0,07
Patient_04	6	3,12	7,42	3,2	7,9	0,75	-0,11	3,37	7,25	3,16	7,38	0,77	-0,03	3,77	7,19	3,11	7,68	0,81	-0,05	4,24	7,05	3,09	7,62	0,86	0,06	4,64	6,76	3,02	7,54	0,93	0,21	4,72	6,56	3	7,27	0,92	0,21	4,19	6,65	3,02	7,14	0,97	0,35	3,47	6,33	2,91	6,5	1,05	0,58
Patient_05	6	-2,86	35,6	4,02	24,17	-0,8	-0,19	-2,36	36,26	3,98	25,21	-0,78	-0,21	-1,49	36,53	4,02	26,3	-0,76	-0,25	-0,83	36,79	4	26,57	-0,74	-0,27	-0,32	37,03	3,99	27,26	-0,73	-0,28	-0,26	37,13	3,97	27,43	-0,71	-0,32	0,15	37,53	3,99	28,15	-0,71	-0,32	0,26	37,57	4	28,3	-0,71	-0,32
Patient_06	6	25,11	12,21	3,41	25,11	0,16	-1,19	24,91	11,04	3,35	24,91	0,16	-1,13	25,38	10,45	3,36	25,38	0,21	-1,05	25,57	9,52	3,36	25,57	0,3	-0,98	25,57	9,29	3,25	25,57	0,27	-0,99	25,18	8,86	3,26	25,18	0,37	-0,93	24,43	8,81	3,24	24,43	0,39	-0,88	24,98	8,49	3,3	24,98	0,28	-0,92
Patient_07	6	50,57	30,85	3,78	53,99	-0,39	-0,95	51	31,05	3,84	54,37	-0,37	-1	50,95	31,08	3,79	54,32	-0,37	-1	49,78	31,04	3,87	53,17	-0,38	-0,98	50,52	31,75	3,75	53,95	-0,36	-1,01	50,22	31,72	3,76	53,65	-0,36	-1,02	49,66	31,86	3,8	54,09	-0,35	-1,01	50,24	31,85	3,87	54,74	-0,37	-0,98
Patient_08	6	2,08	7,01	2,96	7,48	1,08	0,35	2,34	7,31	2,92	7,89	1,12	0,36	3,19	7,37	2,98	-3,93	1,02	0,02	2,86	7,08	2,91	7,75	1,05	0,14	3,36	6,95	2,91	7,5	1,03	0,03	3,84	6,63	2,89	7,14	0,97	-0,16	3,92	6,26	2,8	6,63	1,01	-0,05	3,69	6,68	2,87	7,6	0,97	-0,19
Patient_09	6	13,27	2,25	2,06	13,27	-0,15	-1,18	-13,55	27,98	3,9	10,39	-0,96	0,12	-13,48	28	3,86	10,47	-0,96	0,13	-13,37	27,97	3,87	10,23	-0,97	0,12	-12,94	27,94	3,89	10,29	-0,97	0,15	-12,94	27,76	3,8	10,13	-0,98	0,14	-12,57	27,7	3,94	10,42	-0,98	0,17	-13,01	28,01	3,97	10,29	-0,97	0,13
Patient_10	6	-7,53	20,65	3,65	6,24	-1,72	2,73	-7,27	20,6	3,72	6,39	-1,7	2,68	-7,12	21,12	3,67	6,99	-1,67	1,54	-6,99	21,68	3,71	7,52	-1,63	2,37	-6,48	21,71	3,73	7,72	-1,61	2,35	-6,45	21,58	3,74	7,55	-1,61	2,33	-15,81	32,17	3,96	7,16	-1,54	1,75	-6,75	21,07	3,77	7,13	-1,67	2,55
Patient_11	6	16,86	5,78	2,96	16,86	-0,08	-1,1	16,89	5,61	3	16,89	-0,04	-1,08	17,18	5,44	2,96	17,18	-0,03	-1,11	16,61	5,35	2,89	16,61	-0,11	-1,09	16,38	5	2,82	16,38	-0,12	-1,13	16,45	4,77	2,81	16,45	-0,17	-1,06	16,38	4,87	2,81	16,38	-0,15	-1,12	16,58	5,24	2,91	16,58	-0,14	-1,05
Patient_12	6	6,17	6,05	3,08	8,14	-0,15	-0,83	4,96	5,64	3,04	6,92	-0,01	-0,83	5,07	5,83	3,06	7,28	0,05	-0,75	5,27	5,34	2,96	6,93	0,17	-0,68	5,64	5,45	3,04	7,21	0,17	-0,59	5,44	5,32	2,99	7	0,11	-0,61	5,97	5,43	3,01	7,45	0,08	-0,54	6,01	5,15	2,96	7,33	0,16	-0,54
Patient_13	6	29,17	13,49	3,7	29,73	0,16	-0,33	29,83	13,58	3,69	30,4	0,05	-0,29	31,56	13,78	3,74	31,86	0,12	-0,4	30,52	13,43	3,73	31,08	0,08	-0,24	31,36	13,7	3,72	31,67	0,13	-0,18	32,09	14,09	3,73	32,4	0,21	-0,34	32,06	14,4	3,73	32,36	0,26	-0,42	33,39	15,15	3,78	33,68	0,37	-0,61
Patient_14	6	8,4	5,92	3,01	9,94	-0,53	-0,47	8,51	6,14	3,03	10,11	-0,55	-0,51	8,6	6,18	3,05	10,23	-0,59	-0,48	7,49	5,84	3,01	9,18	-0,57	-0,45	7,91	6,27	3,09	9,68	-0,5	-0,59	8,22	6,38	3,04	10,15	-0,65	-0,5	8,06	6,33	3,08	9,97	-0,63	-0,55	8,28	5,55	2,92	9,72	-0,76	-0,38
Patient_15	6	12,43	8,57	3,3	14,61	-0,57	-0,65	12,19	8,49	3,32	14,35	-0,55	-0,61	12,09	8,52	3,36	14,27	-0,54	-0,53	12,25	8,22	3,29	14,18	-0,59	-0,57	11,8	8,08	3,31	13,78	-0,57	-0,58	12,05	7,94	3,27	13,92	-0,61	-0,53	11,79	7,6	3,23	13,32	-0,61	-0,57	11,93	7,56	3,22	13,46	-0,62	-0,54
Patient_16	6	-3,14	6,18	3,1	3,52	-0,24	-0,57	-3,47	5,73	3,05	3,26	-0,1	-0,49	-3,69	5,54	3,01	-2,99	-0,04	-0,52	-3,5	5,63	3,07	3,39	0,01	-0,49	-3,35	5,85	3,07	3,42	-0,18	-0,41	-3,78	5,89	3,1	3,14	-0,24	-0,47	-3,11	5,95	3,07	3,45	-0,21	-0,41	-3,08	5,75	3,05	3,28	-0,23	-0,5
Patient_17	6	13,2	6,3	3,15	13,28	0,01	-0,87	12,59	6,56	3,18	12,93	-0,14	-0,83	13	5,93	3,07	13,08	-0,06	-0,83	13,38	5,73	3,07	13,38	-0,05	-0,85	13,79	5,97	3,08	13,79	-0,07	-0,81	13,15	6,2	3,12	13,15	-0,13	-0,89	13,16	5,69	3,07	13,16	-0,1	-0,81	13,38	5,79	3,06	13,38	-0,09	-0,82
Patient_18	6	3,33	6,86	2,92	7,07	1,48	1,92	3,35	6,79	2,89	6,73	1,46	1,86	3,63	6,97	2,91	7,13	1,54	1,98	4,22	7,65	2,98	7,59	1,58	1,98	4,34	7,18	2,88	7,09	1,62	2,17	3,62	7,38	2,89	7,52	1,57	2,05	3,88	7,27	2,9	7,39	1,57	2,09	4,22	6,79	2,83	7,01	1,57	2,17
Patient_19	6	-21,74	24,89	3,51	7,2	-2,09	3,99	-21,8	24,91	3,45	7,5	-2,07	3,91	-21,44	25,16	3,43	8,21	-2,05	3,78	-20,56	25,47	3,48	9,23	-2,04	3,72	-21,01	24,57	3,49	9,56	-2,1	4,03	-20,92	24,56	3,46	10,4	-2,11	4,07	-20,48	24,82	3,46	11,01	-2,12	4,12	-20,72	24,76	3,46	11,75	-2,11	4,08
Patient_20	6	22,38	11,09	3,62	23,07	-0,13	-0,24	22,53	10,95	3,53	23,2	-0,09	-0,21	22,63	10,92	3,57	23,29	-0,07	-0,23	23,4	10,63	3,46	23,63	-0,12	-0,21	22,25	10,78	3,44	22,91	-0,07	-0,3	22,37	10,8	3,53	23,02	-0,02	-0,27	22,68	10,66	3,58	23,12	-0,05	-0,28	23,01	10,49	3,47	23,22	-0,04	-0,28
Patient_21	6	-9,76	40,88	3,92	18,97	-1,3	1,24	-9,29	40,73	4,1	19,19	-1,33	1,31	-9,21	40,52	4,06	19,1	-1,33	1,31	-8,48	40,47	4,05	19,28	-1,35	1,38	-8,69	39,99	4,1	18,78	-1,35	1,39	-9,23	39,92	4,06	18,57	-1,35	1,39	-8,99	40,07	4,08	18,54	-1,34	1,36	-9,74	39,87	4,09	18,08	-1,34	1,35
Patient_22	6	10,13	9,96	3,34	12,95	0,59	-0,48	10,65	9,78	3,37	12,94	0,58	-0,5	10,66	9,76	3,41	12,96	0,58	-0,47	10,49	9,64	3,37	12,74	0,61	-0,39	10,5	9,56	3,38	12,73	0,63	-0,38	10,26	10,09	3,37	12,94	0,63	-0,35	11,47	9,83	3,43	13,11	0,61	-0,46	11,5	9,79	3,4	12,99	0,62	-0,45
Patient_23	6	18,85	7,21	3,02	18,85	0,83	-0,4	20,17	7,77	3,07	20,17	0,82	-0,39	21,02	8,87	3,17	21,02	0,86	-0,36	20,75	8,99	3,19	20,75	0,89	-0,3	21,57	8,55	3,12	21,57	0,89	-0,31	22,15	8,49	3,11	22,15	0,86	-0,35	21,53	7,99	3,07	21,53	0,86	-0,32	21,61	8,3	3,08	21,61	0,92	-0,24
Patient_24	6	-0,59	4,5	2,64	4,5	0,77	-0,49	-0,77	4,79	2,7	4,91	0,71	-0,64	0,12	4,66	2,67	4,72	0,72	-0,6	0,54	4,7	2,68	5,13	0,68	-0,69	0,11	4,45	2,64	4,52	0,7	-0,6	-0,53	4,55	2,67	4,46	0,7	-0,66	0,03	4,73	2,71	4,79	0,68	-0,64	-0,44	4,59	2,65	4,73	0,69	-0,7
Patient_25	6	-6,91	3,51	2,52	7	-0,83	0,46	-7,13	3,53	2,48	6,79	-0,91	0,35	-7,34	3,43	2,46	6,78	-0,9	0,41	-7,24	3,58	3,47	7,21	-0,91	0,32	-7,62	3,28	2,42	7,34	-0,97	0,5	-7,7	3,29	2,41	8,21	-0,95	0,44	-8,17	3,16	2,38	8,76	-0,98	0,56	-8,11	3,06	2,33	9,21	-0,99	0,59
Patient_26	6	13,39	8,55	3,11	13,39	0,87	-0,09	14,17	7,57	2,9	14,17	0,97	0,16	14,45	7,99	3,01	14,45	0,94	0,05	12,53	7,69	2,96	14,53	0,9	-0,03	14,42	7,86	2,93	14,42	0,92	-0,08	13,88	8,47	3,08	13,88	0,92	-0,07	13,58	8,26	3,02	13,58	0,93	-0,08	14,24	8,23	2,93	14,24	0,93	-0,09
Patient_27	6	-9,59	19,61	3,52	4,94	-1,86	3,64	-9,7	19,79	3,52	4,93	-1,87	3,66	-9,45	19,34	3,4	4,62	-1,97	4,08	-9,23	19,63	3,53	4,99	-1,92	3,89	-8,67	19,16	3,46	4,78	-1,97	4,08	-9	19,06	3,56	4,8	-1,96	4,06	-8,97	19,32	3,46	4,79	-1,97	4,09	-8,9	19,38	3,49	4,97	-1,96	4,04
Patient_28	6	13,72	4,12	2,7	13,72	0,17	-0,05	13,63	4,04	2,68	13,63	0,06	0,09	13,54	3,97	2,62	13,54	0,06	0,02	13,14	3,92	2,68	13,14	-0,14	0,16	12,79	4,04	2,69	12,79	0,23	-0,11	12,97	3,8	2,66	12,97	0	-0,16	12,82	3,68	2,62	12,82	-0,3	0,09	12,32	4,03	2,73	12,32	0,32	-0,1
Patient_29	6	3,97	6,39	3,07	7,08	0,62	-0,52	3,87	6,62	3,07	7,56	0,65	-0,55	4,02	6,39	3,02	7,31	0,63	-0,59	4,61	6,04	2,98	6,72	0,65	-0,52	5,28	5,96	2,98	6,83	0,63	-0,64	5,33	6,52	3,04	7,89	0,63	-0,74	4,67	6,26	3,01	7,47	0,64	-0,68	5,32	5,94	2,98	6,92	0,61	-0,71
Patient_30	6	-15,34	5,81	3,02	12,79	-0,37	0,54	-15,5	5,94	3,04	13,1	-0,46	0,67	-14,8	5,76	2,96	14,5	-0,35	0,73	-15,21	5,54	2,96	14,67	-0,3	0,71	-15,6	5,26	2,91	15,32	-0,26	0,64	-15,22	5,54	2,94	15,03	-0,46	0,69	-15,42	5,47	2,94	15,54	-0,49	0,65	-14,68	5,37	2,91	17,32	-0,48	0,71
Patient_31	6	-0,63	2,54	3,14	1,42	-0,57	-0,82	-0,41	2,46	3,16	1,55	-0,47	-0,91	0,07	2,48	3,11	1,8	-0,42	-0,89	-0,66	2,35	3,11	1,27	-0,44	-0,84	-0,17	2,31	3,14	1,66	-0,25	-0,79	-0,73	2,33	3,12	1,24	-0,35	-0,86	-0,96	2,34	3,13	1,17	-0,39	-0,84	-0,63	2,16	3,03	1,18	-0,37	-0,76
Patient_32	6	-90,38	67,87	3,7	0	-0,98	-0,03	-91,04	68,02	3,78	0	-0,97	-0,03	-88,85	67,51	3,76	-0,91	-1	0	-90,46	68,44	3,72	-3,2	-0,97	-0,05	-89,85	68,61	3,76	0	-0,97	-0,05	-89,79	68,42	3,76	-2,21	-0,97	-0,05	-89,46	68,47	3,73	-4,2	-0,97	-0,04	-89,02	68,15	3,76	0	-0,98	-0,01
Patient_33	6	-77,88	66,14	4,01	0	-0,9	-0,09	-77,63	66,04	4,01	0	-0,91	-0,09	-77,67	66,06	3,94	0,78	-0,91	-0,09	-77,14	65,75	3,93	-0,78	-0,91	-0,08	-77,17	65,69	3,92	0	-0,91	-0,08	-76,91	65,27	3,86	-1,2	-0,92	-0,06	-76,14	65,23	3,83	0,5	-0,91	-0,07	-77,27	64,93	3,74	0	-0,92	-0,07
Patient_34	6	-6,88	9,37	3,08	2,14	-1,61	2,76	-5,7	9,68	3,11	2,37	-1,63	2,73	-5,43	10,3	3,16	-2,8	-1,55	2,34	-5,5	10,52	3,09	3,06	-1,51	2,31	-5,14	10,45	3,21	3,29	-1,48	2,17	-5,71	10,22	3,15	2,69	-1,52	2,32	-6,16	10,13	3,15	2,88	-1,51	2,33	0,73	9,62	3,1	2,36	-1,66	2,84
Patient_35	6	20,69	5,34	2,94	20,69	-0,13	-0,66	20,26	4,95	2,87	20,26	-0,16	-0,67	19,85	5,05	2,91	19,85	-0,16	-0,65	19,66	4,92	2,88	19,66	-0,24	-0,59	19,46	5	2,87	19,46	-0,19	-0,67	21,18	4,74	2,83	21,18	-0,27	-0,87	20,05	4,53	2,77	20,05	-0,33	-0,67	20,16	4,53	2,71	20,16	-0,36	-0,76
Patient_36	6	-1,11	6,71	3,07	15,06	-0,04	-1,21	-1,29	6,86	3,16	14,96	0	-1,15	-1,14	6,59	3,11	14,85	-0,04	-1,13	-1,33	6,58	3,03	14,59	-0,17	-1,23	0,09	6,73	3,11	15,8	0	-1,18	0,88	6,62	3,11	16,1	0,03	-1,18	3,14	6,66	3,12	15,57	0,07	-1,12	0,44	6,47	3,07	15,69	0,13	-1,1
Patient_37	6	6,8	4,49	2,71	6,99	0,78	0,37	7,35	4,12	2,64	7,35	0,79	0,59	7,42	4,22	2,64	7,42	0,78	0,46	25,56	3,92	2,6	7,56	0,7	0,47	7,49	3,46	2,47	7,49	0,48	0,31	7,25	3,39	2,45	7,25	0,55	0,54	6,98	3,46	2,46	6,98	0,67	0,66	6,98	3,61	2,52	6,98	0,76	0,55
Patient_38	6	1,87	4,82	2,66	4,35	-0,9	0,06	5,5	4,46	2,63	4,68	-0,96	0,02	5,68	4,54	2,58	4,85	-1,01	-0,02	8,98	3,97	2,43	5,45	-1,16	0,45	7,61	3,64	2,51	4,24	-0,82	0,12	6,92	3,96	2,56	3,87	-0,81	-0,19	7,06	3,7	2,51	3,83	-0,82	0,05	7,38	3,35	2,4	3,92	-0,65	0,12
Patient_39	6	10,6	14,61	3,8	16,71	-0,06	-0,6	11,58	13,9	3,77	16,98	-0,07	-0,59	12,26	13,5	3,7	17,29	-0,06	-0,6	13,15	13,83	3,64	18,1	-0,1	-0,63	13,94	13,68	3,66	18,44	-0,14	-0,63	14,02	13,62	3,63	18,51	-0,14	-0,61	13,75	13,21	3,71	17,81	-0,06	-0,66	14,24	12,98	3,75	18,26	-0,08	-0,69
Patient_40	6	2,1	6,09	3,06	5,72	-0,15	-0,61	2,13	5,95	3,52	5,43	-0,15	-0,6	2,28	5,88	3,02	5,48	-0,16	-0,57	2,77	5,92	3,06	5,68	-0,26	-0,48	2,12	5,72	3,01	5,22	-0,26	-0,5	1,77	5,45	2,96	4,84	-0,26	-0,45	2,32	5,64	3,61	5,3	-0,31	-0,4	1,95	5,31	2,94	4,84	-0,2	-0,53
Patient_41	6	17,16	5,95	3,02	17,16	-0,21	0,36	16,78	5,73	2,98	16,78	-0,06	0,2	17,29	5,87	3	17,29	-0,02	0,29	16,71	5,28	2,9	16,71	-0,52	-0,39	16,74	5,86	3	16,74	0,25	0,54	16,6	6,09	3,04	16,6	0,59	0,68	17	5,87	3,72	17	0,47	0,47	16,77	5,72	2,97	16,77	0,31	0,52
Patient_42	6	9,02	5,57	3,02	9,43	0,14	-0,81	9,18	5,33	3,94	9,38	0,17	-0,78	9,18	5,25	2,92	9,31	0,19	-0,78	9	5,19	2,95	9,19	0,19	-0,71	8,79	5,22	2,98	9,11	0,09	-0,84	8,9	5,15	2,97	9,09	0,09	-0,86	8,86	4,99	2,9	8,86	0,24	-0,69	9,12	4,67	3,85	9,12	0,42	-0,61
Patient_43	6	6,8	4,59	3,72	6,8	0,45	-1	7,05	4,55	3,76	7,05	0,42	-1	7,17	4,63	3,78	7,17	0,45	-0,94	7,1	4,57	3,76	7,1	0,44	-0,95	7,16	4,49	3,77	7,16	0,37	-1,02	4,34	4,53	3,79	7,39	0,31	-0,97	7,52	4,51	3,77	7,52	0,31	-0,99	7,83	4,46	3,75	7,83	0,49	-0,84
Patient_44	6	-3,1	8,87	3,28	7,01	0,23	-1,36	-3,03	8,83	3,27	6,98	0,22	-1,34	-3,04	8,86	3,28	6,94	0,23	-1,35	-3,03	8,65	3,26	6,8	0,23	-1,35	-2,99	8,57	3,27	6,61	0,21	-1,32	-3,12	8,78	3,27	7,11	0,26	-1,31	-3,18	8,82	3,3	7,08	0,25	-1,28	-2,95	8,61	3,28	7,07	0,24	-1,29
Patient_45	6	16,79	9,14	3,37	18,07	-0,66	0,63	16,86	8,71	3,32	17,84	-0,69	-0,57	15,73	9,11	3,39	17,26	-0,6	-0,68	15,89	9,78	3,75	17,61	-0,52	-0,8	16,07	9,97	3,42	17,55	-0,53	-0,86	16,22	9,66	3,4	17,66	-0,55	-0,81	15,91	9,55	3,43	17,33	0,54	-0,81	16,46	9,39	3,36	17,75	-0,6	-0,77
Patient_46	6	4,9	16,91	3,91	17,74	0,12	-1,25	5,01	16,84	3,92	17,81	0,11	-1,26	5,14	17,03	3,91	18,09	0,11	-1,27	7,44	16,83	3,91	18,06	0,12	-1,26	5,06	16,78	3,93	18,07	0,16	-1,24	5,1	15,16	3,83	15,88	0,19	-1,15	5,43	15,84	3,86	16,78	0,15	-1,19	5,77	16,66	3,91	17,98	0,11	-1,25
Patient_47	6	-3,39	10,8	3,57	7,77	0,06	-1,03	-3,1	10,56	3,58	7,67	0,09	-1,02	-2,23	10,2	3,54	7,61	0,07	-1,02	-1,48	10,34	3,55	8,19	0,09	-1,03	-1,9	10,27	3,55	7,83	-0,8	-1,01	-1,97	10,41	3,57	7,86	0,08	-0,99	-2,19	10,59	3,53	8,11	0,1	-0,99	-2,32	10,56	3,56	8,06	0,11	-0,95
Patient_48	6	-8,15	22,3	3,99	9,09	-1,2	0,95	-8,52	22,42	3,97	8,52	-1,2	0,94	-8,75	22,35	3,97	8,52	-1,2	0,94	-8,62	22,13	3,95	8,17	-1,22	0,99	-8,87	22,39	3,93	8,27	-1,21	0,95	-9,06	22,58	3,96	8,33	-1,17	0,87	-8,75	22,5	3,99	8,5	-1,2	0,93	-9,15	23,06	3,95	8,7	-1,16	0,81
Patient_49	6	4,58	8,46	3,05	8,22	-0,35	-1,12	4,85	16,11	3	7,83	-0,27	-1,14	5,29	16,08	3,03	8,13	-0,21	-1,1	5,54	15,95	2,98	8,21	-0,28	-1,17	4,88	15,78	2,93	7,53	-0,33	-1,16	5,5	15,78	3,92	7,89	-0,39	-1,1	5,57	15,57	2,88	7,9	-0,41	-1,11	5,31	15,51	2,79	7,6	-0,52	-1,06
Patient_50	6	8,4	9,87	3,44	12,29	0,13	-0,82	8,37	9,88	3,47	12,09	0,13	-0,82	8,62	9,92	3,51	12,36	0,14	-0,8	10,67	9,34	3,4	12,99	0,17	-0,84	10,15	9,14	3,44	12,79	0,07	-0,87	9,22	9,41	3,44	12,49	0,12	-0,87	9,89	9,82	3,4	13,1	0,17	-0,84	9,78	9,62	3,44	12,93	0,16	-0,85
Patient_51	6	21,37	6,96	3,25	21,37	-0,08	-0,79	21,71	6,8	3,2	21,71	-0,13	-0,71	21,68	6,8	3,21	21,68	-0,16	-0,65	21,43	6,59	3,22	21,43	-0,18	-0,66	20,4	6,24	3,12	20,4	-0,24	-0,6	21,81	6,47	3,16	16,81	-0,36	-0,54	21,98	6,48	3,14	21,98	-0,38	-0,5	22,09	6,39	3,16	22,09	-0,41	-0,57
Patient_52	6	9,56	7,12	3,25	11,22	-0,12	-0,51	7,95	6,72	3,2	10,3	-0,07	-0,58	8,09	6,49	3,17	9,99	-0,09	-0,65	8,79	7,12	3,22	10,97	-0,27	-0,67	9,07	7,37	3,24	11,51	-0,36	-0,66	9,15	6,94	3,19	11,17	-0,31	-0,64	8,84	6,55	3,18	10,64	0,25	-0,77	8,23	6,27	3,13	10,05	-0,2	-0,74
Patient_53	6	4,23	7,81	3,34	7,54	-0,54	0,31	24,14	7,68	3,31	7,36	-0,55	0,37	4,59	7,82	3,33	7,8	-0,57	0,41	4,15	7,76	3,35	7,58	-0,47	0,18	4,01	7,44	3,29	7,31	-0,52	0,12	4,15	7,01	3,24	6,93	-0,36	0,31	6,27	7,03	3,25	7,05	-0,38	0,3	4,1	6,67	3,2	6,9	-0,32	0,16
Patient_54	6	3,78	7,44	3,27	7,09	0,34	0,29	4,14	6,85	3,22	7,1	0,35	0,02	4,15	6,7	3,18	7,5	0,33	-0,03	4,25	6,68	3,22	7,06	0,35	0	4,49	6,7	3,22	7,06	0,33	0,06	4,63	6,74	3,23	7,29	0,32	0,06	3,85	6,53	3,19	6,54	0,61	0,39	4	6,46	3,18	6,77	0,44	0,14
Patient_55	6	3,93	9,28	3,31	10,96	0,57	-0,94	2,91	9,21	3,25	10,41	-0,68	-0,75	2,93	8,89	3,27	10,15	0,69	-0,74	3,17	8,43	3,24	10,21	0,7	-0,79	2,81	8,5	3,22	7,86	0,68	-0,77	3,22	8,55	3,22	9,83	0,62	-0,77	2,93	8,51	3,23	9,85	0,63	-0,74	3,44	7,63	3,13	8,51	0,75	-0,64
Patient_56	6	8,2	11,23	3,52	13,91	0,01	-1,17	9,02	10,98	3,58	14,67	0,02	-1,2	8,79	11,05	3,58	13,91	0,02	-1,19	7,79	11,09	3,57	13,43	0	-1,21	8,12	10,99	3,6	13,46	0,02	-1,2	8,97	10,65	3,5	13,59	0,11	-1,15	9,09	11,03	3,55	14,14	0,09	-1,19	10,21	10,97	3,59	14,41	0,1	-1,2
Patient_57	6	12,76	7,34	3,29	13,32	-0,09	-0,83	12,5	7,15	3,22	13,03	-0,06	-0,87	12,63	7,17	3,26	13,15	0,8	-0,89	10,38	6,94	3,22	12,9	-0,12	-0,85	12,12	6,93	3,22	12,65	-0,15	-0,86	12,69	7,13	3,26	13,23	-0,13	-0,89	12,9	7,12	3,25	13,33	-0,14	-0,92	12,28	6,89	3,23	12,8	-0,16	-0,9
Patient_58	6	-1,48	7,85	3,12	4,14	-0,86	-0,45	-1,56	7,74	3,09	4,04	-0,87	-0,47	-1,24	7,6	3,02	4,19	-0,9	-0,42	-1,55	7,47	3,5	3,84	-0,87	-0,37	-0,98	7,28	3,08	4,13	-0,89	-0,36	-0,54	7,16	3,06	4,36	-0,88	-0,34	-0,91	7,05	3,07	3,99	-0,84	-0,32	-0,74	6,94	3,06	4,08	-0,85	-0,28
Patient_59	6	-20,82	20,35	3,9	9,56	-0,05	-0,39	-20,32	20,43	3,97	10,79	-0,06	-0,39	-20,13	20,3	3,97	10	-0,08	-0,38	-20,01	20,18	3,97	10	-0,06	-0,4	-19,79	19,94	3,89	9,61	-0,1	-0,37	-19,56	19,65	3,91	9,39	-0,1	-0,37	-19,17	19,2	3,85	8,94	-0,14	-0,34	-19,41	19,83	3,94	9,44	-0,15	-0,36
Patient_60	6	-5,21	12,67	3,56	9,63	0,35	-1,27	-5,14	12,39	3,52	9,53	0,36	-1,26	-5,24	12,28	3,52	9,75	0,37	-1,06	-5,88	12,74	3,56	10,18	0,39	-1,23	-5,44	12,37	3,5	9,55	-0,35	-1,29	-5,52	12,18	3,52	9,64	0,37	-1,26	-5,5	11,46	3,47	8,75	0,36	-1,27	-5,04	10,49	3,36	7,64	0,35	-1,29
Patient_61	6	0,59	12,06	3,6	8,07	-0,71	0,18	0,57	12,19	3,65	8,25	-0,7	-0,23	0,63	12,18	3,66	8,31	-0,69	-0,22	0,22	12,55	3,63	8,51	-0,68	-0,26	1,07	11,64	3,63	8,15	-0,71	-0,2	0,34	11,55	3,62	7,94	-0,67	-0,26	0,54	11,74	3,6	7,96	-0,7	-0,21	0,22	11,5	3,63	7,79	-0,65	-0,26
Patient_62	6	1,44	13,92	3,83	14,08	0,57	-0,46	1,8	13,42	3,79	12,93	0,54	-0,5	2,06	13,47	3,81	13,11	0,55	-0,51	2,09	13,45	3,8	11,23	0,58	-0,45	2,08	13,2	3,78	12,99	0,59	-0,46	2,27	13,02	3,76	12,58	0,58	-0,46	-0,68	11,63	3,71	10,74	0,64	-0,24	2,3	12,98	3,77	12,48	0,6	-0,44
Patient_63	6	8,03	14,73	3,91	15,08	-0,05	-0,45	7,53	14,5	3,89	14,82	0,06	-0,25	7,55	14,47	3,86	14,52	0,09	-0,25	7,47	14,46	3,88	14,61	0,14	-0,16	7,99	14,37	3,84	14,89	0,16	-0,07	7,46	14,41	3,87	14,65	0,34	0,17	7,27	14,13	3,84	14,36	0,31	0,2	7,66	13,96	3,85	14,32	0,23	0,11
Patient_64	6	12,09	12,72	3,72	15,04	0,63	-0,28	11,7	12,73	3,75	15	0,6	-0,21	11,76	12,7	3,75	14,94	0,64	-0,19	11,96	12,83	3,72	15,14	0,67	-0,22	12,68	13,43	3,75	15,78	0,74	-0,21	12,66	13,01	3,73	15,61	0,72	-0,19	12,7	13,35	3,73	15,69	0,74	-0,21	12,81	12,97	3,71	15,41	0,75	-0,18
Patient_65	6	-5,61	12,99	3,45	8,97	0,08	-1,36	-5,14	11,98	3,43	7,69	0,01	-1,42	-5,24	11,84	3,42	8,42	0,01	-1,41	-6,61	11,78	3,39	6,83	0,07	-1,39	-5,51	11,77	3,48	7,5	0,08	-1,35	-5,18	11,19	3,44	6,97	0,05	-1,37	-5,3	11,18	3,43	7,07	0,06	-1,35	-5,55	11	3,4	6,47	0,05	-1,37
Patient_66	6	-11,99	10,47	3,54	6,5	0,55	-0,44	-9,3	11,75	3,67	8,22	0,51	-0,44	-12,27	10,67	3,56	6,45	0,61	-0,45	-9,74	11,56	3,65	7,85	0,52	-0,45	-9,5	11,49	3,64	7,92	0,52	-0,49	-8,46	10,89	3,63	7,56	0,45	-0,61	-9,33	11,11	3,63	7,5	0,53	-0,48	-9,07	11,01	3,57	7,16	0,47	-0,62
Patient_67	6	69,94	12,95	3,55	69,94	0,35	0,31	72,69	12,27	3,52	72,69	0,36	0,35	73,94	11,82	3,53	73,94	0,37	0,43	75,3	11,1	3,48	75,3	0,28	0,43	75,2	11,62	3,5	75,2	0,32	0,36	75,87	11,19	3,51	75,87	0,31	0,4	76,62	11,47	3,54	76,62	0,19	0,35	77,08	11,3	3,5	77,08	0,17	0,3
Patient_68	6	-5,36	8,15	3,3	5,17	0,36	-0,9	-5,26	8,1	3,33	5,36	0,41	-0,82	-4,65	7,78	3,31	5,24	0,37	-0,86	-4,66	7,69	3,23	5,05	0,38	-0,89	-4,13	7,61	3,25	5,23	0,34	-0,91	-4,55	7,54	3,25	5,07	0,37	-0,88	-2,78	7,35	3,23	5,36	0,29	-0,98	-3,19	7	3,15	4,79	0,32	-0,96
Patient_69	6	11,17	6,35	3,09	11,28	0,55	-0,22	10,89	6,35	3,15	11,01	0,55	-0,18	10,84	6,41	3,16	10,96	0,57	-0,22	11,02	6,75	3,19	11,13	0,59	-0,27	9,87	7,02	3,17	10,21	0,65	-0,24	9,62	6,69	3,17	9,93	0,69	-0,15	10,1	6,79	3,15	10,32	0,65	-0,24	10,1	6,59	3,15	10,43	0,67	-0,08
Patient_70	6	3,66	6	2,84	6,19	-1,01	0,72	2,78	6,04	2,83	5,68	-0,82	0,29	2,89	5,89	2,83	5,66	-0,81	0,26	3,62	6,05	2,89	6,39	-0,94	0,34	3,19	5,87	2,77	5,99	-0,86	0,21	3,9	5,68	2,85	6,42	-0,86	0,27	3,62	5,8	2,83	6,36	-0,95	0,25	3,68	5,81	2,83	6,37	-0,94	0,28
[truncated: 18 more columns]
